# Supplementary material for: Transcranial photobiomodulation prevents PTSD-like comorbidities in rats experiencing underwater trauma
Source: Transl Psychiatry. 2021 May 5;11:270. doi: 10.1038/s41398-021-01389-5 (PMC8099909; doi:10.1038/s41398-021-01389-5)
Supplement: Supplementary file 1 — Supplementary table 1 [file 41398_2021_1389_MOESM1_ESM.xlsx]

## Sheet: raw data
							Control 1				Control 2				Control 3				PBM 1				PBM 2				PBM 3				UWT 1				UWT 2				UWT 3
Accession	Description	ΣCoverage	Σ# Proteins	Σ# Unique Peptides	Σ# Peptides	Σ# PSMs	Score A2	Coverage A2	# Peptides A2	# PSM A2	Score B2	Coverage B2	# Peptides B2	# PSM B2	Score C2	Coverage C2	# Peptides C2	# PSM C2	Score D2	Coverage D2	# Peptides D2	# PSM D2	Score E2	Coverage E2	# Peptides E2	# PSM E2	Score F2	Coverage F2	# Peptides F2	# PSM F2	Score G2	Coverage G2	# Peptides G2	# PSM G2	Score H2	Coverage H2	# Peptides H2	# PSM H2	Score I2	Coverage I2	# Peptides I2	# PSM I2	# AAs	MW [kDa]	calc. pI
P69897	Tubulin beta-5 chain OS=Rattus norvegicus GN=Tubb5 PE=1 SV=1 - [TBB5_RAT]	82.88	1	5	29	3648	1906.42	79.5	25	540	1068.13	75.9	24	365	1040.51	75.9	24	368	1606.94	77.03	22	445	1166.63	75.9	23	405	854.859	75.68	23	324	1381.42	77.03	22	395	1205.49	76.35	25	405	1209.98	75.9	24	401	444	49.639	4.89404
P85108	Tubulin beta-2A chain OS=Rattus norvegicus GN=Tubb2a PE=1 SV=1 - [TBB2A_RAT]	82.02	1	2	28	3883	2008.26	69.89	23	563	1191.77	75.73	24	395	1130.3	75.73	24	385	1772.49	76.85	22	478	1238.85	75.73	23	423	959.686	75.51	23	344	1498.24	76.85	22	421	1305.62	76.18	25	436	1334.31	75.73	24	438	445	49.875	4.89404
Q3KRE8	Tubulin beta-2B chain OS=Rattus norvegicus GN=Tubb2b PE=1 SV=1 - [TBB2B_RAT]	82.02	1	1	28	3850	2013.16	78.65	24	564	1170.73	75.73	24	391	1107.15	75.73	24	379	1762.93	76.85	22	475	1246.36	75.73	23	421	944.04	75.51	23	338	1494.18	76.85	22	421	1274.29	76.18	25	427	1322.21	75.73	24	434	445	49.9209	4.89404
Q05982	Nucleoside diphosphate kinase A OS=Rattus norvegicus GN=Nme1 PE=1 SV=1 - [NDKA_RAT]	81.58	1	5	11	186	82.6107	63.16	8	32	23.9274	50	7	16	20.1482	50.66	7	14	66.8607	53.29	6	25	21.896	50	7	16	4.13022	40.13	5	8	51.7117	58.55	7	29	39.0783	50	7	25	25.7749	56.58	8	21	152	17.1818	6.32861
P10719	ATP synthase subunit beta, mitochondrial OS=Rattus norvegicus GN=Atp5b PE=1 SV=2 - [ATPB_RAT]	79.58	1	27	27	2285	1157.92	71.08	25	307	646.439	70.7	24	217	629.426	72.78	25	212	1147.39	70.7	24	306	732.139	79.58	27	247	564.857	79.58	27	206	953.984	70.7	24	268	770.768	72.78	26	257	811.645	72.78	26	265	529	56.3185	5.33838
O35077	Glycerol-3-phosphate dehydrogenase [NAD(+)], cytoplasmic OS=Rattus norvegicus GN=Gpd1 PE=1 SV=4 - [GPDA_RAT]	78.8	1	16	16	236	117.104	55.3	11	34	64.5319	57.31	11	25	69.5184	46.7	10	24	71.0724	34.1	7	21	71.1031	70.77	14	32	57.0737	46.42	10	24	61.9379	33.81	6	17	79.4023	55.87	10	28	71.9741	47.56	9	31	349	37.4282	6.59521
Q9Z2L0	Voltage-dependent anion-selective channel protein 1 OS=Rattus norvegicus GN=Vdac1 PE=1 SV=4 - [VDAC1_RAT]	78.8	1	18	18	865	299.025	65.37	14	91	272.141	76.68	17	89	286.934	76.68	17	101	343.477	65.02	12	108	303.741	76.33	16	95	253.103	72.79	16	89	275.092	61.84	12	81	329.791	76.68	17	103	316.979	78.8	18	108	283	30.7366	8.54346
P68370	Tubulin alpha-1A chain OS=Rattus norvegicus GN=Tuba1a PE=1 SV=1 - [TBA1A_RAT]	78.49	2	9	25	5218	2810.75	75.83	23	758	1445.7	77.61	24	484	1434.27	78.49	25	486	2712.52	73.39	20	749	1458.33	78.49	25	513	1270.15	77.61	24	435	2361.41	73.39	20	677	1800.17	78.49	25	586	1626.87	78.49	25	530	451	50.1036	5.05908
P02091	Hemoglobin subunit beta-1 OS=Rattus norvegicus GN=Hbb PE=1 SV=3 - [HBB1_RAT]	78.23	1	2	11	604	115.842	46.94	5	33	193.005	78.23	10	77	216.211	78.23	10	88	134.852	38.78	4	35	182.448	78.23	10	77	165.679	78.23	10	78	176.759	69.39	10	59	197.756	77.55	9	74	190.097	78.23	10	83	147	15.9692	8.07471
P01946	Hemoglobin subunit alpha-1/2 OS=Rattus norvegicus GN=Hba1 PE=1 SV=3 - [HBA_RAT]	78.17	1	7	7	437	127.718	67.61	6	47	98.2729	78.17	7	45	109.838	78.17	7	53	144.356	67.61	6	49	114.91	78.17	7	56	88.8579	78.17	7	43	141.043	67.61	6	50	117.633	78.17	7	46	89.1405	78.17	7	48	142	15.3188	7.97217
Q4QRB4	Tubulin beta-3 chain OS=Rattus norvegicus GN=Tubb3 PE=1 SV=1 - [TBB3_RAT]	78	1	11	27	2451	1299.66	65.33	21	365	711.666	74.22	24	236	717.337	74.22	24	237	1205.64	65.33	20	329	801.058	65.56	22	258	638.434	65.33	22	217	1002	65.33	20	281	818.567	74.67	25	266	789.035	75.56	25	262	450	50.3862	4.93213
Q6P9T8	Tubulin beta-4B chain OS=Rattus norvegicus GN=Tubb4b PE=1 SV=1 - [TBB4B_RAT]	77.75	1	3	28	3528	1820.44	73.03	23	518	1026.23	70.11	23	352	1022.85	70.11	23	360	1558.39	71.24	21	431	1128.66	70.11	22	385	865.948	69.89	22	315	1330.03	71.24	21	384	1163.82	70.56	24	393	1192.48	71.46	24	390	445	49.769	4.89404
P47942	Dihydropyrimidinase-related protein 2 OS=Rattus norvegicus GN=Dpysl2 PE=1 SV=1 - [DPYL2_RAT]	77.62	1	24	28	2440	1456.78	75.7	26	371	742.884	76.57	27	237	699.87	76.57	27	232	1339.9	73.08	24	334	740.533	77.62	28	251	635.791	76.57	27	231	1005.4	73.08	24	273	783.735	76.57	27	257	798.376	76.57	27	254	572	62.2386	6.37939
P68035	Actin, alpha cardiac muscle 1 OS=Rattus norvegicus GN=Actc1 PE=2 SV=1 - [ACTC_RAT]	77.45	4	9	23	1058	478.313	48.01	15	187	156.573	21.22	7	79	162.298	25.73	8	84	474.027	37.67	11	180	195.961	27.32	9	92	143.896	27.32	9	74	375.154	29.97	8	154	217.78	31.56	8	99	231.755	43.77	11	109	377	41.9919	5.38916
P50398	Rab GDP dissociation inhibitor alpha OS=Rattus norvegicus GN=Gdi1 PE=1 SV=1 - [GDIA_RAT]	76.73	1	23	29	1078	537.624	71.59	23	134	418.124	70.92	23	111	377.471	71.59	25	111	463.908	70.69	20	120	417.016	68.46	23	124	319.949	61.07	19	100	453.728	70.69	20	119	460.229	73.83	26	128	448.266	70.69	22	131	447	50.5042	5.13525
Q5RJQ4	NAD-dependent protein deacetylase sirtuin-2 OS=Rattus norvegicus GN=Sirt2 PE=1 SV=1 - [SIR2_RAT]	76.29	1	18	18	487	158.223	43.14	9	45	160.4	65.14	15	55	143.275	48.57	13	52	183.172	41.71	9	49	181.64	61.43	14	64	146.524	45.43	11	47	170.022	56.29	12	51	193.047	69.43	15	62	195.022	63.14	14	62	350	39.2938	7.07861
P07335	Creatine kinase B-type OS=Rattus norvegicus GN=Ckb PE=1 SV=2 - [KCRB_RAT]	76.12	1	19	19	2178	1186.87	72.97	17	326	658.351	76.12	19	214	614.191	75.59	18	201	1143.06	72.97	17	319	675.799	76.12	19	224	526.239	75.07	17	178	941.278	72.97	17	281	612.727	65.35	18	209	708.502	76.12	19	226	381	42.6983	5.66846
Q80W89	NADH dehydrogenase [ubiquinone] 1 alpha subcomplex subunit 11 OS=Rattus norvegicus GN=Ndufa11 PE=2 SV=1 - [NDUAB_RAT]	75.89	1	5	5	19	4.837	43.26	3	3	2.3444	16.31	1	1	2.2313	27.66	2	2	2.3185	11.35	1	1	4.88786	24.11	2	2	4.43053	35.46	3	3	5.598	19.15	2	2	8.5453	27.66	2	3	4.82064	27.66	2	2	141	14.8443	8.08936
Q00981	Ubiquitin carboxyl-terminal hydrolase isozyme L1 OS=Rattus norvegicus GN=Uchl1 PE=1 SV=2 - [UCHL1_RAT]	75.34	1	11	11	245	98.2164	47.98	6	24	78.527	60.99	7	28	92.3461	73.54	9	32	94.8956	47.98	7	24	75.5815	66.82	8	29	79.0518	60.99	6	26	78.9676	41.26	6	22	84.6827	69.51	8	28	90.108	69.51	9	32	223	24.8224	5.23682
P50554	4-aminobutyrate aminotransferase, mitochondrial OS=Rattus norvegicus GN=Abat PE=1 SV=3 - [GABT_RAT]	74.8	1	26	26	656	358.498	58.4	18	93	189.306	55.8	18	62	188.15	54	17	67	311.466	55.2	17	88	143.916	52.8	16	55	166.645	48	16	61	266.065	56.6	18	78	223.762	66.4	21	79	201.664	61.6	20	73	500	56.4194	7.92822
Q5XIF6	Tubulin alpha-4A chain OS=Rattus norvegicus GN=Tuba4a PE=1 SV=1 - [TBA4A_RAT]	74.11	1	8	23	4660	2595.29	71.43	21	706	1188.76	64.73	21	406	1172.66	74.11	23	416	2572.93	69.2	19	716	1225.01	65.63	22	449	1011.71	64.73	21	370	2206.34	69.2	19	654	1463.19	65.63	22	487	1359.1	74.11	23	456	448	49.8924	5.05908
P63086	Mitogen-activated protein kinase 1 OS=Rattus norvegicus GN=Mapk1 PE=1 SV=3 - [MK01_RAT]	72.91	3	12	18	191	83.6331	48.04	11	23	39.9514	50.56	12	20	62.8273	53.07	12	23	43.1991	39.66	8	15	41.6128	49.44	11	21	34.6563	44.13	9	16	82.9745	50.56	11	23	68.3827	57.82	14	25	70.7272	54.19	13	25	358	41.2492	6.97607
P31044	Phosphatidylethanolamine-binding protein 1 OS=Rattus norvegicus GN=Pebp1 PE=1 SV=3 - [PEBP1_RAT]	72.73	1	11	11	529	336.37	68.98	10	81	183.576	72.19	9	53	202.276	72.73	10	58	300.581	67.38	8	69	215.685	72.19	10	60	147.433	72.73	10	43	248.2	61.5	7	55	191.802	72.73	11	54	193.495	68.98	9	56	187	20.7884	5.79541
P62815	V-type proton ATPase subunit B, brain isoform OS=Rattus norvegicus GN=Atp6v1b2 PE=1 SV=1 - [VATB2_RAT]	72.21	1	23	23	986	503.388	67.12	20	128	341.214	65.56	20	105	319.386	67.51	20	95	480.543	61.64	18	123	341.617	56.75	19	110	257.695	55.97	17	85	385.369	52.84	15	100	438.858	65.36	19	125	384.996	65.36	19	115	511	56.5149	5.80811
P09117	Fructose-bisphosphate aldolase C OS=Rattus norvegicus GN=Aldoc PE=1 SV=3 - [ALDOC_RAT]	71.9	1	16	18	676	311.489	47.66	10	72	251.692	59.23	15	78	284.763	56.2	15	83	308.16	44.63	9	68	272.086	56.2	15	80	223.071	59.5	14	66	294.951	47.66	10	70	267.686	63.09	15	79	280.539	63.64	16	80	363	39.2592	7.12256
P60711	Actin, cytoplasmic 1 OS=Rattus norvegicus GN=Actb PE=1 SV=1 - [ACTB_RAT]	71.73	2	8	22	3113	1784.01	63.47	18	470	863.939	53.33	14	286	731.942	57.87	15	248	1698.98	58.93	16	450	1022.04	59.47	16	329	570.176	59.47	16	200	1578.9	53.87	13	431	1152.82	57.6	14	356	1056.21	51.47	13	343	375	41.7097	5.47803
B2RYG6	Ubiquitin thioesterase OTUB1 OS=Rattus norvegicus GN=Otub1 PE=1 SV=1 - [OTUB1_RAT]	71.59	1	11	11	85	13.1576	11.07	2	4	27.3628	32.84	5	10	44.6532	37.27	7	20	2.38422	5.54	1	1	30.1404	31	5	12	20.6021	35.79	5	7	4.28885	5.54	1	1	40.2387	41.7	8	17	34.9808	51.66	7	13	271	31.2504	4.94482
Q62950	Dihydropyrimidinase-related protein 1 OS=Rattus norvegicus GN=Crmp1 PE=1 SV=1 - [DPYL1_RAT]	70.63	1	22	25	757	405.129	61.19	19	106	217.81	53.15	16	71	220.744	61.89	19	71	358.5	59.79	19	97	233.402	55.94	19	81	192.624	51.92	17	67	302.438	56.64	17	82	289.653	70.1	22	90	293.543	68.71	23	92	572	62.1566	7.12256
O70351	3-hydroxyacyl-CoA dehydrogenase type-2 OS=Rattus norvegicus GN=Hsd17b10 PE=1 SV=3 - [HCD2_RAT]	70.5	1	10	10	125	43.9631	47.89	6	12	46.8945	48.66	7	15	47.0923	57.85	8	16	48.4191	37.16	5	14	44.0611	52.49	7	16	23.9344	36.78	5	11	41.9828	37.16	5	12	33.2702	43.3	6	12	56.1347	53.26	7	17	261	27.2286	8.77783
P07895	Superoxide dismutase [Mn], mitochondrial OS=Rattus norvegicus GN=Sod2 PE=1 SV=2 - [SODM_RAT]	69.82	1	9	9	201	103.524	50	5	28	66.79	47.75	6	20	71.0431	44.14	5	22	63.783	21.17	3	17	77.7438	48.65	7	24	75.6014	39.64	6	26	58.4433	19.37	3	16	69.7442	48.2	6	26	70.5633	60.81	7	22	222	24.6586	8.80713
P04797	Glyceraldehyde-3-phosphate dehydrogenase OS=Rattus norvegicus GN=Gapdh PE=1 SV=3 - [G3P_RAT]	69.67	2	15	15	1803	1037.27	65.17	14	274	557.274	57.36	12	172	484.607	67.57	14	155	859.176	57.66	10	234	628.297	69.67	15	206	419.449	67.87	14	138	786.209	60.66	10	223	655.356	69.67	15	202	626.184	69.67	15	199	333	35.8052	8.03076
P84079	ADP-ribosylation factor 1 OS=Rattus norvegicus GN=Arf1 PE=1 SV=2 - [ARF1_RAT]	69.61	2	1	10	239	98.0236	48.62	7	27	67.6029	69.61	8	24	84.1596	69.61	9	28	74.7528	41.44	5	22	84.496	69.61	9	29	70.3421	65.19	8	29	65.0392	43.09	5	20	101.994	69.61	10	33	84.4387	69.61	9	27	181	20.6837	6.80029
P61206	ADP-ribosylation factor 3 OS=Rattus norvegicus GN=Arf3 PE=2 SV=2 - [ARF3_RAT]	69.61	2	1	10	243	107.258	63.54	8	29	59.482	69.61	8	21	86.4802	69.61	9	29	77.8214	56.35	6	23	87.285	69.61	9	30	78.1107	65.19	8	31	65.0392	43.09	5	20	98.7557	69.61	10	32	83.5085	69.61	9	28	181	20.5877	7.43018
P62836	Ras-related protein Rap-1A OS=Rattus norvegicus GN=Rap1a PE=1 SV=1 - [RAP1A_RAT]	69.57	1	3	9	152	40.743	28.8	3	11	55.056	63.04	7	18	54.1116	60.33	7	20	38.2762	28.8	3	10	41.6749	54.35	7	18	49.6926	40.76	5	18	49.1219	22.83	3	14	67.4024	69.57	9	23	52.7959	56.52	8	20	184	20.9737	6.66846
Q62636	Ras-related protein Rap-1b OS=Rattus norvegicus GN=Rap1b PE=1 SV=2 - [RAP1B_RAT]	69.57	1	3	9	157	49.9614	35.87	4	13	54.0244	48.91	6	17	49.5325	54.35	7	19	42.4524	35.87	4	11	50.0797	68.48	8	20	47.9453	40.76	5	17	55.0723	44.02	5	15	67.065	69.57	9	22	59.1137	56.52	8	23	184	20.7846	5.78271
P16617	Phosphoglycerate kinase 1 OS=Rattus norvegicus GN=Pgk1 PE=1 SV=2 - [PGK1_RAT]	69.54	1	23	23	929	434.101	60.91	18	129	248.796	60.43	18	89	251.372	60.43	18	88	432.215	56.83	16	125	252.309	63.79	21	101	214.315	49.64	15	78	392.34	58.75	17	117	300.948	68.11	22	104	266.32	62.35	20	98	417	44.51	7.89893
P05065	Fructose-bisphosphate aldolase A OS=Rattus norvegicus GN=Aldoa PE=1 SV=2 - [ALDOA_RAT]	69.23	1	14	16	746	403.376	53.02	10	100	290.15	59.89	14	86	290.09	65.38	15	87	365.335	52.2	10	91	246.872	59.62	13	69	231.808	51.92	12	67	353.561	50	10	86	290.21	63.74	15	80	283.139	63.74	15	80	364	39.3273	8.08936
P19804	Nucleoside diphosphate kinase B OS=Rattus norvegicus GN=Nme2 PE=1 SV=1 - [NDKB_RAT]	69.08	1	3	9	328	120.598	63.16	8	47	62.1438	59.87	8	34	34.4416	53.95	7	26	105.078	53.29	6	41	55.8822	59.87	8	34	13.1789	59.21	7	23	89.1819	62.5	7	45	61.3438	59.87	8	40	61.5833	59.87	8	38	152	17.2719	7.44482
P84076	Neuron-specific calcium-binding protein hippocalcin OS=Rattus norvegicus GN=Hpca PE=1 SV=2 - [HPCA_RAT]	68.91	1	5	11	231	55.4293	43.52	7	18	77.3937	48.7	8	25	97.1793	45.08	7	33	63.4063	43.01	7	22	70.5294	50.78	8	25	81.4037	37.82	6	28	65.2922	36.27	6	21	81.4797	50.78	8	27	95.286	54.4	8	32	193	22.413	4.97021
P07323	Gamma-enolase OS=Rattus norvegicus GN=Eno2 PE=1 SV=2 - [ENOG_RAT]	68.89	1	14	18	1177	379.896	61.52	15	86	509.952	68.89	18	144	602.507	63.59	16	163	426.618	58.29	14	98	534.547	66.82	17	146	488.345	62.44	16	139	375.377	58.29	13	90	563.991	68.89	18	149	620.835	68.89	18	162	434	47.1109	5.16064
P07632	Superoxide dismutase [Cu-Zn] OS=Rattus norvegicus GN=Sod1 PE=1 SV=2 - [SODC_RAT]	68.83	1	6	6	171	50.8007	53.9	4	27	23.8187	31.17	4	17	19.3525	24.03	3	12	46.99	24.03	3	26	22.9974	61.04	5	15	15.1417	31.17	4	16	48.2279	31.82	4	26	21.4526	31.17	4	16	20.1434	24.03	3	16	154	15.9018	6.354
P45592	Cofilin-1 OS=Rattus norvegicus GN=Cfl1 PE=1 SV=3 - [COF1_RAT]	68.67	1	11	11	492	209.421	57.23	7	55	220.361	57.23	8	59	201.123	57.23	9	55	221.015	57.23	8	58	181.716	57.23	8	49	205.778	68.67	10	58	182.371	57.23	7	48	216.936	57.23	10	55	209.7	57.23	9	55	166	18.5207	8.08936
P11517	Hemoglobin subunit beta-2 OS=Rattus norvegicus PE=1 SV=2 - [HBB2_RAT]	68.03	1	1	10	496	76.0151	45.58	5	26	139.295	68.03	9	66	146.642	68.03	9	71	74.0175	37.41	4	24	116.926	68.03	9	63	126.55	68.03	9	70	118.419	68.03	10	49	126.439	67.35	8	59	116.164	68.03	9	68	147	15.9723	8.79248
P04642	L-lactate dehydrogenase A chain OS=Rattus norvegicus GN=Ldha PE=1 SV=1 - [LDHA_RAT]	67.77	1	16	17	513	251.145	53.61	12	74	133.741	58.73	14	51	143.587	67.47	14	51	195.568	51.2	11	58	117.675	56.02	13	47	129.82	54.82	11	52	210.704	54.22	11	62	154.166	62.35	14	54	163.796	67.77	16	64	332	36.4273	8.26514
P50399	Rab GDP dissociation inhibitor beta OS=Rattus norvegicus GN=Gdi2 PE=1 SV=2 - [GDIB_RAT]	67.42	1	16	22	510	220.36	44.94	15	59	172.341	45.62	14	54	190.455	43.37	16	61	187.801	34.83	11	53	183.085	46.74	15	58	135.509	31.69	11	45	220.597	54.38	15	65	207.197	43.6	14	57	192.602	42.92	14	58	445	50.5047	6.25244
P55053	Fatty acid-binding protein, epidermal OS=Rattus norvegicus GN=Fabp5 PE=1 SV=3 - [FABP5_RAT]	67.41	1	8	8	75	35.2641	54.81	6	13	18.1562	45.93	4	7	15.0276	38.52	4	5	20.8596	43.7	6	10	21.0087	38.52	4	9	8.69549	20	2	4	11.4678	47.41	5	7	32.9473	62.96	6	12	19.9372	54.07	5	8	135	15.0495	7.18115
P02401	60S acidic ribosomal protein P2 OS=Rattus norvegicus GN=Rplp2 PE=1 SV=2 - [RLA2_RAT]	66.96	1	4	4	99	25.4002	55.65	3	6	45.2127	66.96	4	12	60.7736	66.96	4	15	23.423	55.65	3	6	59.1008	66.96	4	16	48.0433	66.96	4	13	19.6125	38.26	3	5	56.6624	66.96	4	15	45.4151	66.96	4	11	115	11.6849	4.53857
P85973	Purine nucleoside phosphorylase OS=Rattus norvegicus GN=Pnp PE=1 SV=1 - [PNPH_RAT]	66.78	1	12	12	180	75.4285	41.87	7	20	52.4813	25.95	5	20	51.7959	47.06	8	21	54.5092	41.87	7	16	55.803	48.1	8	25	23.5733	25.95	5	14	48.5939	39.79	8	17	58.175	32.87	6	21	71.4283	59.52	10	26	289	32.281	6.93213
Q6AXU6	Hematological and neurological expressed 1 protein OS=Rattus norvegicus GN=Hn1 PE=1 SV=3 - [HN1_RAT]	66.44	1	4	4	21	13.4646	22.15	2	4	6.12134	12.08	1	2	3.75633	12.08	1	1	5.26254	16.11	1	1	5.80032	12.08	1	2	1.65953	12.08	1	1	21.6239	66.44	4	6	6.07325	12.08	1	2	5.36719	12.08	1	2	149	15.5656	5.12256
Q01986	Dual specificity mitogen-activated protein kinase kinase 1 OS=Rattus norvegicus GN=Map2k1 PE=1 SV=2 - [MP2K1_RAT]	66.41	1	14	17	241	79.1292	30.28	7	25	64.5178	41.73	10	27	63.0827	41.98	11	29	67.4826	26.46	6	20	70.8122	44.27	11	31	41.182	35.11	9	24	65.7647	21.37	7	21	101.313	52.67	13	39	59.6043	42.49	10	25	393	43.4374	6.62451
P85970	Actin-related protein 2/3 complex subunit 2 OS=Rattus norvegicus GN=Arpc2 PE=1 SV=1 - [ARPC2_RAT]	66.33	1	15	15	126	45.2857	19	3	11	33.0978	37.67	8	16	47.1243	41.67	8	18	25.6226	19	3	8	30.7609	34.33	7	15	36.8216	46.33	8	14	23.2625	15.33	3	6	47.5313	52	9	19	39.0372	42	7	19	300	34.3695	7.35693
D3ZW55	Inosine triphosphate pyrophosphatase OS=Rattus norvegicus GN=Itpa PE=3 SV=1 - [ITPA_RAT]	66.16	1	7	7	95	29.5934	35.35	4	8	35.0999	41.92	4	11	50.2332	35.35	4	17	17.6494	34.85	4	5	32.588	39.39	4	14	27.5301	48.99	5	10	23.8895	32.83	4	7	38.1272	53.03	5	11	38.6248	48.99	5	12	198	21.9131	5.65576
Q08163	Adenylyl cyclase-associated protein 1 OS=Rattus norvegicus GN=Cap1 PE=1 SV=3 - [CAP1_RAT]	65.82	1	19	19	493	216.284	31.22	10	55	136.352	46.62	13	46	157.544	48.31	15	59	225.006	29.75	8	61	146.597	50.21	15	53	134.398	35.65	10	47	176.291	36.29	10	51	159.869	56.33	15	59	168.51	42.19	12	62	474	51.5565	7.51807
P62963	Profilin-1 OS=Rattus norvegicus GN=Pfn1 PE=1 SV=2 - [PROF1_RAT]	65	1	7	7	217	111.267	57.86	6	33	54.2524	49.29	5	20	62.7286	49.29	5	22	96.202	65	7	29	65.995	49.29	5	21	49.3545	49.29	5	17	87.5838	57.86	6	25	80.0212	49.29	5	24	72.6729	49.29	5	26	140	14.9475	8.27979
P37377	Alpha-synuclein OS=Rattus norvegicus GN=Snca PE=1 SV=1 - [SYUA_RAT]	65	1	6	6	262	142.281	63.57	5	32	74.2486	37.86	5	27	89.7227	37.86	5	29	130.757	63.57	5	30	100.822	65	6	28	84.7653	37.86	5	29	103.717	63.57	5	24	100.182	65	6	32	101.409	65	6	31	140	14.5062	4.76709
P25113	Phosphoglycerate mutase 1 OS=Rattus norvegicus GN=Pgam1 PE=1 SV=4 - [PGAM1_RAT]	64.96	2	12	12	352	97.9489	47.24	8	32	129.501	64.57	11	46	134.851	64.57	11	50	83.9484	49.21	7	27	99.3808	58.27	9	44	105.315	64.57	11	36	64.7043	44.88	6	22	119.855	64.57	11	43	138.949	64.96	12	52	254	28.8139	7.18115
Q641Y2	NADH dehydrogenase [ubiquinone] iron-sulfur protein 2, mitochondrial OS=Rattus norvegicus GN=Ndufs2 PE=1 SV=1 - [NDUS2_RAT]	64.79	1	20	20	157	69.1539	42.12	10	23	26.8601	15.12	3	9	31.266	21.81	5	12	63.4261	35.42	9	21	29.7403	33.48	9	13	25.3023	13.61	3	11	68.0685	36.07	12	25	68.8952	45.57	12	25	51.9421	33.69	8	18	463	52.5276	6.99072
P09951	Synapsin-1 OS=Rattus norvegicus GN=Syn1 PE=1 SV=3 - [SYN1_RAT]	64.77	1	24	27	1579	829.982	64.35	26	244	397.725	60.51	25	145	375.103	60.51	23	133	765.635	58.95	22	226	410.999	60.94	24	152	358.492	61.22	24	141	672.626	55.26	22	201	489.374	64.35	26	169	467.188	64.35	24	168	704	73.9426	9.80322
O88767	Protein deglycase DJ-1 OS=Rattus norvegicus GN=Park7 PE=1 SV=1 - [PARK7_RAT]	64.55	1	8	8	197	81.922	53.44	6	21	62.3217	49.21	6	23	73.9611	49.21	6	24	59.8997	44.97	5	16	67.2347	49.21	6	24	55.4065	49.21	6	18	63.6398	60.85	7	19	68.8373	57.14	7	25	66.3539	57.14	7	27	189	19.9614	6.771
P80254	D-dopachrome decarboxylase OS=Rattus norvegicus GN=Ddt PE=1 SV=3 - [DOPD_RAT]	64.41	1	5	5	149	55.2631	64.41	5	18	37.7121	51.69	4	14	34.4697	64.41	5	14	42.5537	64.41	5	15	47.2334	64.41	5	21	37.8815	64.41	5	15	43.9619	54.24	4	16	38.4774	64.41	5	16	47.1186	64.41	5	20	118	13.1248	6.53662
Q99PD4	Actin-related protein 2/3 complex subunit 1A OS=Rattus norvegicus GN=Arpc1a PE=2 SV=1 - [ARC1A_RAT]	64.32	1	14	15	274	157.69	46.76	11	47	61.4214	44.59	10	23	87.5132	33.78	7	26	116.63	40.81	8	35	76.9585	37.03	7	25	52.5592	41.89	9	22	99.2578	41.89	8	35	79.0471	37.3	8	27	106.422	50	10	34	370	41.5727	8.17725
Q63092	CaM kinase-like vesicle-associated protein OS=Rattus norvegicus GN=Camkv PE=1 SV=1 - [CAMKV_RAT]	64.29	1	19	19	378	161.565	47.02	13	48	106.713	45.24	13	36	121.561	43.25	12	39	164.258	35.91	9	46	97.9818	44.64	12	38	88.7221	44.05	11	38	138.482	49.6	12	45	135.851	47.42	13	42	128.964	46.83	13	46	504	54.0721	5.5415
P48500	Triosephosphate isomerase OS=Rattus norvegicus GN=Tpi1 PE=1 SV=2 - [TPIS_RAT]	64.26	1	11	11	607	233.196	55.82	9	62	200.392	63.86	10	66	188.72	63.86	10	66	240.804	55.82	9	64	198.337	64.26	11	69	170.824	63.86	10	62	233.463	58.63	9	66	232.813	64.26	11	81	223.776	63.86	10	71	249	26.8318	7.23975
Q4V7C7	Actin-related protein 3 OS=Rattus norvegicus GN=Actr3 PE=1 SV=1 - [ARP3_RAT]	63.4	1	17	17	322	152.145	51.67	14	48	81.9747	44.74	11	29	93.5799	38.76	9	32	117.187	42.82	12	35	85.8403	39	9	30	88.912	45.45	10	31	133.648	44.74	13	43	104.717	41.87	10	35	119.021	50.72	12	39	418	47.327	5.88428
P04764	Alpha-enolase OS=Rattus norvegicus GN=Eno1 PE=1 SV=4 - [ENOA_RAT]	63.36	1	13	18	1383	490.977	60.83	16	124	546.846	59.22	16	158	597.896	59.22	16	171	536.211	59.91	15	126	605.845	59.22	16	171	585.148	59.22	16	169	477.739	56.68	14	113	632.572	62.44	17	176	638.305	59.22	16	175	434	47.0982	6.56592
P16086	Spectrin alpha chain, non-erythrocytic 1 OS=Rattus norvegicus GN=Sptan1 PE=1 SV=2 - [SPTN1_RAT]	63.31	1	131	131	2936	1108.1	45.75	77	302	985.125	56.11	110	340	941.825	51.38	98	326	1136.81	41.71	67	301	977.821	57.97	108	342	816.462	46.84	90	309	1096	47.09	77	305	1123.13	56.96	109	361	1062.64	56.67	110	350	2472	284.462	5.32568
P11442	Clathrin heavy chain 1 OS=Rattus norvegicus GN=Cltc PE=1 SV=3 - [CLH1_RAT]	63.28	1	79	79	2622	1369.08	56.24	64	350	872.869	56.78	66	281	779.124	54.33	64	251	1288.06	51.82	56	332	823.906	52.84	65	286	676.336	52.66	60	240	1093.69	52.78	57	295	970.149	57.61	66	295	926.252	55.22	65	292	1675	191.477	5.71924
P11348	Dihydropteridine reductase OS=Rattus norvegicus GN=Qdpr PE=1 SV=1 - [DHPR_RAT]	63.07	1	10	10	206	111.817	46.89	8	32	48.3942	42.32	6	18	47.6101	51.45	7	16	106.998	53.94	8	32	62.8703	42.32	6	19	30.5197	32.37	5	14	113.378	53.94	8	35	48.9541	42.32	6	18	53.9253	42.32	6	22	241	25.5359	7.81104
P86252	Transcriptional activator protein Pur-alpha (Fragments) OS=Rattus norvegicus GN=Pura PE=1 SV=1 - [PURA_RAT]	63.04	1	5	5	126	67.4098	56.52	4	15	64.2291	63.04	4	17	38.6867	56.52	3	11	52.5563	56.52	4	12	70.535	63.04	4	18	36.6736	56.52	3	9	55.0943	63.04	5	14	58.1999	63.04	5	16	49.9563	56.52	3	14	138	15.3126	4.80518
Q06647	ATP synthase subunit O, mitochondrial OS=Rattus norvegicus GN=Atp5o PE=1 SV=1 - [ATPO_RAT]	62.91	1	10	10	169	68.9542	48.36	7	20	51.4259	30.05	4	16	58.0332	43.19	6	20	49.5187	35.68	5	14	63.4622	35.21	5	21	43.8586	30.05	4	17	54.2009	31.46	4	14	67.785	43.19	6	20	78.9208	49.77	7	27	213	23.3828	10.0229
P13221	Aspartate aminotransferase, cytoplasmic OS=Rattus norvegicus GN=Got1 PE=1 SV=3 - [AATC_RAT]	62.71	1	17	17	578	292.733	45.52	11	71	212.148	49.15	14	63	189.839	51.33	14	58	274.977	38.5	9	67	202.323	46	13	62	197.099	49.88	13	64	257.155	40.44	10	63	227.568	59.56	14	63	219.131	58.35	14	67	413	46.3995	7.21045
P54313	Guanine nucleotide-binding protein G(I)/G(S)/G(T) subunit beta-2 OS=Rattus norvegicus GN=Gnb2 PE=1 SV=4 - [GBB2_RAT]	62.65	1	7	13	535	293.849	40.88	8	68	220.927	59.71	12	60	186.808	57.35	11	49	241.731	27.94	5	54	274.214	54.12	10	71	181.149	57.35	11	48	236.079	40.59	7	61	239.219	60.29	12	61	243.165	57.35	11	63	340	37.3071	5.99854
Q05175	Brain acid soluble protein 1 OS=Rattus norvegicus GN=Basp1 PE=1 SV=2 - [BASP1_RAT]	62.27	1	10	10	292	149.197	48.18	6	34	107.377	55.91	7	31	115.607	52.27	7	31	105.449	58.64	7	26	114.88	55.91	8	37	102.888	55.91	7	31	115.721	45.45	6	31	120.062	55.91	9	35	132.079	55.91	8	36	220	21.7774	4.51318
P63039	60 kDa heat shock protein, mitochondrial OS=Rattus norvegicus GN=Hspd1 PE=1 SV=1 - [CH60_RAT]	62.13	1	27	27	782	364.671	56.72	21	96	251.791	51.48	23	82	211.987	50.09	23	79	392.616	54.45	20	100	225.814	62.13	26	87	146.998	47.99	20	65	305.137	45.38	17	81	289.641	53.4	22	97	289.84	60.38	24	95	573	60.9174	6.17627
P63329	Serine/threonine-protein phosphatase 2B catalytic subunit alpha isoform OS=Rattus norvegicus GN=Ppp3ca PE=1 SV=1 - [PP2BA_RAT]	61.61	1	11	20	879	214.926	46.45	12	80	278.524	48.37	17	104	233.037	51.06	17	97	216.599	46.45	12	76	282.582	53.74	18	115	249.334	46.83	16	103	174.431	48.75	13	68	326.028	56.24	19	119	315.649	61.42	19	117	521	58.6063	5.85889
Q6J4I0	Protein phosphatase 1 regulatory subunit 1B OS=Rattus norvegicus GN=Ppp1r1b PE=1 SV=1 - [PPR1B_RAT]	61.46	1	7	7	36	23.9685	44.39	4	7	9.3761	10.73	1	4	5.42014	20.49	2	3	7.46769	24.39	2	2	14.1051	31.71	3	4	2.23608	10.73	1	1	15.6115	34.63	4	6	12.0765	31.71	3	4	19.8445	24.39	2	5	205	22.8989	4.60205
P19103	Protein phosphatase 1 regulatory subunit 1A OS=Rattus norvegicus GN=Ppp1r1a PE=1 SV=1 - [PPR1A_RAT]	61.4	1	4	4	12	6.39652	35.09	2	2		0				0			5.7736	47.37	3	4		0			0	12.28	1	1	3.93333	47.37	3	3	1.81915	26.32	2	2		0			171	18.7263	5.41455
P11980	Pyruvate kinase PKM OS=Rattus norvegicus GN=Pkm PE=1 SV=3 - [KPYM_RAT]	61.39	1	26	27	1708	830.642	58	22	231	571.892	59.7	24	173	543.488	59.7	24	164	815.462	58	23	223	582.221	61.39	24	195	441.754	55.56	21	148	724.914	57.63	22	200	625.627	61.39	24	191	584.884	59.7	24	183	531	57.7809	7.06396
P63018	Heat shock cognate 71 kDa protein OS=Rattus norvegicus GN=Hspa8 PE=1 SV=1 - [HSP7C_RAT]	61.3	1	19	27	1455	732.603	44.27	20	198	464.488	56.5	26	158	427.056	52.79	25	141	690.674	46.28	18	187	459.166	56.5	26	161	367.476	55.73	24	130	554.615	46.28	18	153	501.007	51.08	24	164	493.236	56.5	26	163	646	70.8272	5.51611
P10818	Cytochrome c oxidase subunit 6A1, mitochondrial OS=Rattus norvegicus GN=Cox6a1 PE=1 SV=2 - [CX6A1_RAT]	61.26	1	4	4	31	19.3194	16.22	2	7	3.22887	26.13	1	1	6.45703	40.54	2	4	17.637	16.22	2	6	2.81978	59.46	3	3	1.77423	18.92	1	1	12.022	14.41	1	3	3.19616	33.33	2	3	0	40.54	2	3	111	12.2933	9.31982
P50137	Transketolase OS=Rattus norvegicus GN=Tkt PE=1 SV=1 - [TKT_RAT]	61.16	1	21	21	427	208.545	35.31	13	54	114.855	48.31	17	47	121.762	36.44	15	42	186.916	39.65	12	48	128.379	44.78	17	49	78.8733	34.67	12	37	165.6	40.29	13	46	163.967	61.16	20	61	129.452	43.18	15	43	623	67.6006	7.48877
Q62658	Peptidyl-prolyl cis-trans isomerase FKBP1A OS=Rattus norvegicus GN=Fkbp1a PE=1 SV=3 - [FKB1A_RAT]	61.11	1	6	6	159	92.7765	61.11	5	32	30.7845	42.59	2	11	22.7003	58.33	3	7	101.477	59.26	5	34	24.5811	58.33	3	8	11.0981	42.59	2	8	79.9439	59.26	5	28	36.7917	58.33	3	16	36.5968	58.33	3	15	108	11.9151	8.1626
Q62952	Dihydropyrimidinase-related protein 3 OS=Rattus norvegicus GN=Dpysl3 PE=1 SV=2 - [DPYL3_RAT]	60.7	1	15	19	566	318.973	46.67	14	85	165.095	35.09	12	52	158.246	30.35	11	45	295.879	31.93	10	74	196.023	42.11	14	65	165.402	38.07	12	54	242.3	26.32	9	60	201.869	47.72	15	63	223.318	35.96	13	68	570	61.928	6.49365
P15146	Microtubule-associated protein 2 OS=Rattus norvegicus GN=Map2 PE=1 SV=3 - [MTAP2_RAT]	60.51	1	64	64	1642	789.552	50.73	49	224	526.212	50.99	51	180	480.45	52.66	49	164	752.443	49.81	46	211	496.917	49.87	48	175	370.426	37.4	38	141	618.588	45.84	44	181	586.119	53.57	55	190	522.241	51.16	49	176	1861	202.288	4.85596
P00507	Aspartate aminotransferase, mitochondrial OS=Rattus norvegicus GN=Got2 PE=1 SV=2 - [AATM_RAT]	60.47	1	18	18	603	325.025	52.09	14	89	201.079	51.86	16	71	188.262	52.79	15	75	228.104	45.35	13	68	136.176	56.98	17	55	125.928	46.05	14	51	193.739	52.09	13	55	181.761	55.12	16	68	192.596	55.12	16	71	430	47.2841	8.99756
P54311	Guanine nucleotide-binding protein G(I)/G(S)/G(T) subunit beta-1 OS=Rattus norvegicus GN=Gnb1 PE=1 SV=4 - [GBB1_RAT]	60.29	1	7	12	683	432.541	50	9	96	299.171	57.35	11	73	234.328	57.35	11	62	361.056	46.76	8	77	298.512	54.12	10	78	262.979	57.35	11	68	334.468	49.71	8	77	284.558	60.29	12	72	317.659	57.35	11	80	340	37.353	5.99854
Q9WTT6	Guanine deaminase OS=Rattus norvegicus GN=Gda PE=1 SV=1 - [GUAD_RAT]	60.13	1	15	15	287	117.362	41.63	10	31	109.23	42.51	11	32	127.2	43.61	11	38	100.185	41.85	12	28	95.2094	45.37	12	30	85.5005	31.06	8	28	109.081	38.77	11	30	118.702	49.34	13	35	118.695	45.37	12	35	454	50.9838	5.8335
P62142	Serine/threonine-protein phosphatase PP1-beta catalytic subunit OS=Rattus norvegicus GN=Ppp1cb PE=1 SV=3 - [PP1B_RAT]	59.94	1	5	12	227	87.1544	39.14	7	22	97.9466	54.13	10	28	86.3339	35.78	7	25	84.2089	24.16	5	19	72.5404	43.12	10	26	74.4172	39.14	8	26	81.0448	38.53	7	21	86.6667	35.17	7	29	104.086	31.5	6	31	327	37.1626	6.18896
P21575	Dynamin-1 OS=Rattus norvegicus GN=Dnm1 PE=1 SV=2 - [DYN1_RAT]	59.49	1	33	41	1643	818.376	54.75	33	249	467.743	51.74	32	157	419.898	52.43	32	153	745.947	55.44	34	233	440.504	52.43	33	162	399.181	50.69	30	148	576.177	55.9	34	185	528.953	56.37	35	182	516.872	57.87	35	174	864	97.2339	6.87354
P13233	2',3'-cyclic-nucleotide 3'-phosphodiesterase OS=Rattus norvegicus GN=Cnp PE=1 SV=2 - [CN37_RAT]	59.05	1	23	24	1534	640.799	51.43	19	189	457.826	58.57	22	169	465.878	53.81	19	161	595.194	49.76	18	181	436.824	58.57	22	171	389.181	57.86	20	153	599.407	51.43	18	185	464.754	58.57	23	169	444.503	55.48	20	156	420	47.2386	8.89502
O35244	Peroxiredoxin-6 OS=Rattus norvegicus GN=Prdx6 PE=1 SV=3 - [PRDX6_RAT]	58.93	1	13	13	428	188.7	58.93	11	61	106.178	58.48	11	45	84.595	58.48	9	38	205.966	58.93	13	65	79.0494	58.48	9	39	60.6311	45.98	7	32	181.045	58.93	13	63	116.781	58.48	10	46	104.455	58.48	10	39	224	24.803	5.93506
P85969	Beta-soluble NSF attachment protein OS=Rattus norvegicus GN=Napb PE=1 SV=1 - [SNAB_RAT]	58.92	1	12	13	92	16.4986	19.19	4	5	24.0859	27.61	6	10	34.2722	40.74	8	14	23.8429	23.91	5	8	27.7049	35.35	7	12	5.96791	16.84	4	5	27.9076	26.6	6	9	39.5188	41.41	8	14	44.2134	46.46	9	15	297	33.4485	5.46533
P67779	Prohibitin OS=Rattus norvegicus GN=Phb PE=1 SV=1 - [PHB_RAT]	58.82	1	10	10	107	14.5851	34.56	6	7	34.2742	29.78	5	14	33.8345	54.41	9	16	13.6545	25.37	4	5	23.3334	46.32	8	16	37.2275	41.18	7	16	13.732	29.41	5	6	26.4387	41.18	7	15	34.4028	37.87	6	12	272	29.8019	5.75732
P49432	Pyruvate dehydrogenase E1 component subunit beta, mitochondrial OS=Rattus norvegicus GN=Pdhb PE=1 SV=2 - [ODPB_RAT]	58.77	1	15	15	455	175.526	47.63	12	56	148.219	50.97	13	54	126.073	46.8	11	43	183.466	50.97	14	62	120.94	47.63	12	48	93.3918	50.14	11	36	150.38	50.97	13	49	159.433	58.77	14	54	150.294	47.63	12	53	359	38.957	6.65381
Q6P7Q4	Lactoylglutathione lyase OS=Rattus norvegicus GN=Glo1 PE=1 SV=3 - [LGUL_RAT]	58.7	1	9	9	154	72.2751	46.2	7	22	49.5843	29.89	4	14	42.164	25	4	14	72.4514	45.11	5	21	49.3708	25	4	15	47.0646	21.2	3	14	67.9263	45.11	5	22	63.9643	34.78	6	20	35.5228	30.98	4	12	184	20.8063	5.31299
Q3T1J1	Eukaryotic translation initiation factor 5A-1 OS=Rattus norvegicus GN=Eif5a PE=1 SV=3 - [IF5A1_RAT]	58.44	1	7	7	111	45.9341	42.21	5	15	38.8915	38.96	4	11	36.0758	38.96	4	10	64.2149	42.21	5	18	35.4785	38.96	4	11	32.7723	23.38	3	13	38.6109	35.06	5	13	36.1117	38.96	4	11	28.0994	38.96	4	9	154	16.8214	5.23682
P31399	ATP synthase subunit d, mitochondrial OS=Rattus norvegicus GN=Atp5h PE=1 SV=3 - [ATP5H_RAT]	58.39	1	6	6	132	20.4907	23.6	2	7	33.6002	50.31	5	16	45.2814	58.39	6	18	24.8879	31.68	3	9	32.335	50.31	5	17	14.7258	50.31	5	10	23.8083	31.68	3	8	59.6862	58.39	6	22	67.3791	58.39	6	25	161	18.7516	6.59521
Q9QUL6	Vesicle-fusing ATPase OS=Rattus norvegicus GN=Nsf PE=1 SV=1 - [NSF_RAT]	58.2	1	37	37	1176	406.017	49.19	28	135	285.432	53.23	32	126	327.007	53.63	32	132	393.359	46.91	26	134	285.133	56.59	33	129	234.021	51.48	31	113	369.7	49.19	28	135	341.729	55.24	31	133	335.337	54.03	33	139	744	82.6	6.99072
B0BNE5	S-formylglutathione hydrolase OS=Rattus norvegicus GN=Esd PE=2 SV=1 - [ESTD_RAT]	58.16	1	8	8	70	26.5511	36.88	5	8	22.9262	41.49	6	10	21.4171	29.43	4	8	38.8474	35.46	4	12	17.1455	31.21	5	7	11.5213	24.82	4	4	31.4593	22.34	3	8	21.4786	27.66	4	9	12.3734	23.05	3	4	282	31.3434	6.90283
P32551	Cytochrome b-c1 complex subunit 2, mitochondrial OS=Rattus norvegicus GN=Uqcrc2 PE=1 SV=2 - [QCR2_RAT]	57.96	1	16	16	464	164.534	40.49	11	56	131.111	57.96	16	52	113.489	56.42	15	47	143.337	40.49	11	48	126.574	48.23	15	52	122.909	48.89	15	49	136.334	33.85	11	49	138.26	48.23	15	54	140.772	48.89	15	57	452	48.3662	9.14404
Q6Q0N1	Cytosolic non-specific dipeptidase OS=Rattus norvegicus GN=Cndp2 PE=1 SV=1 - [CNDP2_RAT]	57.89	1	16	16	111	52.2378	34.74	10	17	14.5057	20.21	5	8	15.9341	24	7	9	60.0287	44.63	11	19	22.5819	25.05	7	12	1.95164	14.11	4	4	52.2321	28.63	8	16	36.7732	38.95	10	16	20.6826	22.53	6	10	475	52.6596	5.65576
P46462	Transitional endoplasmic reticulum ATPase OS=Rattus norvegicus GN=Vcp PE=1 SV=3 - [TERA_RAT]	57.82	1	33	33	434	150.902	42.31	22	46	152.895	42.06	21	55	114.884	29.9	15	39	203.724	37.1	19	59	109.858	35.11	17	45	118.241	23.45	11	38	162.295	39.83	21	51	148.283	44.42	22	55	133.091	37.97	20	46	806	89.2927	5.26221
P63245	Receptor of activated protein C kinase 1 OS=Rattus norvegicus GN=Rack1 PE=1 SV=3 - [RACK1_RAT]	57.73	1	10	10	89	28.1964	26.81	5	8	33.6382	43.85	8	12	33.0841	39.43	7	11	28.8571	31.55	5	9	32.8765	39.12	6	14	25.4594	26.5	5	10	30.9683	30.6	5	8	24.1602	26.81	5	8	23.5813	35.33	5	9	317	35.0546	7.69385
Q66HF1	NADH-ubiquinone oxidoreductase 75 kDa subunit, mitochondrial OS=Rattus norvegicus GN=Ndufs1 PE=1 SV=1 - [NDUS1_RAT]	57.63	1	26	26	453	148.426	41.68	17	41	154.281	36.18	15	53	154.216	39.48	17	50	203.697	38.65	17	57	151.247	39.34	17	50	129.915	34.39	14	46	183.441	36.04	16	55	157.854	41.13	18	53	148.679	42.23	19	48	727	79.3616	5.89697
Q5M7A7	CB1 cannabinoid receptor-interacting protein 1 OS=Rattus norvegicus GN=Cnrip1 PE=1 SV=1 - [CNRP1_RAT]	57.32	1	5	5	117	64.4458	43.9	4	17	43.7534	50.61	4	16	32.8176	57.32	5	12	45.8442	37.2	3	11	35.1922	37.2	3	12	35.8923	43.9	4	12	48.5084	37.2	3	12	45.8301	37.2	3	12	42.5639	37.2	3	13	164	18.6466	7.85498
Q78P75	Dynein light chain 2, cytoplasmic OS=Rattus norvegicus GN=Dynll2 PE=1 SV=1 - [DYL2_RAT]	57.3	1	2	4	25	0	12.36	1	1	1.94227	32.58	3	3	5.08638	37.08	2	2		0			10.1711	37.08	2	4	0	12.36	1	1	1.78889	24.72	1	1	23.9882	44.94	3	8	20.9114	24.72	1	5	89	10.3431	7.37158
P32851	Syntaxin-1A OS=Rattus norvegicus GN=Stx1a PE=1 SV=1 - [STX1A_RAT]	57.29	1	10	10	64	5.16477	10.76	1	1	22.6698	38.89	6	9	22.2483	27.08	4	8	9.31259	15.63	2	2	20.6078	28.47	4	6	10.1544	16.32	2	3	19.0234	16.32	2	5	53.7557	29.17	5	16	51.8874	29.17	5	14	288	33.0467	5.23682
Q6AY56	Tubulin alpha-8 chain OS=Rattus norvegicus GN=Tuba8 PE=2 SV=1 - [TBA8_RAT]	57.02	1	5	18	3201	1819.34	44.99	15	490	793.108	45.66	15	274	795.903	49.89	17	287	1804.95	42.76	13	491	817.733	53.67	17	302	677.517	36.3	13	249	1576.64	42.76	13	466	983.296	42.54	15	331	900.517	45.88	16	311	449	50.0055	5.09717
P62138	Serine/threonine-protein phosphatase PP1-alpha catalytic subunit OS=Rattus norvegicus GN=Ppp1ca PE=1 SV=1 - [PP1A_RAT]	56.97	1	2	11	247	86.5757	30.61	6	21	100.154	38.79	8	28	107.159	36.06	7	31	84.2089	23.94	5	19	80.0206	51.52	10	28	77.2506	38.79	8	28	75.9502	23.94	5	19	106.524	44.85	8	35	119.604	30.61	6	38	330	37.4878	6.32861
P47860	ATP-dependent 6-phosphofructokinase, platelet type OS=Rattus norvegicus GN=Pfkp PE=1 SV=2 - [PFKAP_RAT]	56.85	1	24	26	582	292.638	42.89	20	76	164.447	35.53	18	54	172.768	34.26	17	55	289.688	45.94	21	80	206.973	35.53	18	72	130.402	32.36	16	50	244.605	39.97	18	65	205.12	48.1	21	65	192.201	44.54	21	65	788	85.6654	7.28369
Q63716	Peroxiredoxin-1 OS=Rattus norvegicus GN=Prdx1 PE=1 SV=1 - [PRDX1_RAT]	56.78	1	7	9	175	71.8224	46.23	6	21	32.7112	46.73	6	17	31.7825	51.76	8	18	69.692	51.26	7	22	35.4379	43.22	6	20	20.7528	20.6	3	11	68.4921	51.26	7	22	55.0747	56.78	8	23	36.4588	56.78	8	21	199	22.0953	8.1333
P59215	Guanine nucleotide-binding protein G(o) subunit alpha OS=Rattus norvegicus GN=Gnao1 PE=1 SV=2 - [GNAO_RAT]	56.5	3	12	14	506	169.944	38.98	10	56	170.226	56.5	14	57	151.215	51.98	12	58	108.611	36.44	8	39	170.095	56.5	14	68	136.894	48.31	11	52	122.183	38.7	9	39	219.076	56.5	14	70	205.251	56.5	14	67	354	40.0429	5.52881
Q63537	Synapsin-2 OS=Rattus norvegicus GN=Syn2 PE=1 SV=1 - [SYN2_RAT]	56.31	1	19	22	1246	629.97	52.05	20	178	400.087	54.95	21	112	334.008	56.31	21	103	558.562	51.88	19	156	477.948	53.41	21	151	309.371	53.41	20	109	500.867	52.05	20	145	485.134	53.41	21	146	463.632	56.31	21	146	586	63.4168	8.57275
P04636	Malate dehydrogenase, mitochondrial OS=Rattus norvegicus GN=Mdh2 PE=1 SV=2 - [MDHM_RAT]	56.21	1	14	14	737	315.697	53.55	13	95	207.994	56.21	14	81	195.228	52.66	13	71	309.519	53.55	13	99	196.55	56.21	14	73	192.424	56.21	14	73	282.176	53.55	13	84	220.234	56.21	14	82	215.442	56.21	14	79	338	35.6608	8.67529
P61765	Syntaxin-binding protein 1 OS=Rattus norvegicus GN=Stxbp1 PE=1 SV=1 - [STXB1_RAT]	56.06	1	27	27	890	334.548	48.32	18	110	244.343	55.72	24	97	245.759	55.72	23	92	309.468	42.59	17	98	262.921	56.06	25	106	187.963	53.54	22	84	276.933	42.59	18	92	295.923	55.72	26	107	272.35	55.72	25	104	594	67.5259	6.96143
P35704	Peroxiredoxin-2 OS=Rattus norvegicus GN=Prdx2 PE=1 SV=3 - [PRDX2_RAT]	56.06	1	9	9	269	100.361	44.95	6	33	85.3808	47.47	6	30	62.8629	53.03	7	25	99.2196	42.93	6	33	69.8867	47.47	6	25	68.6435	55.56	8	38	94.7025	47.98	6	30	61.2359	53.03	7	27	66.8306	53.03	7	28	198	21.7701	5.59229
P62870	Transcription elongation factor B polypeptide 2 OS=Rattus norvegicus GN=Tceb2 PE=1 SV=1 - [ELOB_RAT]	55.93	1	3	3	11		0			2.78205	34.75	2	2	9.54044	55.93	3	3		0			5.00953	34.75	2	2	2.20757	10.17	1	1		0			2.40077	10.17	1	1	6.10094	34.75	2	2	118	13.1616	5.0083
P63102	14-3-3 protein zeta/delta OS=Rattus norvegicus GN=Ywhaz PE=1 SV=1 - [1433Z_RAT]	55.92	1	8	11	690	256.042	32.24	6	65	254.68	42.04	8	76	292.447	47.76	10	94	227.323	41.63	7	59	268.653	42.04	8	85	255.128	50.2	9	77	242.207	41.63	7	66	288.761	42.04	8	83	284.111	42.04	8	85	245	27.7537	4.79248
P63100	Calcineurin subunit B type 1 OS=Rattus norvegicus GN=Ppp3r1 PE=1 SV=2 - [CANB1_RAT]	55.88	1	9	9	163	87.0575	55.88	8	22	47.0966	44.12	5	14	77.0076	55.88	6	20	63.9136	48.82	6	17	45.0058	55.88	6	12	83.9475	44.12	5	24	56.4611	48.82	7	13	61.3087	44.12	6	16	95.1503	55.88	6	25	170	19.2876	4.80518
Q8VBU2	Protein NDRG2 OS=Rattus norvegicus GN=Ndrg2 PE=1 SV=1 - [NDRG2_RAT]	55.8	1	11	11	265	148.475	55.8	11	40	81.6527	49.06	9	29	60.4974	36.12	6	20	154.928	47.71	9	47	63.5778	38.54	7	20	53.0433	30.46	5	18	104.797	47.71	9	36	87.5663	52.02	10	28	89.5184	43.13	8	27	371	40.7531	5.30029
P39069	Adenylate kinase isoenzyme 1 OS=Rattus norvegicus GN=Ak1 PE=1 SV=3 - [KAD1_RAT]	55.67	1	9	9	235	99.1985	47.94	6	33	56.6513	35.57	5	21	69.2704	42.27	6	27	135.666	54.64	7	42	41.857	42.27	6	18	34.4166	25.26	4	13	110.272	40.72	5	36	60.9847	42.27	6	24	44.9583	35.57	5	21	194	21.5702	7.89893
Q5U300	Ubiquitin-like modifier-activating enzyme 1 OS=Rattus norvegicus GN=Uba1 PE=1 SV=1 - [UBA1_RAT]	55.67	1	37	37	583	289.217	41.12	27	76	220.731	30.91	19	65	189.516	34.88	22	63	253.069	31.66	20	65	190.511	39.6	24	68	147.44	26.18	16	50	256.254	37.71	23	73	176.32	31.66	19	53	218.1	34.78	22	70	1058	117.713	5.56689
Q3T1K5	F-actin-capping protein subunit alpha-2 OS=Rattus norvegicus GN=Capza2 PE=1 SV=1 - [CAZA2_RAT]	55.59	1	8	10	257	117.357	55.59	10	32	88.1717	49.65	9	29	73.9992	49.65	8	24	105.729	49.3	9	29	82.0084	49.65	8	25	61.8726	40.56	8	24	125.882	55.24	9	33	106.4	49.65	8	30	107.298	49.65	9	31	286	32.9466	5.84619
P10111	Peptidyl-prolyl cis-trans isomerase A OS=Rattus norvegicus GN=Ppia PE=1 SV=2 - [PPIA_RAT]	55.49	1	10	10	463	172.483	51.22	8	61	127.513	55.49	10	56	80.4889	55.49	10	42	164.195	48.17	6	56	120.659	55.49	10	55	56.6233	55.49	9	31	127.125	48.17	6	48	146.263	55.49	10	62	121.832	51.83	9	52	164	17.8628	8.1626
Q7TQ94	Nitrilase homolog 1 OS=Rattus norvegicus GN=Nit1 PE=2 SV=1 - [NIT1_RAT]	55.48	1	8	8	60	25.0858	28.42	4	8	25.8996	23.97	3	7	15.2886	22.26	3	4	9.9942	11.99	2	3	23.5717	33.56	5	7	14.3568	33.56	5	7	9.88976	11.99	2	5	19.7924	31.51	5	8	35.2574	31.16	5	11	292	32.07	6.3667
Q5U318	Astrocytic phosphoprotein PEA-15 OS=Rattus norvegicus GN=Pea15 PE=1 SV=1 - [PEA15_RAT]	55.38	1	5	5	88	28.1475	46.15	4	9	16.7845	22.31	3	10	33.5995	22.31	3	13	23.2268	13.08	2	7	19.1968	22.31	3	9	17.3434	22.31	3	9	18.2672	13.08	2	6	39.9147	22.31	3	14	29.162	22.31	3	11	130	15.0308	5.021
P15999	ATP synthase subunit alpha, mitochondrial OS=Rattus norvegicus GN=Atp5a1 PE=1 SV=2 - [ATPA_RAT]	55.33	1	24	24	1620	728.488	50.81	19	199	526.924	52.8	21	177	532.018	54.07	22	176	677.199	50.45	18	186	531.043	55.33	23	183	416.124	54.07	22	160	551.181	49.19	18	162	581.667	54.07	23	197	508.176	55.33	23	180	553	59.7166	9.18799
P62944	AP-2 complex subunit beta OS=Rattus norvegicus GN=Ap2b1 PE=1 SV=1 - [AP2B1_RAT]	54.96	1	25	39	802	384.809	44.4	25	103	254.238	44.93	30	87	219.915	40.34	23	68	412.813	44.18	25	112	217.372	41.52	28	80	170.177	36.39	23	68	356.373	43.65	25	102	237.791	47.39	27	83	293.846	48.03	30	99	937	104.486	5.37646
Q5BK63	NADH dehydrogenase [ubiquinone] 1 alpha subcomplex subunit 9, mitochondrial OS=Rattus norvegicus GN=Ndufa9 PE=1 SV=2 - [NDUA9_RAT]	54.64	1	16	16	232	90.2655	45.89	12	29	78.1833	42.97	11	33	54.1123	32.63	8	19	87.1516	43.24	11	27	60.5088	32.36	8	24	57.8465	30.24	7	21	81.3095	36.34	10	25	79.9666	44.03	12	31	64.0226	34.48	9	23	377	42.5323	9.81787
Q9QYU4	Ketimine reductase mu-crystallin OS=Rattus norvegicus GN=Crym PE=1 SV=1 - [CRYM_RAT]	54.63	1	8	8	168	65.6313	31.31	5	20	45.8227	54.63	8	19	58.8709	40.89	6	23	48.7985	20.77	4	15	30.0765	31.63	6	16	32.2628	41.21	7	17	58.1117	20.77	4	21	41.5061	40.89	6	18	43.5032	31.63	6	19	313	33.5331	5.52881
P18418	Calreticulin OS=Rattus norvegicus GN=Calr PE=1 SV=1 - [CALR_RAT]	54.57	1	13	13	239	104.423	27.16	6	24	104.729	36.06	9	30	99.6722	40.63	9	30	102.797	32.45	7	25	64.3119	36.06	8	23	51.4013	24.52	5	15	108.196	40.63	8	30	106.874	44.23	9	30	102.213	46.63	11	32	416	47.9658	4.48779
B2GUZ5	F-actin-capping protein subunit alpha-1 OS=Rattus norvegicus GN=Capza1 PE=1 SV=1 - [CAZA1_RAT]	54.55	1	7	9	49	23.5023	21.33	4	8	13.5841	25.17	4	6	7.43186	9.09	2	4	19.7789	15.03	3	6	9.59945	9.09	2	3	12.5822	14.34	3	5	20.2827	21.68	4	8	11.0531	14.34	3	5	10.3165	9.09	2	4	286	32.8893	5.69385
P23358	60S ribosomal protein L12 OS=Rattus norvegicus GN=Rpl12 PE=2 SV=1 - [RL12_RAT]	54.55	1	6	6	41	13.5596	30.91	3	4	15.4046	40	4	6	11.2093	33.94	4	5	17.9766	30.91	3	5	17.4941	33.94	4	6	8.63157	18.79	2	3	14.2898	21.21	2	5	9.84808	24.85	3	4	10.4371	9.7	1	3	165	17.8346	9.42236
P42123	L-lactate dehydrogenase B chain OS=Rattus norvegicus GN=Ldhb PE=1 SV=2 - [LDHB_RAT]	54.49	1	15	15	632	339.39	42.51	11	99	168.09	45.21	11	56	167.762	51.2	12	58	348.719	41.92	9	100	148.588	51.2	13	56	162.418	43.11	10	60	278.511	44.91	10	82	195.332	54.49	15	67	165.356	48.2	11	54	334	36.5891	6.04932
P11884	Aldehyde dehydrogenase, mitochondrial OS=Rattus norvegicus GN=Aldh2 PE=1 SV=1 - [ALDH2_RAT]	54.34	1	16	16	117	25.3229	27.94	8	9	42.4399	24.28	8	15	33.7429	21.58	7	13	20.3583	18.3	5	8	26.4248	24.08	8	13	24.9799	21.19	6	13	44.2886	21	7	17	41.1334	31.02	10	13	39.2026	29.09	9	16	519	56.4527	7.04932
Q9EPC6	Profilin-2 OS=Rattus norvegicus GN=Pfn2 PE=1 SV=3 - [PROF2_RAT]	54.29	1	6	6	228	81.9888	44.29	5	24	70.5789	54.29	5	25	69.4378	54.29	5	26	77.599	44.29	5	24	60.0025	54.29	5	24	69.9174	54.29	5	24	75.2755	44.29	5	24	78.4932	54.29	5	29	76.9535	54.29	5	28	140	14.9923	6.99072
Q62951	Dihydropyrimidinase-related protein 4 (Fragment) OS=Rattus norvegicus GN=Dpysl4 PE=1 SV=1 - [DPYL4_RAT]	54.26	1	19	19	96	51.7729	38.48	11	15	29.0486	22.7	6	10	34.6572	26.24	8	14	23.6098	23.4	6	8	15.6077	20.92	6	8	19.2034	19.5	6	8	28.3929	29.61	9	11	24.4804	28.01	8	11	20.2523	22.7	7	11	564	61.0471	6.771
Q05962	ADP/ATP translocase 1 OS=Rattus norvegicus GN=Slc25a4 PE=1 SV=3 - [ADT1_RAT]	54.03	1	7	13	691	275.145	41.61	10	86	197.59	44.3	12	79	179.949	44.3	12	73	264.968	38.26	9	79	198.092	54.03	13	79	197.855	44.3	12	72	225.464	41.61	11	68	223.929	44.3	12	78	194.847	44.3	11	77	298	32.9682	9.78857
P82995	Heat shock protein HSP 90-alpha OS=Rattus norvegicus GN=Hsp90aa1 PE=1 SV=3 - [HS90A_RAT]	54.02	1	22	32	1053	364.691	40.11	22	117	308.374	46.52	23	115	279.136	49.66	25	117	372.758	42.7	21	124	329.844	47.75	27	132	228.354	44.07	20	90	328.126	47.89	24	115	350.722	46.25	25	125	300.075	48.02	25	118	733	84.7618	5.0083
P0C0S7	Histone H2A.Z OS=Rattus norvegicus GN=H2afz PE=1 SV=2 - [H2AZ_RAT]	53.91	1	3	5	113	26.1765	25.78	3	10	23.372	53.91	5	13	12.9893	46.09	4	9	22.2478	17.97	2	9	19.1948	53.91	5	17	9.58796	46.09	4	11	30.1615	25.78	3	11	23.5307	53.91	5	14	26.6093	53.91	5	19	128	13.5446	10.5796
P27139	Carbonic anhydrase 2 OS=Rattus norvegicus GN=Ca2 PE=1 SV=2 - [CAH2_RAT]	53.85	1	9	9	283	137.74	44.62	7	41	98.0627	53.46	8	33	71.5908	45	7	27	113.871	44.62	7	36	95.7011	45	7	30	63.157	39.62	5	22	112.069	36.54	7	37	88.6471	45	7	28	94.4089	45	7	29	260	29.0956	7.40088
P22062	Protein-L-isoaspartate(D-aspartate) O-methyltransferase OS=Rattus norvegicus GN=Pcmt1 PE=1 SV=2 - [PIMT_RAT]	53.74	1	8	8	95	41.4531	38.33	5	11	28.911	48.9	6	9	34.1444	46.26	6	13	31.274	29.96	3	8	38.0064	37	4	12	16.7194	26.43	4	7	23.2479	34.8	4	7	37.7769	44.49	5	14	38.8121	49.34	6	14	227	24.6257	7.6792
Q09073	ADP/ATP translocase 2 OS=Rattus norvegicus GN=Slc25a5 PE=1 SV=3 - [ADT2_RAT]	53.69	1	7	13	472	190.489	34.23	8	60	132.242	37.25	9	50	142.293	37.25	10	58	163.098	34.23	7	44	138.753	43.62	10	56	159.027	46.64	10	53	150.07	37.58	9	43	154.225	37.25	10	56	143.619	33.89	8	52	298	32.8801	9.72998
B2RYW9	Fumarylacetoacetate hydrolase domain-containing protein 2 OS=Rattus norvegicus GN=Fahd2 PE=1 SV=1 - [FAHD2_RAT]	53.67	1	10	10	61	19.3873	27.8	4	6	28.8576	37.38	6	11	12.0228	26.84	4	5	18.181	16.61	4	6	13.541	25.24	5	6	9.60105	26.84	4	5	23.1616	25.24	5	7	27.5078	38.66	6	9	14.9894	27.48	5	6	313	34.5591	8.35303
Q5RKI0	WD repeat-containing protein 1 OS=Rattus norvegicus GN=Wdr1 PE=1 SV=3 - [WDR1_RAT]	53.63	1	18	18	337	207.589	53.63	18	54	79.6008	48.18	15	34	104.957	47.52	14	32	185.958	52.81	16	49	93.0281	43.23	14	30	78.5085	43.4	13	29	143.672	47.36	13	39	102.219	47.52	14	32	103.831	51.82	16	38	606	66.1399	6.62451
Q9ER34	Aconitate hydratase, mitochondrial OS=Rattus norvegicus GN=Aco2 PE=1 SV=2 - [ACON_RAT]	53.59	1	32	32	1202	579.19	48.21	27	162	364.92	47.82	29	123	354.043	47.95	30	124	570.366	47.95	25	161	360.688	51.92	29	120	296.54	44.36	27	109	471.728	47.95	25	129	428.644	53.59	32	140	390.526	50.77	29	134	780	85.38	7.82568
Q9JHY2	Sideroflexin-3 OS=Rattus norvegicus GN=Sfxn3 PE=2 SV=1 - [SFXN3_RAT]	53.58	1	9	11	157	75.5807	46.11	9	24	47.1837	32.71	6	15	49.528	33.02	6	15	71.516	38.32	8	21	44.5733	35.83	7	16	49.8831	35.83	7	17	40.6964	36.45	7	13	65.5805	38.94	7	20	46.3342	33.02	6	16	321	35.4106	9.74463
P60881	Synaptosomal-associated protein 25 OS=Rattus norvegicus GN=Snap25 PE=1 SV=1 - [SNP25_RAT]	53.4	1	10	10	174	25.7863	28.64	4	7	72.5867	47.57	8	22	91.9454	52.91	9	27	31.5625	28.64	4	10	79.1337	47.57	8	24	53.3139	35.92	6	17	17.1399	16.02	2	4	97.6369	47.57	8	30	111.08	53.4	10	33	206	23.3002	4.76709
O35264	Platelet-activating factor acetylhydrolase IB subunit beta OS=Rattus norvegicus GN=Pafah1b2 PE=1 SV=1 - [PA1B2_RAT]	53.28	1	6	6	165	59.8551	39.3	4	16	55.8608	36.68	5	18	60.8361	31.44	4	22	69.2816	48.03	5	18	60.4359	53.28	6	22	42.0479	22.71	3	14	48.7087	22.71	3	14	72.5128	53.28	6	24	55.0851	31.44	4	17	229	25.5652	5.92236
O35303	Dynamin-1-like protein OS=Rattus norvegicus GN=Dnm1l PE=1 SV=1 - [DNM1L_RAT]	53.25	1	26	27	394	139.003	33.51	16	38	106.023	29.8	15	42	96.337	31.39	16	38	182.207	37.35	18	50	120.658	41.32	20	49	102.752	29.54	14	40	155.709	40	19	46	151.421	43.05	21	49	126.169	40	18	42	755	83.8561	7.07861
O88600	Heat shock 70 kDa protein 4 OS=Rattus norvegicus GN=Hspa4 PE=1 SV=1 - [HSP74_RAT]	53.21	1	28	29	385	223.789	43.69	22	56	130.628	35.24	17	37	98.335	38.1	19	33	190.552	34.76	18	54	119.769	37.5	18	37	101.123	33.21	16	37	176.599	36.9	20	50	125.442	40	19	39	132.271	35.71	18	42	840	93.9971	5.21143
P63331	Serine/threonine-protein phosphatase 2A catalytic subunit alpha isoform OS=Rattus norvegicus GN=Ppp2ca PE=1 SV=1 - [PP2AA_RAT]	53.07	3	10	10	132	50.1092	42.07	8	15	38.3298	48.54	9	14	49.9809	36.57	7	16	34.099	37.22	7	11	54.6716	41.42	8	17	29.5299	27.18	5	11	46.9311	37.54	7	14	56.4348	46.28	9	18	51.1237	41.42	8	16	309	35.5854	5.5415
Q9R1Z0	Voltage-dependent anion-selective channel protein 3 OS=Rattus norvegicus GN=Vdac3 PE=1 SV=2 - [VDAC3_RAT]	53	1	10	11	336	138.644	46.29	10	47	94.7251	34.63	7	33	90.9448	49.82	10	37	131.894	39.93	8	44	79.5196	43.11	9	35	85.235	34.98	8	33	104.592	36.75	7	36	104.914	43.11	9	36	80.6571	43.11	9	35	283	30.7784	8.70459
P08413	Calcium/calmodulin-dependent protein kinase type II subunit beta OS=Rattus norvegicus GN=Camk2b PE=1 SV=1 - [KCC2B_RAT]	52.95	1	7	16	866	402.074	50.74	15	130	218.156	47.42	15	78	202.739	47.79	15	78	440.693	39.67	12	130	258.226	52.95	16	92	175.823	43.17	14	69	309.019	39.67	12	88	257.326	52.95	16	102	279.946	52.95	16	99	542	60.3636	7.1665
O08838	Amphiphysin OS=Rattus norvegicus GN=Amph PE=1 SV=1 - [AMPH_RAT]	52.86	1	19	19	369	207.189	34.99	12	54	104.745	30.75	9	37	107.559	34.11	11	37	201.747	34.26	11	55	75.7603	25.92	9	33	76.5178	27.67	10	31	169.894	34.85	13	49	113.73	31.77	11	39	108.516	38.8	12	34	683	74.832	4.64014
P35213	14-3-3 protein beta/alpha OS=Rattus norvegicus GN=Ywhab PE=1 SV=3 - [1433B_RAT]	52.85	1	7	10	525	130.34	35.77	7	39	191.886	44.72	8	61	238.123	44.72	8	77	147.596	30.89	6	40	176.174	44.72	8	65	189.527	52.85	9	61	118.716	35.77	7	38	218.875	44.72	8	70	246.169	44.72	9	74	246	28.0368	4.88135
Q68FR6	Elongation factor 1-gamma OS=Rattus norvegicus GN=Eef1g PE=2 SV=3 - [EF1G_RAT]	52.63	1	14	14	154	69.4256	44.39	11	25	32.7195	26.54	7	15	42.989	34.32	8	15	50.3339	24.26	8	20	21.9614	27.92	7	14	28.0902	16.7	4	12	57.9451	25.86	9	21	37.5711	30.89	6	14	52.8871	39.13	9	18	437	50.0292	6.7417
P63088	Serine/threonine-protein phosphatase PP1-gamma catalytic subunit OS=Rattus norvegicus GN=Ppp1cc PE=1 SV=1 - [PP1G_RAT]	52.63	1	1	10	245	86.5757	31.27	6	21	100.154	39.63	8	28	109.636	41.49	7	31	84.2089	24.46	5	19	80.0206	42.41	9	27	77.2506	39.63	8	28	75.9502	24.46	5	19	103.381	35.6	7	34	119.604	31.27	6	38	323	36.9597	6.53662
P09606	Glutamine synthetase OS=Rattus norvegicus GN=Glul PE=1 SV=3 - [GLNA_RAT]	52.55	1	13	13	344	218.115	47.99	11	52	129.436	39.14	10	39	112.482	38.34	10	37	187.433	34.85	8	43	124.4	38.34	10	35	84.1575	29.76	9	30	136.775	23.59	6	33	132.712	48.26	11	42	106.588	36.46	8	33	373	42.2403	7.07861
P52759	Ribonuclease UK114 OS=Rattus norvegicus GN=Hrsp12 PE=1 SV=3 - [UK114_RAT]	52.55	1	4	4	36	3.42904	11.68	1	1	18.4075	32.85	3	5	15.1397	32.85	3	5	9.32842	25.55	2	3	17.6521	32.85	3	6	20.2017	25.55	2	6	3.07442	11.68	1	1	14.1163	25.55	2	4	16.5642	52.55	4	5	137	14.2946	8.104
O35095	Neurochondrin OS=Rattus norvegicus GN=Ncdn PE=1 SV=2 - [NCDN_RAT]	52.54	1	27	27	653	228.409	42.8	17	64	238.607	45.95	18	77	253.751	41.29	19	84	244.119	36.35	15	67	184.61	39.64	21	68	164.879	36.08	18	67	205.456	36.35	15	61	233.837	45.54	20	83	249.444	44.17	18	82	729	78.8727	5.61768
P10860	Glutamate dehydrogenase 1, mitochondrial OS=Rattus norvegicus GN=Glud1 PE=1 SV=2 - [DHE3_RAT]	52.51	1	22	22	658	293.879	46.06	18	90	166.268	48.03	20	68	140.254	46.59	18	57	245.631	46.42	17	76	194.158	46.59	19	76	126.342	44.8	17	63	200.732	44.27	17	66	205.115	52.33	21	77	198.055	48.21	21	85	558	61.3773	8.00146
P20651	Serine/threonine-protein phosphatase 2B catalytic subunit beta isoform OS=Rattus norvegicus GN=Ppp3cb PE=1 SV=1 - [PP2BB_RAT]	52.38	1	8	16	372	102.95	36.19	9	31	132.403	34.1	13	47	115.452	39.43	14	45	68.9065	34.1	10	22	119.57	44.76	15	47	123.942	25.33	10	49	68.9598	31.05	10	21	140.538	39.43	14	52	153.543	44.76	15	58	525	59.0755	5.90967
P05712	Ras-related protein Rab-2A OS=Rattus norvegicus GN=Rab2a PE=2 SV=1 - [RAB2A_RAT]	52.36	1	9	9	153	49.949	38.21	6	15	52.3109	45.28	8	20	50.987	40.09	6	16	33.4925	25.47	4	10	58.051	43.4	7	21	38.2383	31.6	5	13	65.4028	38.21	6	20	54.9449	38.21	6	18	56.4463	45.28	7	20	212	23.5207	6.53662
Q4KLF8	Actin-related protein 2/3 complex subunit 5 OS=Rattus norvegicus GN=Arpc5 PE=1 SV=3 - [ARPC5_RAT]	52.32	1	5	5	26	3.2849	7.95	1	1	4.78221	7.95	1	3	6.41766	7.95	1	3	0	12.58	1	1	4.81866	17.22	3	4	4.52447	7.95	1	2	10.3724	7.95	1	3	9.24828	34.44	3	4	8.53292	24.5	3	5	151	16.3103	5.66846
P62630	Elongation factor 1-alpha 1 OS=Rattus norvegicus GN=Eef1a1 PE=2 SV=1 - [EF1A1_RAT]	52.16	1	7	12	590	293.422	52.16	12	84	162.211	52.16	12	61	145.7	43.29	11	53	311.168	43.29	11	84	133.368	52.16	12	58	121.3	40.04	10	51	248.701	40.69	10	68	202.558	48.92	11	64	195.309	52.16	12	67	462	50.0821	9.01221
P62632	Elongation factor 1-alpha 2 OS=Rattus norvegicus GN=Eef1a2 PE=1 SV=1 - [EF1A2_RAT]	52.05	1	7	12	455	199.437	49.46	11	61	149.818	45.14	11	53	126.658	42.55	10	47	226.877	52.05	12	66	106.207	49.24	10	41	95.98	39.09	8	37	178.397	46.87	10	51	174.449	46.22	10	54	145.8	49.46	11	45	463	50.4223	9.02686
P05197	Elongation factor 2 OS=Rattus norvegicus GN=Eef2 PE=1 SV=4 - [EF2_RAT]	51.98	1	33	33	417	189.398	39.63	20	54	150.57	41.14	20	49	162.557	36.6	18	49	182.684	32.17	16	51	135.817	35.66	18	42	102.826	23.89	12	32	149.994	31.7	17	45	156.401	36.36	18	51	130.206	31	15	44	858	95.2229	6.82959
P02770	Serum albumin OS=Rattus norvegicus GN=Alb PE=1 SV=2 - [ALBU_RAT]	51.97	1	25	25	631	316.226	43.09	18	88	200.459	40.79	19	70	143.759	38.16	17	55	324.984	43.09	19	94	184.63	39.97	17	66	100.301	35.36	16	42	282.378	38.16	17	82	165.039	46.22	19	64	181.638	46.22	19	70	608	68.6861	6.48096
O35796	Complement component 1 Q subcomponent-binding protein, mitochondrial OS=Rattus norvegicus GN=C1qbp PE=1 SV=2 - [C1QBP_RAT]	51.97	1	8	8	77	26.1811	26.52	4	9	22.4935	22.22	4	9	28.982	31.54	5	10	25.4142	19.35	4	10	17.4942	16.85	3	7	15.1463	16.85	3	6	21.6178	19.35	3	7	23.5006	32.97	5	9	25.65	42.65	6	10	279	30.9775	4.86865
Q68FQ0	T-complex protein 1 subunit epsilon OS=Rattus norvegicus GN=Cct5 PE=1 SV=1 - [TCPE_RAT]	51.94	1	15	16	123	42.9713	18.3	6	15	31.0128	24.58	7	15	21.2142	12.38	4	8	27.1884	19.78	7	11	13.3777	20.33	7	14	14.3524	24.21	7	9	36.4368	15.9	6	16	32.4716	31.61	10	18	26.1753	36.04	10	17	541	59.4988	5.71924
P63012	Ras-related protein Rab-3A OS=Rattus norvegicus GN=Rab3a PE=1 SV=1 - [RAB3A_RAT]	51.82	2	5	9	439	134.454	45.45	7	40	114.164	51.82	9	49	135.2	51.82	9	60	127.157	45.45	7	36	143.849	51.82	9	56	120.105	51.82	9	49	143.154	45.45	7	41	125.19	51.82	9	51	137.651	51.82	9	57	220	24.9541	5.03369
Q63198	Contactin-1 OS=Rattus norvegicus GN=Cntn1 PE=1 SV=2 - [CNTN1_RAT]	51.81	1	34	34	457	244.349	36.83	20	66	137.03	31.44	19	45	154.222	28.6	17	48	225.211	32.22	18	62	133.474	27.72	17	45	93.6137	25.56	16	30	222.534	38.1	22	65	153.048	36.63	24	53	137.356	37.22	21	43	1021	113.423	6.11279
P61589	Transforming protein RhoA OS=Rattus norvegicus GN=Rhoa PE=1 SV=1 - [RHOA_RAT]	51.81	1	5	6	130	47.91	41.45	4	14	43.9419	41.45	4	15	50.2718	51.81	6	16	53.369	25.91	3	15	34.6726	41.45	4	12	32.0079	46.11	5	12	40.0226	25.91	3	15	43.2932	41.45	4	14	55.6523	47.15	5	17	193	21.7681	6.1001
P02688	Myelin basic protein OS=Rattus norvegicus GN=Mbp PE=1 SV=3 - [MBP_RAT]	51.79	1	11	11	715	340.752	44.1	9	124	118.958	34.87	6	61	114.318	40	7	60	315.38	44.1	9	122	109.755	40	8	60	102.81	21.03	4	57	253.045	44.1	9	113	112.638	34.87	6	63	108.327	34.87	6	55	195	21.489	11.2388
P19944	60S acidic ribosomal protein P1 OS=Rattus norvegicus GN=Rplp1 PE=3 SV=1 - [RLA1_RAT]	51.75	1	2	2	9		0							2.71205	14.04	1	1	2.94944	14.04	1	1	6.38419	37.72	1	2		0			3.1648	14.04	1	1	7.4582	37.72	1	2	7.1171	37.72	1	2	114	11.4907	4.32275
Q63965	Sideroflexin-1 OS=Rattus norvegicus GN=Sfxn1 PE=2 SV=4 - [SFXN1_RAT]	51.55	1	7	9	97	35.9448	25.16	5	11	24.2709	35.71	6	10	37.45	31.68	5	13	22.4774	30.12	5	7	22.2276	28.26	5	9	20.3622	23.91	4	9	20.9085	37.89	7	8	49.7627	40.06	7	17	32.6667	31.68	5	13	322	35.5232	9.05615
P26284	Pyruvate dehydrogenase E1 component subunit alpha, somatic form, mitochondrial OS=Rattus norvegicus GN=Pdha1 PE=1 SV=2 - [ODPA_RAT]	51.54	1	15	15	366	164.917	43.85	12	48	113.821	45.13	12	39	119.277	47.44	13	37	145.123	39.23	10	40	119.153	49.74	14	44	101.717	42.31	11	37	122.852	41.03	11	37	156.25	47.69	13	47	119.88	43.33	11	37	390	43.1986	8.19189
Q9R063	Peroxiredoxin-5, mitochondrial OS=Rattus norvegicus GN=Prdx5 PE=1 SV=1 - [PRDX5_RAT]	51.17	1	9	9	236	52.0212	35.68	6	16	63.0812	43.66	7	27	96.1737	43.66	8	36	58.4643	43.19	7	19	52.9955	43.66	7	23	67.8405	43.66	7	29	82.8779	51.17	8	28	75.138	43.66	7	30	75.8601	43.66	7	28	213	22.1646	8.66064
P56571	ES1 protein homolog, mitochondrial OS=Rattus norvegicus PE=1 SV=2 - [ES1_RAT]	51.13	1	7	7	81	39.345	27.44	4	12	23.4842	19.17	3	9	15.0796	15.04	2	6	33.299	36.84	5	11	22.1454	15.04	2	8	6.83287	15.04	2	7	28.9404	27.44	4	9	26.9207	25.56	3	9	25.4973	18.8	3	10	266	28.1549	8.92432
Q5XI32	F-actin-capping protein subunit beta OS=Rattus norvegicus GN=Capzb PE=1 SV=1 - [CAPZB_RAT]	51.1	1	12	12	188	90.7711	45.96	10	29	46.6409	45.96	10	19	39.0495	43.75	9	16	75.5349	45.96	10	25	41.3782	51.1	9	16	32.8804	31.25	7	14	74.0452	41.18	9	25	48.7771	51.1	11	20	58.3521	51.1	11	24	272	30.6094	5.99854
P0C1X8	AP2-associated protein kinase 1 OS=Rattus norvegicus GN=Aak1 PE=1 SV=1 - [AAK1_RAT]	50.73	1	25	25	323	129.766	47.71	22	40	100.336	31.29	17	35	102.197	30.56	16	35	154.912	35.86	18	43	93.8252	32.64	17	31	66.4538	28.27	14	27	142.54	36.59	19	40	108.164	37.84	19	35	108.498	37.42	19	37	962	103.697	6.50732
Q8R491	EH domain-containing protein 3 OS=Rattus norvegicus GN=Ehd3 PE=1 SV=2 - [EHD3_RAT]	50.65	1	8	16	168	59.5571	34.77	11	21	55.7633	29.91	9	21	47.7684	33.46	9	20	51.5176	28.6	8	19	42.5497	35.33	11	18	22.8534	22.99	6	10	69.6771	32.34	11	23	46.8933	28.04	9	17	44.0071	29.16	9	19	535	60.7527	6.45557
Q5BJP3	Ubiquitin-fold modifier 1 OS=Rattus norvegicus GN=Ufm1 PE=3 SV=1 - [UFM1_RAT]	50.59	1	3	3	10	5.92641	32.94	1	2		0			3.23913	41.18	1	1	3.03975	32.94	1	1	2.40413	32.94	1	1	3.30207	41.18	1	1	6.18461	42.35	2	2	2.57497	32.94	1	1	2.82495	32.94	1	1	85	9.11187	9.30518
P84083	ADP-ribosylation factor 5 OS=Rattus norvegicus GN=Arf5 PE=1 SV=2 - [ARF5_RAT]	50.56	2	2	7	173	66.9996	36.67	5	20	41.3669	42.22	5	16	51.0135	42.22	6	19	63.4408	33.33	4	19	60.5534	42.22	5	21	52.1128	34.44	5	24	41.1197	27.22	3	14	63.7363	42.22	6	22	49.7118	34.44	5	18	180	20.5166	6.78564
B0BNA5	Coactosin-like protein OS=Rattus norvegicus GN=Cotl1 PE=1 SV=1 - [COTL1_RAT]	50	1	6	6	196	86.7654	48.59	5	23	58.3112	48.59	5	20	70.0791	42.96	4	20	74.6896	48.59	5	22	62.5633	42.96	4	21	60.861	48.59	5	20	72.2015	48.59	5	23	72.7164	48.59	5	26	60.3192	50	6	21	142	15.922	5.40186
P13264	Glutaminase kidney isoform, mitochondrial OS=Rattus norvegicus GN=Gls PE=1 SV=2 - [GLSK_RAT]	50	1	20	21	372	164.694	35.61	14	46	119.07	38.13	14	40	108.23	38.72	14	39	149.605	29.53	11	42	100.913	40.06	15	40	86.5355	27.89	10	29	140.259	32.64	13	43	148.085	43.92	18	52	112.615	39.76	15	41	674	73.9762	7.86963
Q497B0	Omega-amidase NIT2 OS=Rattus norvegicus GN=Nit2 PE=1 SV=1 - [NIT2_RAT]	50	1	9	9	32	2.73669	6.16	1	1	12.9708	23.55	4	5	7.00233	13.04	2	2	2.54178	6.16	1	1	20.5596	31.88	4	8	6.6567	19.2	3	3	10.3134	16.67	3	4	12.2202	22.83	3	4	12.4886	19.2	3	4	276	30.6817	7.29834
Q566C7	Diphosphoinositol polyphosphate phosphohydrolase 1 OS=Rattus norvegicus GN=Nudt3 PE=1 SV=1 - [NUDT3_RAT]	50	1	5	5	20	2.84944	11.9	1	1	2.24833	8.33	1	1	5.05339	18.45	2	3	2.59637	8.33	1	1	6.18065	14.29	2	3	2.63136	13.69	1	2	10.4147	20.24	2	4	5.90746	8.33	1	2	7.18168	20.24	2	3	168	19.0836	6.34131
P11275	Calcium/calmodulin-dependent protein kinase type II subunit alpha OS=Rattus norvegicus GN=Camk2a PE=1 SV=1 - [KCC2A_RAT]	49.79	1	11	16	1330	726.637	47.7	14	202	368.981	39.75	12	117	369.625	39.75	12	117	707.601	46.65	13	189	390.799	39.75	12	128	346.658	39.75	12	127	551.912	41.42	13	152	462.238	39.75	12	152	481.432	45.61	13	146	478	54.0805	7.07861
A9UMV8	Histone H2A.J OS=Rattus norvegicus GN=H2afj PE=2 SV=1 - [H2AJ_RAT]	49.61	7	1	4	171	48.841	21.71	2	13	58.4614	27.13	3	19	46.0812	27.13	3	17	63.151	21.71	2	16	43.4812	27.13	3	22	56.0232	27.13	3	21	54.9252	21.71	2	17	58.889	27.13	3	21	65.1886	49.61	4	25	129	14.037	11.0483
P63170	Dynein light chain 1, cytoplasmic OS=Rattus norvegicus GN=Dynll1 PE=1 SV=1 - [DYL1_RAT]	49.44	1	1	3	26	7.06698	37.08	2	3	6.47061	49.44	3	3	8.36748	37.08	2	4		0			9.57006	37.08	2	3	2.70857	37.08	2	2	11.9204	24.72	1	3	14.4631	37.08	2	5	9.36383	24.72	1	3	89	10.3591	7.40088
Q5HZV9	Protein phosphatase 1 regulatory subunit 7 OS=Rattus norvegicus GN=Ppp1r7 PE=1 SV=1 - [PP1R7_RAT]	49.44	1	11	11	89	26.6548	10	3	8	34.9094	21.94	4	9	50.0276	31.67	7	15	28.2402	5	1	7	22.585	21.94	4	8	24.9577	5	1	6	25.3675	18.89	4	9	41.537	22.22	5	12	46.0898	37.78	7	15	360	41.2714	4.91943
P68255	14-3-3 protein theta OS=Rattus norvegicus GN=Ywhaq PE=1 SV=1 - [1433T_RAT]	49.39	1	10	12	392	85.7743	24.9	4	27	114.932	32.65	7	44	139.681	42.45	9	55	93.3815	22.86	4	29	135.776	49.39	11	56	120.069	42.04	8	44	106.451	32.24	6	34	125.091	42.45	10	51	145.322	42.04	8	52	245	27.7608	4.77979
P0CC09	Histone H2A type 2-A OS=Rattus norvegicus GN=Hist2h2aa3 PE=1 SV=1 - [H2A2A_RAT]	49.23	3	1	4	173	48.841	21.54	2	13	58.4614	26.92	3	19	46.0812	26.92	3	17	63.151	21.54	2	16	45.5515	49.23	4	23	56.0232	26.92	3	21	54.9252	21.54	2	17	62.2623	49.23	4	22	65.184	49.23	4	25	130	14.0869	10.9019
P54921	Alpha-soluble NSF attachment protein OS=Rattus norvegicus GN=Napa PE=1 SV=2 - [SNAA_RAT]	49.15	1	8	9	60	7.17082	3.73	1	2	23.5487	15.93	3	7	20.9424	29.49	6	7	3.40908	3.73	1	1	32.0998	26.1	5	10	26.597	27.8	5	8	13.5569	11.53	2	4	31.9132	24.41	5	9	34.5071	36.95	7	12	295	33.1712	5.45264
Q9Z0W5	Protein kinase C and casein kinase substrate in neurons protein 1 OS=Rattus norvegicus GN=Pacsin1 PE=1 SV=1 - [PACN1_RAT]	48.98	1	15	15	291	139.34	37.41	11	35	99.1849	36.73	12	28	105.152	42.86	12	32	122.867	32.43	9	32	118.728	36.73	12	35	78.2696	32.43	9	24	141.75	28.8	9	36	107.816	39.23	12	36	104.006	39.23	13	33	441	50.4176	5.23682
P84092	AP-2 complex subunit mu OS=Rattus norvegicus GN=Ap2m1 PE=1 SV=1 - [AP2M1_RAT]	48.74	1	15	15	288	115.174	38.62	11	41	61.126	31.49	11	28	71.9662	30.34	10	29	111.835	32.41	10	38	74.0493	31.49	11	32	56.5811	24.37	8	24	89.6011	31.72	10	34	83.2499	28.97	10	32	81.1844	33.56	11	30	435	49.623	9.53955
P34058	Heat shock protein HSP 90-beta OS=Rattus norvegicus GN=Hsp90ab1 PE=1 SV=4 - [HS90B_RAT]	48.62	1	15	26	933	369.972	40.47	20	113	278.643	46.27	21	101	253.062	48.34	24	103	357.912	40.61	21	110	282.868	44.2	21	105	208.937	44.06	20	81	315.55	40.47	20	102	340.634	44.06	20	112	280.187	42.54	20	106	724	83.2291	5.03369
P62804	Histone H4 OS=Rattus norvegicus GN=Hist1h4b PE=1 SV=2 - [H4_RAT]	48.54	1	6	6	152	11.8152	19.42	2	4	49.1539	48.54	6	24	58.5337	48.54	6	25	17.2203	19.42	2	7	47.6123	48.54	6	22	30.9985	47.57	5	15	11.1513	19.42	2	4	58.6033	48.54	6	27	53.0646	47.57	5	24	103	11.3604	11.356
Q6P6R2	Dihydrolipoyl dehydrogenase, mitochondrial OS=Rattus norvegicus GN=Dld PE=1 SV=1 - [DLDH_RAT]	48.53	1	14	14	330	160.911	33.2	10	46	117.77	32.61	10	35	103.219	29.67	9	32	126.196	24.56	7	36	122.37	33.99	9	36	93.852	33.4	10	29	130.316	30.06	9	36	135.361	32.42	10	37	152.826	39.1	12	43	509	54.0041	7.86963
Q5M7U6	Actin-related protein 2 OS=Rattus norvegicus GN=Actr2 PE=2 SV=1 - [ARP2_RAT]	48.48	1	13	14	193	86.4862	25.38	8	27	51.1007	24.87	7	18	41.5156	25.63	7	17	88.8987	27.66	8	27	66.88	37.82	9	23	18.6679	15.99	5	9	79.3889	23.86	7	24	68.9969	34.26	10	24	64.6086	24.11	7	24	394	44.7052	6.7417
Q66HA8	Heat shock protein 105 kDa OS=Rattus norvegicus GN=Hsph1 PE=1 SV=1 - [HS105_RAT]	48.48	1	26	27	265	145.932	34.5	20	47	75.1825	24.83	12	25	46.7199	25.17	13	23	121.764	35.66	19	39	60.5105	19.7	10	24	56.3502	23.31	12	23	102.706	34.85	17	30	76.7127	29.84	14	26	80.9086	26.69	13	28	858	96.3574	5.5542
P49807	Regulator of G-protein signaling 11 (Fragment) OS=Rattus norvegicus GN=Rgs11 PE=2 SV=1 - [RGS11_RAT]	48.48	1	1	1	1		0				0											3.51202	48.48	1	1		0				0											66	7.59981	5.21143
Q8VI04	Isoaspartyl peptidase/L-asparaginase OS=Rattus norvegicus GN=Asrgl1 PE=1 SV=1 - [ASGL1_RAT]	48.35	1	11	11	121	36.1956	23.42	5	14	39.6977	31.53	7	14	36.9463	34.23	7	14	29.1054	24.02	5	12	37.6036	37.84	9	13	30.486	30.63	7	10	47.4893	24.02	5	15	36.2819	30.33	7	11	41.5842	33.63	8	18	333	34.3886	7.88428
Q920L2	Succinate dehydrogenase [ubiquinone] flavoprotein subunit, mitochondrial OS=Rattus norvegicus GN=Sdha PE=1 SV=1 - [SDHA_RAT]	48.32	1	18	18	385	153.856	32.93	13	57	112.275	34.91	14	44	96.3765	32.32	12	33	123.212	34.91	13	45	99.234	39.63	15	39	91.0053	33.23	12	36	145.659	32.47	13	48	118.198	43.9	16	45	109.791	37.04	14	38	656	71.5697	7.1665
P62775	Myotrophin OS=Rattus norvegicus GN=Mtpn PE=1 SV=2 - [MTPN_RAT]	48.31	1	3	3	41	4.61547	32.2	2	2	22.6211	32.2	2	6	25.5782	32.2	2	7		0			22.8377	32.2	2	6	25.8402	32.2	2	7	2.69455	33.9	2	2	12.736	32.2	2	4	26.9538	32.2	2	7	118	12.8526	5.51611
P04906	Glutathione S-transferase P OS=Rattus norvegicus GN=Gstp1 PE=1 SV=2 - [GSTP1_RAT]	48.1	1	7	7	30	17.8788	17.14	2	6	2.60014	9.52	1	2	2.11871	9.52	1	2	6.20573	14.76	2	2	5.27689	21.9	3	4		0			19.0255	36.19	5	9	2.53709	9.52	1	1	5.67893	29.52	3	4	210	23.4241	7.35693
Q6P6V0	Glucose-6-phosphate isomerase OS=Rattus norvegicus GN=Gpi PE=1 SV=1 - [G6PI_RAT]	48.03	1	18	18	778	398.279	46.06	16	121	190.985	43.91	15	76	147.945	41.22	14	66	312.313	44.09	15	100	172.245	43.91	15	82	132.703	43.91	15	72	278.77	40.32	14	90	219.668	43.91	15	85	195.539	43.91	16	86	558	62.7871	7.76709
P47727	Carbonyl reductase [NADPH] 1 OS=Rattus norvegicus GN=Cbr1 PE=1 SV=2 - [CBR1_RAT]	48.01	1	10	10	77	23.3366	31.41	6	11	6.78197	24.55	5	6	7.25665	18.41	4	7	15.0329	27.44	4	9	13.9493	29.6	5	7	9.59633	25.63	5	6	19.0915	31.41	5	11	22.7884	33.21	6	10	24.8468	37.91	7	10	277	30.5589	8.06006
Q5XIG8	Serine-threonine kinase receptor-associated protein OS=Rattus norvegicus GN=Strap PE=1 SV=1 - [STRAP_RAT]	48	1	10	10	68	23.1659	22	4	7	21.474	18.57	4	7	20.5496	29.71	5	9	16.2148	26.29	5	6	25.9726	33.43	7	10	20.5568	22.57	4	7	15.687	24.86	5	6	20.9157	33.43	7	9	15.5142	24.86	6	7	350	38.432	5.12256
P11240	Cytochrome c oxidase subunit 5A, mitochondrial OS=Rattus norvegicus GN=Cox5a PE=1 SV=1 - [COX5A_RAT]	47.95	1	4	4	55	2.56562	10.96	1	1	14.2039	41.78	3	7	40.3055	47.95	4	14	2.96247	20.55	1	1	7.48238	41.78	3	4	15.9944	31.51	2	6	3.51624	10.27	1	1	26.6685	41.78	3	9	39.292	41.78	3	12	146	16.1193	6.53662
Q68FY0	Cytochrome b-c1 complex subunit 1, mitochondrial OS=Rattus norvegicus GN=Uqcrc1 PE=1 SV=1 - [QCR1_RAT]	47.92	1	14	14	412	207.062	43.75	11	51	155.318	34.79	10	48	129.986	34.79	10	40	169.441	43.75	11	42	142.563	42.92	11	48	116.701	34.79	10	40	190.331	39.17	11	50	153.194	45	12	49	128.003	42.92	11	44	480	52.8154	5.88428
P47819	Glial fibrillary acidic protein OS=Rattus norvegicus GN=Gfap PE=1 SV=2 - [GFAP_RAT]	47.91	1	16	17	660	272.404	35.58	11	82	168.728	45.12	15	59	210.757	46.74	15	72	297.348	38.14	13	90	180.121	46.74	15	66	172.838	41.4	13	65	258.885	38.14	13	79	207.932	43.95	14	69	232.139	41.4	13	78	430	49.9266	5.43994
P63004	Platelet-activating factor acetylhydrolase IB subunit alpha OS=Rattus norvegicus GN=Pafah1b1 PE=1 SV=2 - [LIS1_RAT]	47.8	1	14	14	71	22.1518	26.83	6	8	16.9888	31.71	9	10	17.4525	18.54	5	7	20.4156	15.37	4	7	12.5845	14.63	5	7	6.21043	12.2	4	5	21.5108	22.44	5	7	13.9334	25.12	7	8	20.2421	24.88	7	12	410	46.6401	7.37158
P85515	Alpha-centractin OS=Rattus norvegicus GN=Actr1a PE=1 SV=1 - [ACTZ_RAT]	47.61	1	10	11	177	74.6224	32.71	7	21	68.7615	34.04	8	25	67.1865	31.91	7	23	77.3387	28.19	6	20	55.5722	36.97	7	17	48.5406	26.86	5	15	72.5096	28.19	6	19	61.8804	32.45	7	18	65.9202	35.11	7	19	376	42.5869	6.63916
P31596	Excitatory amino acid transporter 2 OS=Rattus norvegicus GN=Slc1a2 PE=1 SV=2 - [EAA2_RAT]	47.47	1	21	21	985	563.715	27.92	12	137	345.657	31.94	13	106	343.586	27.75	13	100	541.744	19.9	8	125	319.798	28.97	12	99	321.85	29.49	12	101	466.963	34.55	13	117	314.515	31.41	12	98	354.121	41.19	15	102	573	62.0657	6.7417
P81155	Voltage-dependent anion-selective channel protein 2 OS=Rattus norvegicus GN=Vdac2 PE=1 SV=2 - [VDAC2_RAT]	47.46	1	8	9	348	95.3612	40.34	8	39	91.9176	47.46	9	42	82.9687	40.34	8	40	105.079	40.34	8	39	93.7426	47.46	9	43	76.4073	47.46	9	40	79.6852	32.54	7	31	74.152	40.34	8	36	85.3242	40.34	8	38	295	31.7256	7.48877
P62332	ADP-ribosylation factor 6 OS=Rattus norvegicus GN=Arf6 PE=1 SV=2 - [ARF6_RAT]	47.43	1	5	5	13	5.92283	36	3	3	5.82105	15.43	1	2	2.32955	15.43	1	1	5.0214	30.86	3	3		0			2.46744	28.57	2	2	3.003	18.86	2	2		0				0			175	20.0694	8.95361
P17764	Acetyl-CoA acetyltransferase, mitochondrial OS=Rattus norvegicus GN=Acat1 PE=1 SV=1 - [THIL_RAT]	47.41	1	12	12	203	84.2088	29.01	7	22	67.5833	31.84	7	21	64.678	36.79	9	20	97.9152	37.97	9	26	73.2379	33.25	7	24	56.0932	24.29	6	17	93.7348	33.25	7	23	83.7318	37.74	9	24	82.8427	43.87	10	26	424	44.6664	8.76318
P25809	Creatine kinase U-type, mitochondrial OS=Rattus norvegicus GN=Ckmt1 PE=1 SV=1 - [KCRU_RAT]	47.37	2	12	12	421	135.977	38.52	9	38	162.886	42.11	10	56	120.76	43.54	11	44	132.666	34.69	8	37	141.925	47.37	12	59	111.166	39.95	9	42	121.298	34.69	8	36	195.299	44.98	11	62	152.824	43.54	10	47	418	46.9993	8.48486
P09527	Ras-related protein Rab-7a OS=Rattus norvegicus GN=Rab7a PE=1 SV=2 - [RAB7A_RAT]	47.34	1	7	7	39	11.404	23.19	3	3	15.393	34.78	5	7	13.1642	25.12	4	6	9.59381	24.15	3	3	15.3867	33.82	5	6	8.47938	18.36	3	4	3.22382	7.73	1	1	10.938	25.12	4	6	8.376	13.53	2	3	207	23.4889	6.69775
P06687	Sodium/potassium-transporting ATPase subunit alpha-3 OS=Rattus norvegicus GN=Atp1a3 PE=1 SV=2 - [AT1A3_RAT]	47.29	3	23	37	2651	1249.73	36.33	25	334	870.429	45.01	35	297	780.149	44.13	34	272	1252.66	38.89	27	337	826.472	44.13	34	294	676.475	44.13	34	251	1073.29	41.07	28	300	879.894	45.01	35	290	852.613	43.14	35	276	1013	111.62	5.41455
Q68FX0	Isocitrate dehydrogenase [NAD] subunit beta, mitochondrial OS=Rattus norvegicus GN=Idh3B PE=2 SV=1 - [IDH3B_RAT]	47.27	1	14	14	217	95.6305	27.53	8	29	58.2567	27.53	8	26	39.8075	25.45	7	19	84.2946	31.95	9	27	53.7592	30.91	8	22	34.4618	25.97	8	18	83.5776	27.01	8	25	66.8808	32.73	10	27	61.1606	34.29	9	24	385	42.3268	8.74854
P85845	Fascin OS=Rattus norvegicus GN=Fscn1 PE=1 SV=2 - [FSCN1_RAT]	47.26	1	15	15	290	141.979	28.19	8	39	93.5415	32.25	10	28	89.2849	40.97	12	31	120.085	23.73	7	34	92.1403	30.22	9	32	75.0921	35.09	11	31	123.217	34.48	10	36	85.9818	36.92	10	24	88.7058	39.15	12	35	493	54.4569	6.7417
P08009	Glutathione S-transferase Yb-3 OS=Rattus norvegicus GN=Gstm3 PE=1 SV=2 - [GSTM4_RAT]	47.25	1	7	10	170	47.2324	30.73	5	13	44.558	36.24	6	18	73.7905	43.12	8	27	36.1259	33.03	5	10	44.9808	38.99	6	17	65.5849	31.19	5	27	40.2873	36.7	6	13	54.5546	32.11	6	21	68.3897	43.12	7	24	218	25.664	7.32764
Q9JJM9	Septin-5 OS=Rattus norvegicus GN=Sept5 PE=1 SV=2 - [SEPT5_RAT]	47.15	1	10	11	188	59.4089	34.15	7	23	50.8067	30.35	8	26	44.7403	26.02	7	19	46.3815	15.99	4	17	35.8523	26.02	7	24	31.7872	25.75	6	18	42.4665	17.34	4	16	60.5226	26.02	7	23	47.2602	23.04	6	22	369	42.8247	6.80029
Q9WUC4	Copper transport protein ATOX1 OS=Rattus norvegicus GN=Atox1 PE=1 SV=1 - [ATOX1_RAT]	47.06	1	3	3	18	10.7905	45.59	2	3		0			5.62142	26.47	1	2	8.83505	47.06	3	4	3.14743	26.47	1	1	2.06103	26.47	1	1	7.02111	45.59	2	3	2.63798	26.47	1	1	5.93034	26.47	1	3	68	7.28769	7.23975
P61983	14-3-3 protein gamma OS=Rattus norvegicus GN=Ywhag PE=1 SV=2 - [1433G_RAT]	46.96	1	6	8	395	101.603	38.87	6	31	131.832	46.96	8	44	165.993	46.96	7	57	107.11	28.34	5	32	134.234	46.96	8	50	122.42	46.96	7	41	91.0529	38.87	6	30	171.721	46.96	8	57	169.164	46.96	8	53	247	28.2849	4.89404
P03994	Hyaluronan and proteoglycan link protein 1 OS=Rattus norvegicus GN=Hapln1 PE=1 SV=2 - [HPLN1_RAT]	46.89	1	12	12	319	188.289	40.11	9	45	81.7451	33.62	8	27	99.4059	35.31	8	34	169.198	32.49	7	43	110.447	39.27	10	36	88.0913	33.9	8	30	149.376	32.49	7	40	116.652	42.94	11	36	88.0568	35.31	8	28	354	40.2361	7.95752
P51650	Succinate-semialdehyde dehydrogenase, mitochondrial OS=Rattus norvegicus GN=Aldh5a1 PE=1 SV=2 - [SSDH_RAT]	46.85	1	14	14	182	92.0467	25.43	6	20	62.7504	30.02	9	21	60.3393	31.74	9	18	99.3089	38.43	10	26	55.3634	32.12	9	21	47.9645	22.75	8	17	60.3817	23.33	6	15	76.8845	35.95	11	24	66.6262	30.02	9	20	523	56.0959	8.08936
P62959	Histidine triad nucleotide-binding protein 1 OS=Rattus norvegicus GN=Hint1 PE=1 SV=5 - [HINT1_RAT]	46.83	1	4	4	70	33.4723	46.83	4	10	17.3676	46.83	3	9	23.1718	46.83	3	8	23.6966	26.98	2	6	23.8629	26.98	2	9	12.845	46.83	3	7	23.9035	26.98	2	6	18.5386	46.83	3	9	16.1971	46.83	3	6	126	13.7681	6.87354
P62260	14-3-3 protein epsilon OS=Rattus norvegicus GN=Ywhae PE=1 SV=1 - [1433E_RAT]	46.67	1	8	10	350	104.326	25.88	5	33	100.207	19.22	4	37	114.167	26.67	5	45	114.426	26.67	5	34	100.37	30.2	5	42	90.8459	19.22	4	32	114.751	26.67	5	36	115.145	26.67	5	44	130.663	42.35	9	47	255	29.1554	4.7417
P53534	Glycogen phosphorylase, brain form (Fragment) OS=Rattus norvegicus GN=Pygb PE=1 SV=3 - [PYGB_RAT]	46.66	1	22	30	730	238.488	35.92	22	73	218.353	40.93	26	93	177.99	36.4	22	78	217.717	32.58	21	66	174.833	36.87	23	84	146.933	30.31	21	67	272.017	40.81	24	89	257.256	41.17	24	96	203.648	42.36	25	84	838	96.1131	6.68311
Q99NA5	Isocitrate dehydrogenase [NAD] subunit alpha, mitochondrial OS=Rattus norvegicus GN=Idh3a PE=1 SV=1 - [IDH3A_RAT]	46.45	1	13	13	307	153.557	31.42	9	46	86.8971	33.88	9	32	79.6687	36.61	10	33	109.639	28.42	8	36	95.3026	41.53	11	36	53.7087	28.69	7	23	85.4425	28.42	8	31	77.7486	33.88	9	36	85.5119	33.88	9	34	366	39.588	6.91748
Q568Z9	Phytanoyl-CoA hydroxylase-interacting protein OS=Rattus norvegicus GN=Phyhip PE=2 SV=1 - [PHYIP_RAT]	46.06	1	9	11	126	34.7761	13.64	6	13	31.4745	24.85	6	13	23.8098	26.36	6	9	30.4394	10.91	4	11	28.5818	28.48	7	13	19.8385	13.33	5	10	53.5439	22.73	9	23	43.9113	32.12	8	20	31.5318	31.82	9	14	330	37.5305	7.00537
P15087	Carboxypeptidase E OS=Rattus norvegicus GN=Cpe PE=1 SV=1 - [CBPE_RAT]	46.01	1	12	12	35	29.0706	25.21	6	9	2.76511	13.03	4	4	2.73055	10.71	3	5	13.0945	14.29	4	5	2.16483	8.19	2	2	0	2.52	1	1	0	2.73	1	1	4.46698	16.39	4	6	3.7867	3.36	1	2	476	53.2754	5.18604
P60905	DnaJ homolog subfamily C member 5 OS=Rattus norvegicus GN=Dnajc5 PE=1 SV=1 - [DNJC5_RAT]	45.96	1	5	5	224	70.2049	45.96	5	30	58.0726	45.45	4	27	54.2235	38.38	3	22	79.3703	45.45	4	27	43.4368	45.45	4	22	38.9286	45.45	4	19	67.1036	45.45	4	24	60.58	45.45	4	25	54.3201	45.45	4	28	198	22.0863	5.07178
P14408	Fumarate hydratase, mitochondrial OS=Rattus norvegicus GN=Fh PE=1 SV=1 - [FUMH_RAT]	45.96	1	12	12	152	60.6265	35.31	8	18	42.7167	18.74	4	14	44.7704	30.37	7	14	50.19	28.21	7	17	64.9432	31.56	7	18	29.7771	21.5	5	13	65.7827	28.21	7	19	59.6168	35.5	8	17	70.1662	37.28	9	22	507	54.429	8.95361
P62747	Rho-related GTP-binding protein RhoB OS=Rattus norvegicus GN=Rhob PE=1 SV=1 - [RHOB_RAT]	45.92	1	5	6	72	19.0292	28.57	3	7	28.7096	41.33	5	12	27.1541	45.92	5	10	5.93958	6.12	1	2	16.4341	41.33	5	8	13.1558	38.27	4	6	22.1884	25.51	3	7	27.7797	41.33	5	12	20.4127	41.33	5	8	196	22.1091	5.23682
P04905	Glutathione S-transferase Mu 1 OS=Rattus norvegicus GN=Gstm1 PE=1 SV=2 - [GSTM1_RAT]	45.87	1	6	9	159	41.6027	19.72	3	11	56.1648	36.24	6	21	61.2129	32.57	6	22	30.3578	15.6	2	7	56.1442	32.57	5	20	43.9455	26.61	4	16	56.2437	36.24	6	15	72.6652	33.94	6	24	69.0019	33.49	5	23	218	25.8971	8.19189
P51635	Alcohol dehydrogenase [NADP(+)] OS=Rattus norvegicus GN=Akr1a1 PE=1 SV=2 - [AK1A1_RAT]	45.85	2	9	9	77	21.5946	19.38	4	7	24.2982	28.31	5	11	19.6226	14.15	3	6	26.8498	24.92	5	8	18.3117	17.23	4	9	14.7691	8.31	2	6	33.3696	17.54	4	10	31.4749	17.23	4	10	26.6723	20.62	5	10	325	36.4829	7.31299
P61265	Syntaxin-1B OS=Rattus norvegicus GN=Stx1b PE=1 SV=1 - [STX1B_RAT]	45.83	1	11	11	231	43.0959	25	5	12	74.162	41.32	10	30	93.9444	45.83	11	32	35.2904	19.79	4	10	97.6819	45.49	10	36	57.7763	33.33	8	22	35.7918	32.29	6	11	127.023	45.83	11	42	104.975	45.83	11	36	288	33.2238	5.37646
P05708	Hexokinase-1 OS=Rattus norvegicus GN=Hk1 PE=1 SV=4 - [HXK1_RAT]	45.64	1	29	33	842	307.125	35.73	23	97	278.932	40.63	28	94	231.806	36.49	26	90	290.131	29.08	17	83	263.29	39.32	27	100	217.772	37.04	23	84	293.964	32.35	20	92	301.92	40.41	27	105	289.236	35.95	24	97	918	102.342	6.7124
Q7TPB1	T-complex protein 1 subunit delta OS=Rattus norvegicus GN=Cct4 PE=1 SV=3 - [TCPD_RAT]	45.64	1	13	14	144	45.5968	23.75	8	15	14.981	25.6	8	16	22.6102	23.56	7	12	43.2649	18.18	6	14	23.9746	23.56	8	17	17.4216	18.37	6	12	61.6259	20.78	7	21	39.364	23.38	8	20	36.8758	28.76	8	17	539	58.0628	8.01611
Q561S0	NADH dehydrogenase [ubiquinone] 1 alpha subcomplex subunit 10, mitochondrial OS=Rattus norvegicus GN=Ndufa10 PE=1 SV=1 - [NDUAA_RAT]	45.63	1	8	8	153	67.6027	33.24	5	17	60.5363	45.63	8	19	65.3618	35.77	6	20	48.6721	29.01	4	12	63.7702	30.99	6	18	65.9207	30.99	6	20	44.9182	23.38	4	11	64.0009	41.41	7	17	72.0846	40	7	19	355	40.4676	7.79639
P18484	AP-2 complex subunit alpha-2 OS=Rattus norvegicus GN=Ap2a2 PE=1 SV=3 - [AP2A2_RAT]	45.42	1	29	29	725	332.445	39.23	24	98	184.91	35.5	22	74	148.538	33.37	20	64	326.009	33.48	21	97	156.157	35.71	22	75	135.027	29.1	17	64	277.453	36.03	22	92	209.264	39.23	24	81	196.018	35.5	22	80	938	103.979	6.93213
P24368	Peptidyl-prolyl cis-trans isomerase B OS=Rattus norvegicus GN=Ppib PE=1 SV=3 - [PPIB_RAT]	45.37	1	8	8	56	24.1468	29.17	5	8	17.3481	21.3	4	6	18.9754	27.31	5	7	7.33045	16.2	3	3	18.2538	21.3	4	8	12.0297	16.2	3	5	12.9034	19.91	4	7	15.0447	21.3	4	6	10.7237	14.81	3	6	216	23.7875	9.49561
Q63028	Alpha-adducin OS=Rattus norvegicus GN=Add1 PE=1 SV=2 - [ADDA_RAT]	45.31	1	19	20	364	175.375	38.91	15	49	128.801	33.06	14	38	126.821	37.28	15	42	119.434	26.67	11	33	120.233	36.05	15	36	121.773	34.15	14	42	118.1	29.52	11	36	150.582	39.18	16	43	138.699	37.28	15	45	735	80.3053	6.15088
P70566	Tropomodulin-2 OS=Rattus norvegicus GN=Tmod2 PE=1 SV=1 - [TMOD2_RAT]	45.3	1	8	8	109	26.2284	20.51	4	8	47.8507	26.78	5	13	40.7734	30.77	5	12	23.2277	20.51	4	6	50.6674	26.78	5	15	41.6833	22.79	4	12	31.6302	20.51	4	9	58.612	26.78	5	17	60.6828	35.04	7	17	351	39.4676	5.42725
B0BNF1	Septin-8 OS=Rattus norvegicus GN=Sept8 PE=1 SV=1 - [SEPT8_RAT]	45.25	2	12	14	211	106.729	34.39	9	32	83.4511	37.1	9	29	69.7802	27.15	7	21	80.3567	30.09	7	21	68.9067	37.1	9	27	49.854	24.43	6	17	80.7694	20.14	6	24	69.0562	30.54	7	19	55.4554	35.07	8	21	442	51.2199	6.0874
P61107	Ras-related protein Rab-14 OS=Rattus norvegicus GN=Rab14 PE=1 SV=3 - [RAB14_RAT]	45.12	1	5	6	117	28.7502	32.09	4	11	31.1256	32.09	4	12	32.1564	32.56	4	13	31.1697	32.09	4	10	33.7788	32.09	4	14	21.9268	32.56	4	10	40.4624	32.56	4	13	40.5921	45.12	6	16	38.713	45.12	6	18	215	23.9119	6.21436
P04897	Guanine nucleotide-binding protein G(i) subunit alpha-2 OS=Rattus norvegicus GN=Gnai2 PE=1 SV=3 - [GNAI2_RAT]	45.07	3	5	11	172	52.2724	18.03	5	26	25.5626	18.03	5	15	50.8253	36.9	8	23	34.5308	10.7	3	18	27.9739	34.37	8	14	26.728	30.42	7	16	49.081	25.63	7	21	35.5704	33.24	7	14	58.6269	32.68	9	25	355	40.4731	5.45264
P41498	Low molecular weight phosphotyrosine protein phosphatase OS=Rattus norvegicus GN=Acp1 PE=1 SV=3 - [PPAC_RAT]	44.94	1	5	5	23	11.9327	25.95	3	4	6.40796	29.75	3	3	15.6181	22.78	2	5	10.7672	25.95	3	4	3.02509	11.39	1	1		0			6.19539	14.56	2	3	2.66339	11.39	1	1	6.36782	22.78	2	2	158	18.1398	6.52197
P52481	Adenylyl cyclase-associated protein 2 OS=Rattus norvegicus GN=Cap2 PE=1 SV=1 - [CAP2_RAT]	44.86	1	15	15	220	120.603	38.57	12	33	54.488	25.37	9	21	65.0436	32.08	10	23	112.787	32.91	9	28	56.5387	27.25	9	21	37.0708	22.85	7	17	105.757	30.61	9	27	65.6482	34.38	11	26	76.6458	30.61	11	24	477	52.8791	7.1665
P19527	Neurofilament light polypeptide OS=Rattus norvegicus GN=Nefl PE=1 SV=3 - [NFL_RAT]	44.83	1	16	18	637	275.565	33.76	14	73	237.787	44.83	18	75	194.689	33.03	13	58	291.334	40.04	14	78	278.425	43.36	17	91	195.278	41.14	13	63	237.028	33.58	13	61	233.328	43.36	17	67	240.835	41.51	16	71	542	61.298	4.65283
Q794F9	4F2 cell-surface antigen heavy chain OS=Rattus norvegicus GN=Slc3a2 PE=1 SV=1 - [4F2_RAT]	44.78	1	14	14	198	78.6387	22.39	7	22	63.291	33.02	10	20	70.243	31.31	9	23	80.5666	25.24	8	20	67.1104	33.4	10	24	55.89	29.03	8	19	88.0497	23.72	8	26	58.6244	28.65	8	19	68.7061	35.29	10	25	527	58.0361	5.32568
P23565	Alpha-internexin OS=Rattus norvegicus GN=Ina PE=1 SV=2 - [AINX_RAT]	44.75	1	15	17	940	429.114	39.01	14	118	315.558	44.75	16	100	298.338	44.75	16	103	467.2	39.01	14	127	315.953	44.75	16	108	225.447	44.75	16	89	414.834	38.81	13	116	304.504	44.75	16	91	271.17	44.75	16	88	505	56.0816	5.22412
Q68FS4	Cytosol aminopeptidase OS=Rattus norvegicus GN=Lap3 PE=1 SV=1 - [AMPL_RAT]	44.7	1	14	14	87	58.7489	34.1	9	19	8.79286	17.92	5	6	14.6895	10.79	3	9	44.4714	23.12	8	17	5.25496	8.29	3	5	3.64176	5.2	2	3	29.2075	23.12	7	13	14.4306	22.93	6	8	14.5055	17.92	5	7	519	56.1147	7.21045
Q5RJL0	Ermin OS=Rattus norvegicus GN=Ermn PE=1 SV=1 - [ERMIN_RAT]	44.68	1	6	6	50	26.7732	36.88	4	8	8.17361	14.89	2	4	4.47788	14.89	2	2	26.4631	32.27	4	9	9.15416	28.72	3	5	7.6215	14.89	2	3	26.3681	41.13	5	8	11.4398	28.72	3	5	13.9972	28.72	3	6	282	32.2084	4.70361
P35171	Cytochrome c oxidase subunit 7A2, mitochondrial OS=Rattus norvegicus GN=Cox7a2 PE=1 SV=1 - [CX7A2_RAT]	44.58	1	2	2	3		0				0			0	15.66	1	1		0				0				0			2.78208	28.92	1	1		0			0	15.66	1	1	83	9.34695	10.272
P63319	Protein kinase C gamma type OS=Rattus norvegicus GN=Prkcg PE=1 SV=1 - [KPCG_RAT]	44.33	1	19	21	448	243.258	43.04	20	69	139.651	34.15	15	49	126.79	36.44	15	47	196.627	36.3	15	55	119.986	36.59	16	41	128.543	31.28	13	45	158.019	32.86	14	43	158.115	35.29	15	51	150.613	34.15	15	48	697	78.3071	7.45947
P62994	Growth factor receptor-bound protein 2 OS=Rattus norvegicus GN=Grb2 PE=1 SV=1 - [GRB2_RAT]	44.24	1	7	7	60	3.71258	3.23	1	3	18.2609	34.1	5	9	13.5958	22.12	3	6	12.0386	16.59	2	5	16.3531	22.12	3	8	8.08217	22.12	3	5	18.1668	28.57	4	8	24.843	32.26	4	9	14.322	27.65	4	7	217	25.1904	6.31592
Q9QWN8	Spectrin beta chain, non-erythrocytic 2 OS=Rattus norvegicus GN=Sptbn2 PE=1 SV=2 - [SPTN2_RAT]	44.22	1	72	72	1048	465.05	31.57	46	135	277.361	31.11	48	104	280.853	30.86	49	111	382.181	27.76	42	113	280.726	30.99	49	109	241.332	25.63	41	99	386.906	31.78	47	125	340.005	31.66	50	123	346.737	32.54	51	129	2388	270.897	5.8335
P20070	NADH-cytochrome b5 reductase 3 OS=Rattus norvegicus GN=Cyb5r3 PE=1 SV=2 - [NB5R3_RAT]	44.19	1	8	8	37	2.21373	17.94	3	7	2.94515	9.97	2	2	8.2417	15.95	3	3	15.9051	14.29	3	7	7.27107	9.97	2	3	0	3.99	1	2	16.9162	20.6	4	7	5.53577	10.3	2	2	6.83755	20.27	4	4	301	34.1527	8.38232
P21707	Synaptotagmin-1 OS=Rattus norvegicus GN=Syt1 PE=1 SV=3 - [SYT1_RAT]	44.18	1	10	17	565	248.862	37.29	13	80	130.227	37.29	14	59	132.043	37.29	14	54	247.845	35.39	13	76	121.419	37.29	14	53	113.385	39.43	14	51	208.085	34.92	11	68	177.564	39.43	15	65	157.079	37.05	13	59	421	47.3687	8.41162
P27605	Hypoxanthine-guanine phosphoribosyltransferase OS=Rattus norvegicus GN=Hprt1 PE=1 SV=1 - [HPRT_RAT]	44.04	1	8	8	77	24.8343	26.15	5	9	10.2928	26.15	5	7	20.2762	32.11	6	9	27.6445	26.15	5	11	16.7367	30.73	6	10	5.75555	10.55	2	3	22.6335	18.81	4	10	27.2068	36.7	7	12	8.51061	32.11	6	6	218	24.4615	6.53662
Q05764	Beta-adducin OS=Rattus norvegicus GN=Add2 PE=1 SV=4 - [ADDB_RAT]	44	1	22	23	167	77.492	25.79	12	24	35.3448	21.52	11	16	36.1327	17.38	8	16	76.7378	22.07	9	22	50.6446	16.55	8	20	33.1156	13.93	7	15	63.4973	18.76	8	19	45.0999	19.86	10	20	42.2626	18.07	9	15	725	80.5422	5.97314
Q64548	Reticulon-1 OS=Rattus norvegicus GN=Rtn1 PE=1 SV=1 - [RTN1_RAT]	43.76	1	17	17	152	84.0142	27.67	12	29	23.6022	19.43	8	10	26.5916	18.28	8	10	86.8912	28.31	12	28	26.6718	17.63	8	12	25.3214	21.62	8	12	88.1548	19.56	9	27	28.35	28.7	10	14	25.8839	23.42	8	10	777	82.9506	4.61475
Q6RUV5	Ras-related C3 botulinum toxin substrate 1 OS=Rattus norvegicus GN=Rac1 PE=1 SV=1 - [RAC1_RAT]	43.75	1	7	7	112	37.0255	29.69	4	12	25.8396	39.06	5	12	32.6941	31.77	4	11	19.0277	14.58	2	8	27.2964	43.23	6	15	36.2395	39.06	5	16	26.9799	29.17	3	9	26.9424	34.38	4	13	30.0856	43.23	6	16	192	21.4362	8.49951
P17077	60S ribosomal protein L9 OS=Rattus norvegicus GN=Rpl9 PE=1 SV=1 - [RL9_RAT]	43.75	1	5	5	18	13.9351	17.19	2	4	4.90157	21.35	2	2	5.20663	22.4	2	2	12.7188	31.25	3	4		0			0	9.9	1	1	8.83169	14.06	1	2	5.38985	17.19	2	2	2.67519	9.9	1	1	192	21.8798	9.94971
P18420	Proteasome subunit alpha type-1 OS=Rattus norvegicus GN=Psma1 PE=1 SV=2 - [PSA1_RAT]	43.73	1	6	6	21	2.7977	9.89	2	2	6.48114	25.48	3	3	4.92874	22.05	4	4	0	4.18	1	2	3.43612	13.31	2	2		0			3.58302	5.7	1	1	6.94866	5.7	1	2	9.54314	27	4	5	263	29.4988	6.60986
P50408	V-type proton ATPase subunit F OS=Rattus norvegicus GN=Atp6v1f PE=1 SV=1 - [VATF_RAT]	43.7	1	3	3	27	2.46825	14.29	1	1	8.79763	20.17	1	4	16.0852	29.41	2	5		0			4.13317	20.17	1	2	16.2239	20.17	1	6		0			7.40671	20.17	1	4	15.0072	29.41	2	5	119	13.362	5.8208
P06686	Sodium/potassium-transporting ATPase subunit alpha-2 OS=Rattus norvegicus GN=Atp1a2 PE=1 SV=1 - [AT1A2_RAT]	43.63	3	21	35	1672	772.565	33.24	25	213	582.638	35.1	29	195	470.289	33.53	28	171	709.845	28.33	22	201	576.495	35.1	29	195	412.093	33.63	27	154	638.553	31.08	22	185	544.752	39.51	31	182	547.689	39.41	31	176	1020	112.145	5.5542
P12711	Alcohol dehydrogenase class-3 OS=Rattus norvegicus GN=Adh5 PE=1 SV=2 - [ADHX_RAT]	43.58	1	7	7	94	43.328	25.4	5	11	29.9277	39.3	6	12	25.9482	37.17	6	8	50.544	25.4	5	13	21.1447	39.3	6	8	24.1194	21.12	4	8	35.6376	31.82	6	10	34.5118	37.17	6	11	36.4374	39.3	6	13	374	39.5502	7.48877
P11598	Protein disulfide-isomerase A3 OS=Rattus norvegicus GN=Pdia3 PE=1 SV=2 - [PDIA3_RAT]	43.56	1	17	17	187	58.8829	24.16	10	18	54.4623	31.09	13	21	48.4685	31.88	12	21	58.5034	20.2	8	19	57.2409	32.48	12	27	22.7897	19.8	9	15	71.5264	26.34	10	22	54.2411	30.1	12	21	58.5701	32.48	13	23	505	56.5877	6.21436
P63055	Purkinje cell protein 4 OS=Rattus norvegicus GN=Pcp4 PE=1 SV=2 - [PCP4_RAT]	43.55	1	3	3	43	9.56519	25.81	1	3	17.2849	41.94	2	6	17.816	41.94	2	5	9.89019	25.81	1	3	28.2755	43.55	3	9	5.43354	41.94	2	2	8.73625	25.81	1	3	23.0306	43.55	3	7	16.923	41.94	2	5	62	6.80329	6.7124
Q9JK11	Reticulon-4 OS=Rattus norvegicus GN=Rtn4 PE=1 SV=1 - [RTN4_RAT]	43.42	1	27	27	291	130.702	31.73	18	39	82.2299	24.25	13	29	82.7083	20.89	12	29	139.081	27.26	15	39	98.9477	32.42	17	36	52.3021	19.26	12	21	134.329	23.73	13	37	107.881	27	15	34	85.6302	22.1	12	27	1163	126.31	4.48779
P30009	Myristoylated alanine-rich C-kinase substrate OS=Rattus norvegicus GN=Marcks PE=1 SV=2 - [MARCS_RAT]	43.37	1	6	6	87	44.895	32.69	4	9	22.2525	23.3	3	6	22.5909	34.63	4	7	54.6358	27.18	3	13	34.6545	40.13	5	9	23.7282	28.48	4	8	50.696	27.18	3	15	48.4658	43.37	6	13	26.1964	34.63	4	7	309	29.7769	4.33545
P36972	Adenine phosphoribosyltransferase OS=Rattus norvegicus GN=Aprt PE=1 SV=1 - [APT_RAT]	43.33	1	5	5	78	31.0784	39.44	4	10	16.0423	25.56	3	9	23.4118	39.44	4	10	20.6215	32.22	3	7	13.3059	25.56	3	8	8.33923	36.11	4	10	10.6933	25	2	4	20.9141	39.44	4	9	28.7259	39.44	4	11	180	19.5334	6.56592
P26772	10 kDa heat shock protein, mitochondrial OS=Rattus norvegicus GN=Hspe1 PE=1 SV=3 - [CH10_RAT]	43.14	1	6	6	206	53.9178	33.33	4	24	33.1629	43.14	6	23	21.4293	43.14	5	19	49.0775	32.35	4	25	30.0561	43.14	6	25	16.858	43.14	5	15	56.8977	32.35	4	27	26.2786	43.14	6	23	36.2129	43.14	6	25	102	10.8949	8.92432
B5DFN2	Adenosylhomocysteinase 2 OS=Rattus norvegicus GN=Ahcyl1 PE=1 SV=2 - [SAHH2_RAT]	43.06	1	13	13	92	33.6814	18.43	5	11	22.7952	18.43	6	11	11.0628	18.43	6	8	26.5821	20.08	5	8	22.7753	24.43	7	11	10.8737	15.94	5	9	28.3047	20.91	6	12	23.9431	19.88	5	11	21.2274	21.74	6	11	483	53.7189	7.44482
P63029	Translationally-controlled tumor protein OS=Rattus norvegicus GN=Tpt1 PE=1 SV=1 - [TCTP_RAT]	43.02	1	3	3	23	15.2305	43.02	3	4	5.71874	8.14	1	2	5.40011	8.14	1	2	3.04105	8.14	1	1	10.5173	35.47	2	3	5.87414	35.47	2	3	7.38595	8.14	1	2	8.50529	8.14	1	3	9.15732	8.14	1	3	172	19.4496	4.85596
Q63228	Glia maturation factor beta OS=Rattus norvegicus GN=Gmfb PE=1 SV=2 - [GMFB_RAT]	42.96	1	3	3	3		0				0				0				0			2.58015	19.01	1	1	2.81416	16.2	1	1	2.69292	7.75	1	1		0				0			142	16.7255	5.43994
P10824	Guanine nucleotide-binding protein G(i) subunit alpha-1 OS=Rattus norvegicus GN=Gnai1 PE=1 SV=3 - [GNAI1_RAT]	42.94	3	4	10	184	66.9142	31.92	7	30	36.6462	31.92	7	18	49.7948	31.92	7	22	34.1258	15.54	4	18	32.5487	22.88	6	14	44.9406	42.66	9	21	53.8045	38.42	8	23	32.4598	24.01	5	13	51.6622	38.7	9	25	354	40.3192	5.97314
A8WCF8	Tumor protein p63-regulated gene 1-like protein OS=Rattus norvegicus GN=Tprg1l PE=1 SV=1 - [TPRGL_RAT]	42.86	1	6	6	16	2.77071	4.89	1	1	3.39181	10.15	1	1	3.4529	9.02	1	1	7.49182	13.91	2	2	8.98734	24.06	3	3	3.15798	16.17	2	2	3.58034	6.77	1	1	9.4596	15.04	2	3	5.42722	15.04	2	2	266	29.8254	7.37158
P37805	Transgelin-3 OS=Rattus norvegicus GN=Tagln3 PE=1 SV=2 - [TAGL3_RAT]	42.71	1	6	6	199	55.002	30.65	4	14	59.7666	37.69	5	21	62.4036	37.69	5	24	66.904	35.68	5	19	71.9764	37.69	5	26	61.7976	37.69	5	22	82.0187	37.69	5	22	89.3799	37.69	5	27	77.6953	37.69	5	24	199	22.4862	7.32764
P47858	ATP-dependent 6-phosphofructokinase, muscle type OS=Rattus norvegicus GN=Pfkm PE=1 SV=3 - [PFKAM_RAT]	42.69	1	20	22	390	149.281	32.69	16	45	133.212	29.36	17	48	109.411	26.28	14	38	131.216	28.72	14	45	111.601	21.79	13	40	80.8886	27.56	14	37	141.194	27.18	14	45	132.147	27.95	16	47	120.824	32.05	17	45	780	85.5057	8.00146
P12075	Cytochrome c oxidase subunit 5B, mitochondrial OS=Rattus norvegicus GN=Cox5b PE=1 SV=2 - [COX5B_RAT]	42.64	1	5	5	59		0			14.3249	37.21	3	5	25.9478	42.64	5	10		0			31.9542	41.86	4	11	18.7052	28.68	2	6		0			29.7817	42.64	5	15	27.5248	37.21	3	12	129	13.9059	7.78174
Q07009	Calpain-2 catalytic subunit OS=Rattus norvegicus GN=Capn2 PE=1 SV=3 - [CAN2_RAT]	42.57	1	16	16	111	53.7632	20.57	8	16	30.3549	17	6	12	18.833	15.71	6	9	50.9521	27.29	10	15	5.64469	7.14	3	4	20.6563	18.86	7	10	67.0633	24.86	9	18	41.9825	19.43	7	14	30.7006	18.43	7	13	700	79.8688	4.95752
Q68A21	Transcriptional activator protein Pur-beta OS=Rattus norvegicus GN=Purb PE=1 SV=3 - [PURB_RAT]	42.54	1	6	7	99	40.8878	36.19	4	9	32.4647	21.9	3	10	35.441	26.67	5	14	34.5678	36.19	4	8	26.1607	23.81	4	11	33.5074	26.35	5	13	25.5103	22.86	3	7	27.6105	26.67	5	12	42.5392	26.67	5	15	315	33.3976	5.42725
Q7M0E3	Destrin OS=Rattus norvegicus GN=Dstn PE=1 SV=3 - [DEST_RAT]	42.42	1	5	5	72	15.4663	26.67	3	5	30.9078	35.15	4	11	21.7836	25.45	3	8	15.0817	26.67	3	5	20.6212	25.45	3	9	22.4552	25.45	3	9	12.0616	16.97	2	4	27.4155	32.73	4	11	24.3245	25.45	3	10	165	18.5215	8.03076
P20788	Cytochrome b-c1 complex subunit Rieske, mitochondrial OS=Rattus norvegicus GN=Uqcrfs1 PE=1 SV=2 - [UCRI_RAT]	42.34	1	8	8	106	71.8591	29.93	5	17	22.2816	22.26	4	9	22.4981	31.39	5	9	36.1612	22.26	3	8	22.6962	33.21	7	12	25.8968	29.56	5	11	55.4431	27.01	4	14	30.7789	32.85	6	14	26.1034	34.67	7	12	274	29.4272	8.86572
Q5XI73	Rho GDP-dissociation inhibitor 1 OS=Rattus norvegicus GN=Arhgdia PE=1 SV=1 - [GDIR1_RAT]	42.16	1	7	7	159	87.1195	42.16	6	25	41.7368	34.31	5	12	42.8043	35.29	5	13	106.352	42.16	6	28	53.73	42.16	7	18	35.3077	27.45	4	11	71.5901	42.16	6	21	47.0565	32.84	5	14	50.8107	42.16	7	17	204	23.3928	5.19873
Q5FVI6	V-type proton ATPase subunit C 1 OS=Rattus norvegicus GN=Atp6v1c1 PE=2 SV=1 - [VATC1_RAT]	42.15	1	12	12	204	27.6357	6.54	2	8	78.36	23.56	7	25	85.1975	37.43	9	32	57.797	20.94	5	18	64.9698	36.91	10	25	60.0224	28.27	8	26	53.4518	20.94	6	15	85.5736	34.82	9	27	88.4567	31.68	8	28	382	43.8729	7.45947
Q91Y81	Septin-2 OS=Rattus norvegicus GN=Sept2 PE=1 SV=1 - [SEPT2_RAT]	42.11	1	9	9	85	31.7141	34.35	7	12	13.4115	16.07	3	5	26.8482	14.68	4	10	25.322	32.41	7	10	19.9206	21.61	4	7	19.4314	20.22	5	8	34.6086	21.61	4	10	22.2676	16.9	4	8	42.554	32.69	7	15	361	41.5663	6.59521
Q9Z1P2	Alpha-actinin-1 OS=Rattus norvegicus GN=Actn1 PE=1 SV=1 - [ACTN1_RAT]	42.04	1	15	27	327	51.0533	15.25	10	20	98.0501	32.51	20	36	90.1614	25.67	17	35	87.9148	24.55	17	34	110.581	28.25	19	44	78.0221	25.22	16	33	105.413	22.76	15	35	139.948	36.77	23	48	116.992	32.06	20	42	892	102.896	5.37646
P15205	Microtubule-associated protein 1B OS=Rattus norvegicus GN=Map1b PE=1 SV=2 - [MAP1B_RAT]	42.01	1	64	66	930	349.573	25.66	38	99	338.84	32.78	47	123	280.885	28.22	41	108	329.232	26.43	36	91	338.323	29.77	42	115	203.923	23.06	33	76	326.761	29.2	37	99	326.892	29.48	44	118	277.722	28.1	40	101	2459	269.334	4.80518
P62898	Cytochrome c, somatic OS=Rattus norvegicus GN=Cycs PE=1 SV=2 - [CYC_RAT]	41.9	2	5	5	229	92.2487	35.24	4	34	53.8818	41.9	5	25	50.0974	41.9	5	23	91.227	35.24	4	32	57.5668	41.9	5	26	20.9012	41.9	5	19	73.2516	41.9	5	26	51.4544	41.9	5	22	48.9586	41.9	5	22	105	11.598	9.5835
Q8CFN2	Cell division control protein 42 homolog OS=Rattus norvegicus GN=Cdc42 PE=1 SV=2 - [CDC42_RAT]	41.88	1	5	5	216	105.164	36.13	4	27	84.5871	41.88	5	25	87.9778	41.88	5	28	76.6835	36.13	4	18	78.8598	41.88	5	24	67.7267	41.88	5	21	90.6258	41.88	5	25	76.7125	41.88	5	24	79.9904	41.88	5	24	191	21.245	6.55127
P00406	Cytochrome c oxidase subunit 2 OS=Rattus norvegicus GN=Mtco2 PE=1 SV=3 - [COX2_RAT]	41.85	1	5	5	107	63.7765	37.44	4	19	19.3978	28.63	3	9	8.05218	21.59	2	8	63.2549	41.85	5	20	22.1261	21.59	2	9	7.9362	21.59	2	4	44.9758	37.44	4	16	22.3728	28.63	3	11	23.8447	28.63	3	11	227	25.9111	4.729
Q920Q0	Paralemmin-1 OS=Rattus norvegicus GN=Palm PE=1 SV=1 - [PALM_RAT]	41.78	1	11	11	86	44.0481	20.37	5	12	31.1512	24.8	6	13	26.6498	18.28	4	9	44.167	21.67	5	11	28.8276	21.67	5	9	16.1362	8.36	2	5	41.7082	24.8	6	12	25.1668	17.75	4	7	26.8886	19.06	5	8	383	41.901	4.90674
Q7TQ16	Cytochrome b-c1 complex subunit 8 OS=Rattus norvegicus GN=Uqcrq PE=3 SV=1 - [QCR8_RAT]	41.46	1	2	2	14		0			0	9.76	1	1	0	9.76	1	3		0			0	9.76	1	2	0	9.76	1	3		0			0	9.76	1	2	2.4559	41.46	2	3	82	9.84321	10.521
P11030	Acyl-CoA-binding protein OS=Rattus norvegicus GN=Dbi PE=1 SV=3 - [ACBP_RAT]	41.38	1	2	2	20	2.09665	20.69	1	1	0	20.69	1	1	2.46023	20.69	1	4	0	20.69	1	1	2.18462	20.69	1	3	0	41.38	2	2	4.52229	41.38	2	3	0	20.69	1	2	1.94953	20.69	1	3	87	10.0212	8.82178
P21670	Proteasome subunit alpha type-4 OS=Rattus norvegicus GN=Psma4 PE=1 SV=1 - [PSA4_RAT]	41.38	1	5	5	29	6.98365	9.2	1	2	13.6864	13.79	2	5	2.57893	5.36	1	3	4.29557	8.43	1	1	11.235	32.18	4	4	4.78142	13.79	2	4		0			14.2207	19.92	3	6	9.93559	19.92	3	4	261	29.4792	7.72314
Q5XI78	2-oxoglutarate dehydrogenase, mitochondrial OS=Rattus norvegicus GN=Ogdh PE=1 SV=1 - [ODO1_RAT]	41.35	1	27	27	423	159.508	26.1	17	51	125.933	29.52	19	48	96.1785	21.7	14	43	166.84	30.01	19	56	104.66	21.7	14	45	77.6925	19.84	13	37	137.604	27.08	18	51	127.82	24.14	17	51	98.424	22.87	15	41	1023	116.221	6.771
B2GV06	Succinyl-CoA:3-ketoacid coenzyme A transferase 1, mitochondrial OS=Rattus norvegicus GN=Oxct1 PE=1 SV=1 - [SCOT1_RAT]	41.35	1	12	12	145	56.7534	22.5	7	16	47.6404	25.19	7	19	35.3818	28.85	8	13	79.666	25.96	7	22	41.0455	23.27	6	16	25.9048	18.27	5	9	44.5434	12.88	4	12	47.0161	20.58	5	16	53.2544	33.27	9	22	520	56.1681	8.47021
O08875	Serine/threonine-protein kinase DCLK1 OS=Rattus norvegicus GN=Dclk1 PE=1 SV=1 - [DCLK1_RAT]	41.34	1	9	9	38	28.0829	30.48	6	11	6.50673	18.71	4	5	2.35348	13.86	3	3	13.244	18.48	4	5	2.88129	6.7	1	2		0			15.3051	17.09	4	5	2.3531	14.55	3	3	4.5687	14.55	3	4	433	47.6511	5.75732
P38652	Phosphoglucomutase-1 OS=Rattus norvegicus GN=Pgm1 PE=1 SV=2 - [PGM1_RAT]	41.28	1	11	11	71	41.7868	27.94	7	12	14.7249	14.06	4	5	22.684	23.49	6	8	44.1744	24.38	6	13	15.4691	14.06	4	5	9.89295	15.66	5	5	29.6535	8.36	3	8	15.1729	9.61	3	6	28.7841	14.06	4	9	562	61.3646	6.75635
O08651	D-3-phosphoglycerate dehydrogenase OS=Rattus norvegicus GN=Phgdh PE=1 SV=3 - [SERA_RAT]	41.28	1	13	13	181	70.0925	22.7	8	26	43.9597	30.77	10	21	45.404	25.52	8	20	70.2159	25.14	10	24	36.1343	30.77	10	16	35.551	19.7	6	15	44.8767	22.33	8	19	48.6682	25.52	9	18	45.0661	36.02	10	22	533	56.4572	6.7124
P20171	GTPase HRas OS=Rattus norvegicus GN=Hras PE=1 SV=2 - [RASH_RAT]	41.27	3	5	5	28	9.64956	13.23	1	2	7.19546	13.23	1	2	12.6715	19.58	2	4	8.79429	13.23	1	2	9.13155	19.58	2	3	11.159	19.05	2	3	11.2198	13.23	1	2	19.823	29.1	3	5	17.8331	19.58	2	5	189	21.2846	5.31299
P34926	Microtubule-associated protein 1A OS=Rattus norvegicus GN=Map1a PE=1 SV=1 - [MAP1A_RAT]	41.13	1	63	65	851	416.134	28.12	41	126	216.405	23.76	37	83	208.748	25.85	36	80	363.57	26.78	38	114	236.247	26.57	40	94	149.937	19.61	28	69	340.436	29.27	41	108	242.137	26.68	38	91	208.877	24.87	36	86	2774	299.348	4.94482
P63041	Complexin-1 OS=Rattus norvegicus GN=Cplx1 PE=1 SV=1 - [CPLX1_RAT]	41.04	1	3	4	63	1.9763	23.13	2	2	18.5129	41.04	3	7	29.09	41.04	4	12	4.54906	23.13	2	2	26.2934	41.04	4	12	13.5907	41.04	3	7	2.02643	14.93	1	1	18.9033	41.04	4	12	21.505	41.04	3	8	134	15.1125	4.97021
Q5BK81	Prostaglandin reductase 2 OS=Rattus norvegicus GN=Ptgr2 PE=2 SV=2 - [PTGR2_RAT]	41.03	1	6	6	40	17.1292	27.35	4	6	13.7897	26.21	4	5	5.21097	13.39	2	3	19.9638	22.22	4	7	12.5602	8.55	2	5	4.82977	4.56	1	2	18.7166	22.22	4	7	7.27662	13.39	2	2	9.13938	8.55	2	3	351	38.1121	5.5415
O08839	Myc box-dependent-interacting protein 1 OS=Rattus norvegicus GN=Bin1 PE=1 SV=1 - [BIN1_RAT]	40.99	1	17	17	306	186.86	33.5	13	51	75.2788	31.8	11	26	75.1707	32.65	12	27	167.715	34.86	13	48	79.0028	35.2	13	32	35.4829	27.38	9	16	155.089	36.56	14	47	84.8366	35.54	13	29	79.1214	33.16	12	30	588	64.4933	5.03369
P02767	Transthyretin OS=Rattus norvegicus GN=Ttr PE=1 SV=1 - [TTHY_RAT]	40.82	1	3	3	9	2.61245	8.84	1	1	2.69908	16.33	1	1	2.74454	16.33	1	1	4.12706	15.65	1	2		0			3.09641	16.33	1	1	2.52226	8.84	1	1		0			4.66354	16.33	1	2	147	15.7099	6.16357
P10536	Ras-related protein Rab-1B OS=Rattus norvegicus GN=Rab1b PE=1 SV=1 - [RAB1B_RAT]	40.8	4	2	6	111	29.45	18.91	3	12	27.6987	28.36	4	10	30.7557	20.4	3	12	30.2719	32.34	5	12	24.7075	20.4	3	11	34.1358	36.82	5	14	36.0613	32.34	5	14	27.7237	28.86	4	12	40.5	36.82	5	14	201	22.1492	5.73193
Q9EQX9	Ubiquitin-conjugating enzyme E2 N OS=Rattus norvegicus GN=Ube2n PE=1 SV=1 - [UBE2N_RAT]	40.79	1	5	5	78	21.8362	36.18	4	8	17.5929	29.61	3	8	15.8273	29.61	3	8	26.2126	36.18	4	10	19.5232	36.18	4	10	12.4966	19.74	2	6	30.46	40.79	5	11	24.9507	34.21	4	9	14.1951	34.21	4	8	152	17.113	6.56592
Q63467	Trefoil factor 1 OS=Rattus norvegicus GN=Tff1 PE=3 SV=1 - [TFF1_RAT]	40.74	1	1	1	1		0				0								0				0				0				0				0			2.50549	40.74	1	1	81	9.1483	4.83057
P37996	ADP-ribosylation factor-like protein 3 OS=Rattus norvegicus GN=Arl3 PE=1 SV=2 - [ARL3_RAT]	40.66	1	5	5	8		0			0	22.53	2	2	3.78481	18.68	2	2		0			0	5.49	1	1	1.76884	6.04	1	1		0			0	12.09	1	1	2.42403	12.09	1	1	182	20.4438	7.23975
B2RZ78	Vacuolar protein sorting-associated protein 29 OS=Rattus norvegicus GN=Vps29 PE=1 SV=2 - [VPS29_RAT]	40.66	1	5	5	24	2.58966	7.69	1	1	3.01026	7.69	1	3	0	13.19	2	3	2.66308	7.69	1	1	2.44229	25.82	3	3	1.69247	12.64	2	3		0			6.90695	25.82	3	6	0	25.82	3	4	182	20.4556	6.78564
Q5I0P2	Glycine cleavage system H protein, mitochondrial OS=Rattus norvegicus GN=Gcsh PE=2 SV=1 - [GCSH_RAT]	40.59	1	3	3	22	9.11887	17.65	1	2	14.3305	17.65	1	3	12.9616	17.65	1	4	8.93783	17.65	1	2	10.2723	17.65	1	3	5.6705	28.82	2	3	8.11416	29.41	2	2	6.69687	17.65	1	2	4.07163	17.65	1	1	170	18.4734	5.0083
Q5XIT1	Microtubule-associated protein RP/EB family member 3 OS=Rattus norvegicus GN=Mapre3 PE=1 SV=1 - [MARE3_RAT]	40.57	1	6	8	68	22.1447	24.56	4	6	16.1696	17.08	4	7	26.1435	21.71	4	9	15.7219	15.66	3	5	26.3192	20.28	5	11	19.717	14.23	3	7	16.5992	14.59	3	5	18.9787	27.76	6	10	21.0862	25.98	5	8	281	31.946	5.5415
Q07266	Drebrin OS=Rattus norvegicus GN=Dbn1 PE=1 SV=3 - [DREB_RAT]	40.45	1	16	16	249	135.39	25.46	12	36	67.9299	28.01	10	20	90.6141	29.56	10	25	119.905	23.9	10	33	109.231	29.56	10	31	83.4031	25.6	9	23	112.95	29.28	12	33	81.4493	28.01	10	25	78.2375	25.6	9	23	707	77.4242	4.50049
P33124	Long-chain-fatty-acid--CoA ligase 6 OS=Rattus norvegicus GN=Acsl6 PE=1 SV=1 - [ACSL6_RAT]	40.32	1	17	17	119	41.7113	25.97	11	20	9.12047	15.35	7	13	16.3027	16.64	8	13	43.8691	21.66	10	17	9.44302	15.06	8	12	4.06675	4.45	3	6	36.5462	29.7	12	18	18.0254	14.63	7	11	12.0129	11.33	6	9	697	78.1299	7.10791
P11608	ATP synthase protein 8 OS=Rattus norvegicus GN=Mt-atp8 PE=1 SV=2 - [ATP8_RAT]	40.3	1	1	1	1		0				0				0				0			2.68873	40.3	1	1		0				0				0				0			67	7.62494	9.31982
Q9JHU0	Dihydropyrimidinase-related protein 5 OS=Rattus norvegicus GN=Dpysl5 PE=1 SV=1 - [DPYL5_RAT]	40.25	1	13	13	86	52.2969	33.69	10	20	21.9825	15.6	6	9	23.3778	21.28	6	8	31.9167	23.94	7	11	9.32717	11.52	4	4	3.29539	2.66	1	1	15.8062	17.55	5	9	21.442	24.65	7	11	31.961	24.47	7	13	564	61.5012	7.07861
Q3KR86	MICOS complex subunit Mic60 (Fragment) OS=Rattus norvegicus GN=Immt PE=1 SV=1 - [MIC60_RAT]	40.23	1	16	16	227	104.746	32.51	12	32	69.207	35.63	14	28	59.3211	35.47	14	28	88.0805	26.11	10	27	47.3728	30.38	12	24	28.3829	21.18	9	16	76.4763	27.26	10	24	63.7573	33.33	13	25	47.8647	27.75	11	23	609	67.1352	5.79541
P04631	Protein S100-B OS=Rattus norvegicus GN=S100b PE=1 SV=2 - [S100B_RAT]	40.22	1	3	3	20	2.26021	40.22	3	3	2.33976	40.22	2	2	4.90355	16.3	1	2	9.82163	23.91	2	4	5.30034	16.3	1	2		0			0	16.3	1	2	11.461	16.3	1	4	2.29931	16.3	1	1	92	10.737	4.55127
P97545	Eotaxin OS=Rattus norvegicus GN=Ccl11 PE=3 SV=1 - [CCL11_RAT]	40.21	1	1	1	2	0	40.21	1	2		0				0				0				0				0				0				0				0			97	10.8439	9.94971
P17105	Inositol-trisphosphate 3-kinase A OS=Rattus norvegicus GN=Itpka PE=1 SV=3 - [IP3KA_RAT]	40.09	1	10	10	67	56.8694	31.15	7	16	10.6139	11.76	2	3	36.4411	23.09	5	9	36.9759	21.79	5	10	13.1005	14.38	3	4	16.7268	16.56	4	5	39.0217	14.16	4	9	19.8362	14.38	3	5	24.0435	14.38	3	6	459	50.8388	7.73779
Q6NYB7	Ras-related protein Rab-1A OS=Rattus norvegicus GN=Rab1A PE=1 SV=3 - [RAB1A_RAT]	40	4	2	6	131	29.8747	18.54	3	12	38.7464	36.1	5	13	43.584	27.8	4	16	30.5779	31.71	5	12	50.5864	36.1	5	18	34.2528	36.1	5	14	44.4545	31.71	5	16	41.842	36.1	5	15	48.5967	36.1	5	15	205	22.6634	6.21436
P04644	40S ribosomal protein S17 OS=Rattus norvegicus GN=Rps17 PE=1 SV=3 - [RS17_RAT]	40	1	3	3	34	4.5465	23.7	2	2	13.3552	32.59	2	5	14.3682	23.7	2	6		0			11.1631	40	3	6	2.51232	16.3	1	1	6.97209	23.7	2	4	3.51731	23.7	2	2	18.9971	40	3	8	135	15.5003	9.77393
Q9QXQ0	Alpha-actinin-4 OS=Rattus norvegicus GN=Actn4 PE=1 SV=2 - [ACTN4_RAT]	39.96	1	12	24	264	57.9847	21.51	12	18	67.6251	22.61	14	27	71.3386	25.69	16	32	87.6836	25.8	16	31	76.8494	21.84	14	33	66.5685	19.43	12	27	87.249	19.65	12	28	87.358	29.53	18	33	80.7488	28.65	17	35	911	104.849	5.43994
P48721	Stress-70 protein, mitochondrial OS=Rattus norvegicus GN=Hspa9 PE=1 SV=3 - [GRP75_RAT]	39.91	1	18	18	286	97.1061	22.53	11	30	87.5318	22.83	11	32	77.2583	20.03	9	32	81.6529	23.71	10	26	79.3777	31.52	14	30	87.9421	22.39	11	38	112.87	29.6	13	38	80.229	22.83	11	32	79.7022	25.77	11	28	679	73.8119	6.30322
Q9WVC0	Septin-7 OS=Rattus norvegicus GN=Sept7 PE=1 SV=1 - [SEPT7_RAT]	39.91	2	11	12	289	91.7331	27.75	8	29	98.6139	33.26	10	37	99.2743	39.91	12	36	74.4896	16.74	5	22	80.7837	31.19	10	33	79.1727	31.65	10	32	96.3175	22.25	7	31	94.6296	39.91	12	32	95.9172	39.22	11	37	436	50.4759	8.67529
P11507	Sarcoplasmic/endoplasmic reticulum calcium ATPase 2 OS=Rattus norvegicus GN=Atp2a2 PE=1 SV=1 - [AT2A2_RAT]	39.88	2	27	32	358	133.389	25.89	19	43	121.424	22.44	14	41	110.155	22.05	14	36	157.358	28.19	18	47	115.306	26.46	17	41	84.9849	19.85	11	31	133.02	23.97	16	43	132.208	27.42	17	39	132.115	22.53	14	37	1043	114.694	5.33838
Q99ML5	Prenylcysteine oxidase OS=Rattus norvegicus GN=Pcyox1 PE=1 SV=1 - [PCYOX_RAT]	39.88	1	11	11	111	48.2716	26.39	8	17	39.8713	17.06	5	12	38.3759	20.04	6	11	39.9592	12.7	4	11	45.8119	32.54	8	17	21.9645	10.32	3	7	43.101	24.6	7	12	42.059	22.22	6	12	29.9941	31.35	8	12	504	56.2516	7.09326
P68511	14-3-3 protein eta OS=Rattus norvegicus GN=Ywhah PE=1 SV=2 - [1433F_RAT]	39.84	1	7	9	331	74.0766	20.73	4	26	95.3192	39.43	7	37	120.23	39.84	9	47	73.4492	26.83	5	27	90.2968	39.43	7	41	83.5787	39.43	7	34	81.2518	26.83	5	29	110.622	39.43	7	46	113.832	39.43	7	44	246	28.194	4.89404
Q8R1R5	CD99 antigen-like protein 2 OS=Rattus norvegicus GN=Cd99l2 PE=2 SV=1 - [C99L2_RAT]	39.84	1	4	5	10	3.01983	12.2	1	1	3.06921	5.28	1	1	0	2.44	1	1	5.77526	17.48	2	2	5.30299	25.2	3	3		0			5.79951	5.28	1	2		0				0			246	26.0578	5.0083
Q66HA6	ADP-ribosylation factor-like protein 8B OS=Rattus norvegicus GN=Arl8b PE=2 SV=1 - [ARL8B_RAT]	39.78	1	6	6	38	8.16594	19.89	2	4	2.04371	17.2	2	5	3.8422	26.88	4	5	5.56774	12.37	1	3	5.36913	31.72	4	7	0	26.34	3	3	6.89598	12.37	1	3	2.6931	22.04	3	5	0	21.51	2	3	186	21.5251	8.42627
Q4V8B0	Oxidation resistance protein 1 OS=Rattus norvegicus GN=Oxr1 PE=1 SV=3 - [OXR1_RAT]	39.69	1	18	18	135	69.7366	31.59	12	20	34.3283	20.62	9	12	41.7985	22.17	9	14	38.1002	18.71	8	10	62.0513	18.12	8	18	25.7048	17.28	8	11	56.5376	31.7	12	18	45.4931	20.14	9	16	43.097	20.38	8	16	839	92.7526	5.09717
Q9ERH3	WD repeat-containing protein 7 OS=Rattus norvegicus GN=Wdr7 PE=1 SV=1 - [WDR7_RAT]	39.65	1	35	35	249	101.703	16.47	15	35	54.8814	13.84	13	26	34.1437	12.97	12	17	106.06	22.04	20	37	53.5845	18.35	18	29	19.3028	9.41	10	16	92.9265	23.32	20	34	66.7714	18.55	17	28	66.2136	19.35	18	27	1488	163.086	7.02002
P35435	ATP synthase subunit gamma, mitochondrial OS=Rattus norvegicus GN=Atp5c1 PE=1 SV=2 - [ATPG_RAT]	39.56	1	8	8	194	45.7304	28.94	5	14	54.6935	39.56	8	25	62.0485	39.56	8	27	53.5298	28.94	5	16	42.8361	23.08	6	20	56.4917	39.56	8	26	50.3826	16.85	4	17	46.3266	24.91	6	23	66.0869	37	7	26	273	30.1717	8.83643
Q9WTP0	Band 4.1-like protein 1 OS=Rattus norvegicus GN=Epb41l1 PE=1 SV=1 - [E41L1_RAT]	39.48	1	19	19	185	78.6563	28.67	14	29	49.3888	19.91	11	22	46.8245	19.68	9	18	68.6796	19.91	11	26	35.3098	18.43	9	20	29.2342	14.11	7	14	63.667	21.96	11	24	41.0508	11.38	6	16	28.1828	14.33	8	16	879	98.1821	5.69385
Q03555	Gephyrin OS=Rattus norvegicus GN=Gphn PE=1 SV=3 - [GEPH_RAT]	39.45	1	16	16	66	47.582	31.77	12	18	16.4061	8.07	3	5	14.237	16.67	6	8	21.7006	17.97	7	7	5.42328	4.17	2	3	7.01046	9.64	3	3	28.3776	14.58	6	9	21.508	21.74	8	10	6.56661	8.59	3	3	768	83.2129	5.73193
Q5PQN0	Neurocalcin-delta OS=Rattus norvegicus GN=Ncald PE=1 SV=3 - [NCALD_RAT]	39.38	1	4	7	91	13.6562	4.15	1	5	30.0384	26.94	5	12	28.9011	23.83	4	11	20.7277	4.15	1	8	29.9776	29.02	5	12	18.1768	10.88	2	11	21.0152	10.88	2	8	32.1393	29.02	5	13	24.7197	10.88	2	11	193	22.2309	5.35107
P47875	Cysteine and glycine-rich protein 1 OS=Rattus norvegicus GN=Csrp1 PE=1 SV=2 - [CSRP1_RAT]	39.38	1	6	6	51	32.1213	34.72	5	12	8.7067	25.39	3	4	3.00911	17.62	2	3	29.1552	38.86	5	10	14.3222	16.58	2	5	0	17.62	2	2	21.4067	25.39	3	6	4.83448	25.39	3	4	13.3845	21.24	3	5	193	20.5998	8.57275
P62749	Hippocalcin-like protein 1 OS=Rattus norvegicus GN=Hpcal1 PE=1 SV=2 - [HPCL1_RAT]	39.38	1	1	7	85	12.9256	12.95	2	4	27.4826	27.46	5	11	38.613	19.69	3	14	9.1448	19.69	3	4	29.9035	25.39	4	11	38.1249	23.83	4	14	11.3222	12.95	2	4	33.3684	31.61	5	12	31.2749	19.69	3	11	193	22.324	5.50342
P16036	Phosphate carrier protein, mitochondrial OS=Rattus norvegicus GN=Slc25a3 PE=1 SV=1 - [MPCP_RAT]	39.33	1	10	10	232	109.766	26.4	7	30	82.2462	22.19	5	22	59.1859	25.56	6	19	113.356	21.91	6	33	59.8163	25.56	6	20	81.0748	20.22	5	24	89.2843	35.96	8	28	84.328	29.49	7	29	88.7926	25.56	6	27	356	39.4194	9.33447
P30835	ATP-dependent 6-phosphofructokinase, liver type OS=Rattus norvegicus GN=Pfkl PE=1 SV=3 - [PFKAL_RAT]	39.23	1	14	17	180	87.274	25.64	11	25	49.2628	19.23	9	20	42.8797	15.51	7	15	63.8517	25.51	9	24	41.2681	13.72	8	18	47.2821	15.51	7	19	67.882	18.97	9	21	54.6725	22.05	9	21	52.2222	20.64	9	17	780	85.2844	7.40088
P06685	Sodium/potassium-transporting ATPase subunit alpha-1 OS=Rattus norvegicus GN=Atp1a1 PE=1 SV=1 - [AT1A1_RAT]	39.2	1	20	32	1478	638.115	31.09	23	177	493.077	35	27	167	407.075	33.43	27	154	620.953	27.37	21	175	475.544	34.8	29	171	402.1	34.7	27	147	550.286	28.64	22	158	477.285	39.1	29	165	490.11	37.63	28	164	1023	112.982	5.45264
P18666	Myosin regulatory light chain 12B OS=Rattus norvegicus GN=Myl12b PE=1 SV=3 - [ML12B_RAT]	38.95	3	5	5	47	9.95655	20.93	2	3	11.4391	22.67	3	6	12.1921	33.14	4	7	6.7223	10.47	1	2	8.71185	18.02	3	4	8.05391	12.21	2	4	5.32377	16.28	2	3	17.1873	38.95	5	9	20.1574	33.14	4	9	172	19.8256	4.90674
Q6PCU8	NADH dehydrogenase [ubiquinone] flavoprotein 3, mitochondrial OS=Rattus norvegicus GN=Ndufv3 PE=3 SV=1 - [NDUV3_RAT]	38.89	1	3	3	23	2.28369	19.44	1	1	6.78908	19.44	2	3	7.46263	19.44	2	3		0			5.81334	19.44	2	3	5.62499	19.44	2	3	2.63772	13.89	1	1	11.1021	38.89	3	5	7.17284	19.44	2	4	108	11.9343	9.40771
Q9QUH6	Ras/Rap GTPase-activating protein SynGAP OS=Rattus norvegicus GN=Syngap1 PE=1 SV=2 - [SYGP1_RAT]	38.84	2	28	29	267	119.007	23.55	18	38	49.2517	18.35	14	27	43.7779	18.43	13	22	90.1904	19.19	15	34	66.7597	22.78	18	33	23.7891	10.24	10	20	92.6929	20.87	16	36	67.1668	22.86	15	27	66.9425	23.39	17	30	1308	144.631	9.05615
P10687	1-phosphatidylinositol 4,5-bisphosphate phosphodiesterase beta-1 OS=Rattus norvegicus GN=Plcb1 PE=1 SV=1 - [PLCB1_RAT]	38.82	1	29	29	159	100.947	23.93	16	31	48.8544	18.17	13	19	20.9849	11.1	8	10	85.7187	14.14	12	24	22.7845	8.22	6	7	27.3339	10.2	8	11	70.8227	16.53	13	22	49.4041	17.27	13	20	45.6571	15.21	11	15	1216	138.257	6.17627
Q641Z6	EH domain-containing protein 1 OS=Rattus norvegicus GN=Ehd1 PE=1 SV=1 - [EHD1_RAT]	38.76	1	4	12	118	40.7247	27.53	9	15	21.1564	10.49	5	12	21.2665	19.1	6	13	41.185	28.46	8	16	17.2089	22.66	7	14	7.20401	5.81	3	6	49.0655	25.09	9	17	21.1898	18.91	7	12	27.8564	17.6	6	13	534	60.5646	6.82959
P19234	NADH dehydrogenase [ubiquinone] flavoprotein 2, mitochondrial OS=Rattus norvegicus GN=Ndufv2 PE=1 SV=2 - [NDUV2_RAT]	38.71	1	7	7	147	45.3337	28.63	5	13	57.799	33.06	6	19	40.5977	28.63	5	13	44.043	28.63	5	13	52.365	24.19	4	17	44.932	24.19	4	15	75.1685	28.63	5	23	48.1765	33.06	6	16	51.3548	38.71	7	18	248	27.3609	6.68311
O88989	Malate dehydrogenase, cytoplasmic OS=Rattus norvegicus GN=Mdh1 PE=1 SV=3 - [MDHC_RAT]	38.62	1	10	10	496	201.371	35.63	8	56	137.21	38.62	10	51	156.499	38.62	9	57	188.424	33.83	7	54	160.732	38.62	10	57	135.39	38.62	9	51	181.028	35.63	8	54	182.913	38.62	9	60	160.964	38.62	9	56	334	36.46	6.58057
P41565	Isocitrate dehydrogenase [NAD] subunit gamma 1, mitochondrial OS=Rattus norvegicus GN=Idh3g PE=1 SV=2 - [IDHG1_RAT]	38.42	1	9	9	159	79.2814	35.62	8	22	37.0365	33.33	7	18	27.4067	25.7	5	9	77.9332	37.91	8	22	32.2084	33.33	7	14	31.1347	28.24	6	15	71.0562	33.33	8	21	65.556	33.33	7	22	33.3602	30.03	7	16	393	42.8242	8.89502
P62824	Ras-related protein Rab-3C OS=Rattus norvegicus GN=Rab3c PE=1 SV=1 - [RAB3C_RAT]	38.33	1	4	7	166	25.6673	9.69	2	11	34.5474	18.94	4	24	38.175	25.55	5	28	21.1354	9.69	2	8	36.0914	25.55	5	21	27.6392	18.94	4	20	22.4281	9.69	2	8	32.2747	31.72	6	24	34.2108	18.94	4	22	227	25.8556	5.23682
P85834	Elongation factor Tu, mitochondrial OS=Rattus norvegicus GN=Tufm PE=1 SV=1 - [EFTU_RAT]	38.27	1	12	13	183	50.9217	27.65	9	24	51.1093	26.33	8	23	40.6269	25	8	19	54.473	24.12	7	19	44.8188	25.66	8	20	18.4327	18.36	6	14	56.2873	29.42	9	24	53.1176	25	9	22	39.3593	25	8	18	452	49.491	7.56201
Q8VHW5	Voltage-dependent calcium channel gamma-8 subunit OS=Rattus norvegicus GN=Cacng8 PE=1 SV=1 - [CCG8_RAT]	38.24	1	7	7	60	17.8628	20.19	4	9	19.8273	17.1	2	4	15.7137	17.1	2	4	25.8638	32.54	6	12	20.1576	17.1	2	4	13.3082	21.85	3	4	18.6218	28.27	5	9	35.2976	26.13	4	7	29.2097	22.8	3	7	421	43.242	9.20264
P13596	Neural cell adhesion molecule 1 OS=Rattus norvegicus GN=Ncam1 PE=1 SV=1 - [NCAM1_RAT]	38.23	1	19	19	531	316.365	28.55	14	91	143.107	29.6	15	50	140.2	31.47	15	51	264.561	28.55	14	78	131.143	32.75	16	50	104.361	25.64	12	36	235.785	28.55	14	71	155.374	33.57	16	52	141.353	28.32	15	52	858	94.5992	4.91943
O08618	Phosphoribosyl pyrophosphate synthase-associated protein 2 OS=Rattus norvegicus GN=Prpsap2 PE=1 SV=1 - [KPRB_RAT]	38.21	2	9	9	21	4.36107	9.21	2	2	3.98592	13.01	3	3	1.86391	7.32	2	2	2.47267	8.4	2	2	1.88621	9.76	2	2		0			4.74999	18.16	4	4	0	8.4	2	2	4.55261	14.09	3	4	369	40.8403	7.1665
Q91ZN1	Coronin-1A OS=Rattus norvegicus GN=Coro1a PE=1 SV=3 - [COR1A_RAT]	38.18	1	10	10	162	86.7057	27.77	6	22	43.0291	24.95	5	13	64.854	27.33	6	16	76.2943	27.77	7	20	51.7286	27.33	6	15	56.3006	31.89	7	19	62.204	25.6	6	18	83.7292	27.33	6	24	46.1841	33.62	8	15	461	51.033	6.48096
P63326	40S ribosomal protein S10 OS=Rattus norvegicus GN=Rps10 PE=2 SV=1 - [RS10_RAT]	38.18	1	6	6	94	15.6824	14.55	2	7	24.9564	32.12	4	11	25.6865	32.12	4	11	14.6359	14.55	2	7	34.404	37.58	5	17	14.8745	14.55	2	7	24.8377	14.55	2	10	26.5405	32.73	5	13	19.3225	32.12	4	11	165	18.9038	10.1548
P11730	Calcium/calmodulin-dependent protein kinase type II subunit gamma OS=Rattus norvegicus GN=Camk2g PE=1 SV=1 - [KCC2G_RAT]	38.14	1	5	11	345	172.877	35.86	10	46	96.3345	28.46	9	33	85.5411	21.63	7	34	159.354	21.25	7	41	112.062	34.16	10	39	94.0022	20.49	7	33	140.102	24.86	8	39	113.985	38.14	11	43	108.494	30.55	9	37	527	59.0011	7.7085
P0DJJ3	SH3-containing GRB2-like protein 3-interacting protein 1 OS=Rattus norvegicus GN=Sgip1 PE=1 SV=1 - [SGIP1_RAT]	38.09	1	15	15	99	52.6828	19.71	7	14	27.2878	18.26	7	11	19.7975	16.2	6	9	58.6041	21.77	9	17	21.6767	21.04	7	12	7.05046	7.98	3	4	52.4589	26.36	11	20	24.5041	13.78	5	8	11.556	9.67	4	4	827	88.5301	8.03076
O35179	Endophilin-A1 OS=Rattus norvegicus GN=Sh3gl2 PE=1 SV=2 - [SH3G2_RAT]	38.07	1	10	11	304	129.447	30.4	8	36	96.24	33.24	8	33	90.4635	34.09	10	33	131.584	25.57	6	36	122.718	31.25	8	39	63.556	26.42	6	24	97.3447	25.57	6	26	113.952	33.24	8	38	112.779	35.8	9	39	352	39.874	5.38916
Q4QQV3	Protein FAM162A OS=Rattus norvegicus GN=Fam162a PE=2 SV=1 - [F162A_RAT]	38.06	1	4	4	6		0				0				0				0			2.02696	4.52	1	1	3.22724	22.58	2	3		0			2.8281	10.97	1	1	3.22387	7.74	1	1	155	17.8155	9.99365
P17220	Proteasome subunit alpha type-2 OS=Rattus norvegicus GN=Psma2 PE=1 SV=3 - [PSA2_RAT]	38.03	1	5	5	64	29.5373	26.07	3	9	24.6917	17.09	2	7	24.0376	17.09	2	7	36.3105	32.05	4	10	13.0856	26.07	3	5	8.18481	17.09	2	3	32.9016	32.05	4	9	22.6647	26.07	3	8	18.45	26.07	3	6	234	25.9103	7.43018
P28480	T-complex protein 1 subunit alpha OS=Rattus norvegicus GN=Tcp1 PE=1 SV=1 - [TCPA_RAT]	37.95	1	13	13	59	6.69846	6.65	2	2	16.2445	18.53	6	8	27.3573	18.88	5	9	8.56617	7.55	2	2	11.7768	21.4	6	6	11.4826	13.85	5	5	13.3943	8.63	3	7	30.7438	30.4	9	13	11.2785	19.24	6	7	556	60.3217	6.21436
Q6GMN2	Brain-specific angiogenesis inhibitor 1-associated protein 2 OS=Rattus norvegicus GN=Baiap2 PE=1 SV=1 - [BAIP2_RAT]	37.94	1	13	13	72	14.1278	14.39	5	9	9.95026	13.64	4	7	14.4574	17.2	5	8	16.3861	11.96	5	7	6.43504	10.09	3	4	9.77225	16.82	5	6	11.5183	12.15	5	7	17.1759	26.73	8	10	20.2423	24.11	9	14	535	59.1459	9.0415
P12368	cAMP-dependent protein kinase type II-alpha regulatory subunit OS=Rattus norvegicus GN=Prkar2a PE=1 SV=3 - [KAP2_RAT]	37.91	1	9	11	150	50.2894	25.94	7	16	40.2359	27.18	8	20	38.4226	30.17	8	21	62.7919	25.94	7	20	25.1549	22.19	6	16	16.0591	17.96	5	10	48.5158	28.68	8	19	23.7106	16.71	5	11	40.0176	26.93	7	17	401	45.5117	4.93213
P01830	Thy-1 membrane glycoprotein OS=Rattus norvegicus GN=Thy1 PE=1 SV=1 - [THY1_RAT]	37.89	1	5	5	205	117.987	37.89	5	35	48.225	24.22	3	20	53.7817	37.27	4	22	94.9664	24.84	4	28	42.1885	24.22	3	22	33.3465	24.22	3	20	65.1763	24.22	3	20	50.5927	24.22	3	20	45.4989	24.22	3	18	161	18.1607	9.27588
P31000	Vimentin OS=Rattus norvegicus GN=Vim PE=1 SV=2 - [VIME_RAT]	37.77	1	13	14	147	54.409	20.6	7	22	34.2038	21.46	7	18	23.6517	14.38	5	14	52.5703	16.52	7	22	23.0184	13.52	5	17	12.9487	7.73	3	10	36.1385	16.74	6	16	20.2764	8.37	3	10	35.5894	28.76	10	18	466	53.7	5.12256
P19643	Amine oxidase [flavin-containing] B OS=Rattus norvegicus GN=Maob PE=1 SV=3 - [AOFB_RAT]	37.69	1	11	11	109	50.0227	20.96	6	20	27.2186	22.12	6	10	20.0754	12.12	3	7	51.7646	27.31	8	20	12.1267	8.85	3	5	20.2924	15.77	4	8	48.1769	26.54	8	18	26.3064	19.81	6	11	30.256	21.92	6	10	520	58.4213	8.20654
Q6AY84	Secernin-1 OS=Rattus norvegicus GN=Scrn1 PE=1 SV=1 - [SCRN1_RAT]	37.68	1	8	8	65	34.3017	22.95	5	11	10.1044	11.59	3	5	15.4954	19.81	4	7	37.8464	26.81	6	11	9.9165	10.14	3	5	8.86187	3.14	1	5	22.5136	35.02	7	9	7.51014	14.01	3	4	15.3108	19.81	4	8	414	46.3666	4.84326
Q9WUS0	Adenylate kinase 4, mitochondrial OS=Rattus norvegicus GN=Ak4 PE=2 SV=1 - [KAD4_RAT]	37.67	1	5	5	26	5.01347	5.38	1	2	4.49138	29.15	3	4	7.29301	21.52	2	3		0			11.4662	21.52	2	5	4.44503	9.42	2	2	7.97997	26.01	3	4	4.9066	13	2	4	2.4879	13	2	2	223	25.1873	8.01611
A0JPJ7	Obg-like ATPase 1 OS=Rattus norvegicus GN=Ola1 PE=2 SV=1 - [OLA1_RAT]	37.63	1	9	9	77	29.1572	14.39	4	8	39.8825	26.26	6	14	26.384	14.14	3	9	37.0934	14.39	4	10	26.7029	19.19	4	9	20.6049	21.46	5	8	24.4382	16.67	4	8	17.125	14.14	3	4	20.7156	13.64	4	7	396	44.5072	7.76709
O08557	N(G),N(G)-dimethylarginine dimethylaminohydrolase 1 OS=Rattus norvegicus GN=Ddah1 PE=1 SV=3 - [DDAH1_RAT]	37.54	1	5	5	16	2.50374	25.26	3	3		0			3.58108	5.61	1	1	0	3.51	1	1	6.74297	16.49	3	4	0	3.51	1	2	4.16529	10.18	2	3	2.81843	21.75	2	2		0			285	31.4059	6.12549
O88778	Protein bassoon OS=Rattus norvegicus GN=Bsn PE=1 SV=3 - [BSN_RAT]	37.38	1	71	71	470	172.959	17.83	32	54	141.331	16.58	31	52	120.29	15.49	30	47	169.429	20.09	35	55	143.585	18.51	35	53	98.0707	12.24	24	40	175.407	18.54	32	58	188.02	19.27	38	64	128.662	17.62	34	47	3938	418.168	7.7085
Q1WIM1	Cell adhesion molecule 4 OS=Rattus norvegicus GN=Cadm4 PE=1 SV=1 - [CADM4_RAT]	37.37	1	7	7	47	20.0302	18.04	4	5	7.85396	13.4	3	5	8.21438	18.81	3	5	16.9361	8.51	2	4	20.7776	23.45	5	9	9.18803	19.07	4	4	25.3036	23.71	5	7	5.4124	15.46	3	4	11.5925	22.94	4	4	388	42.7549	6.30322
P12839	Neurofilament medium polypeptide OS=Rattus norvegicus GN=Nefm PE=1 SV=4 - [NFM_RAT]	37.35	1	17	19	481	254.342	28.61	15	77	113.605	19.03	11	47	111.909	17.85	10	44	209.64	25.41	13	63	131.917	19.39	11	53	94.4514	15.96	9	43	225.384	27.66	15	71	131.873	25.06	12	45	100.477	18.2	10	38	846	95.7336	4.79248
P84087	Complexin-2 OS=Rattus norvegicus GN=Cplx2 PE=1 SV=1 - [CPLX2_RAT]	37.31	1	3	4	143	28.8313	26.12	3	8	59.7664	37.31	4	22	66.5038	37.31	4	22	23.256	25.37	2	7	54.9849	37.31	4	20	52.3965	37.31	4	18	22.1861	17.16	1	6	56.2514	37.31	4	23	52.4944	37.31	4	17	134	15.3847	5.08447
P06761	78 kDa glucose-regulated protein OS=Rattus norvegicus GN=Hspa5 PE=1 SV=1 - [GRP78_RAT]	37.31	1	16	17	431	215.484	37.31	17	59	127.999	32.57	15	45	137.404	35.02	15	46	213.984	37.31	17	59	126.409	32.57	15	43	108.295	26.61	11	33	204.777	34.86	16	58	142.388	32.57	15	46	133.649	32.57	14	42	654	72.3024	5.16064
P46844	Biliverdin reductase A OS=Rattus norvegicus GN=Blvra PE=1 SV=1 - [BIEA_RAT]	37.29	1	7	7	17	5.20448	11.53	2	2	2.68991	14.24	2	2	6.56027	4.75	1	2	5.13591	7.8	2	2	3.9523	4.75	1	1		0			8.50283	17.63	3	3	5.31055	11.86	2	2	6.98394	10.85	2	3	295	33.5445	6.12549
P38983	40S ribosomal protein SA OS=Rattus norvegicus GN=Rpsa PE=1 SV=3 - [RSSA_RAT]	37.29	1	7	7	74	32.1427	30.17	5	7	25.7107	20	4	8	31.739	29.83	5	8	48.6561	30.17	5	11	40.2785	29.49	6	11	19.4225	25.76	5	6	15.5884	20.68	3	4	34.6098	28.81	5	9	35.5358	33.56	6	10	295	32.8034	4.86865
P11232	Thioredoxin OS=Rattus norvegicus GN=Txn PE=1 SV=2 - [THIO_RAT]	37.14	1	4	4	47	14.5819	12.38	1	4	16.225	22.86	2	6	17.3243	37.14	4	7	14.747	12.38	1	4	14.6896	22.86	2	6	13.6852	12.38	1	5	18.8358	12.38	1	5	14.388	37.14	3	5	15.326	37.14	3	5	105	11.6657	4.91943
O35987	NSFL1 cofactor p47 OS=Rattus norvegicus GN=Nsfl1c PE=1 SV=1 - [NSF1C_RAT]	37.03	1	9	9	54	13.6783	19.73	4	5	19.0324	12.97	3	5	10.9265	19.19	4	4	17.1889	13.51	3	5	19.013	24.59	6	7	19.8889	24.32	5	7	22.3762	16.22	4	7	13.8757	22.43	5	5	25.3203	30.81	7	9	370	40.6554	5.14795
P08461	Dihydrolipoyllysine-residue acetyltransferase component of pyruvate dehydrogenase complex, mitochondrial OS=Rattus norvegicus GN=Dlat PE=1 SV=3 - [ODP2_RAT]	37.03	1	17	17	354	175.594	33.7	15	55	79.3429	32.91	14	36	56.6535	30.7	12	31	174.765	28.8	12	56	73.7498	30.85	13	32	43.6515	27.37	11	23	137.773	28.8	12	47	82.5868	30.22	13	37	79.1572	33.39	14	37	632	67.1234	8.52881
Q5XIM9	T-complex protein 1 subunit beta OS=Rattus norvegicus GN=Cct2 PE=1 SV=3 - [TCPB_RAT]	37.01	1	12	12	130	22.6939	13.64	4	9	26.7529	24.67	8	13	38.9632	25.79	8	17	13.9987	16.64	5	6	42.589	28.6	10	19	24.2929	21.12	7	12	42.1651	25.98	8	15	40.7078	29.35	9	22	43.2926	25.05	7	17	535	57.4221	6.45557
Q76EQ0	Serine racemase OS=Rattus norvegicus GN=Srr PE=1 SV=1 - [SRR_RAT]	36.94	1	6	6	29	11.1615	20.42	3	5	7.13113	21.02	4	4	7.81885	15.32	3	3	5.46416	4.5	1	2	3.04046	10.51	2	2	2.03901	6.01	1	1	2.95398	4.5	1	1	13.9201	21.02	4	6	9.69429	23.12	4	5	333	35.6707	6.02393
P62161	Calmodulin OS=Rattus norvegicus GN=Calm1 PE=1 SV=2 - [CALM_RAT]	36.91	2	4	4	77	57.8323	36.91	3	17	0	11.41	1	1	5.04288	11.41	1	4	69.3473	36.91	4	18	4.5701	11.41	1	3	4.24478	22.15	2	3	71.9556	36.91	4	21	4.69301	26.17	2	2	17.3401	36.91	3	8	149	16.8268	4.22119
P19627	Guanine nucleotide-binding protein G(z) subunit alpha OS=Rattus norvegicus GN=Gnaz PE=2 SV=3 - [GNAZ_RAT]	36.9	1	10	10	72	22.3767	20.85	6	8	27.3953	20.56	5	10	20.8507	24.23	6	10	3.2679	5.35	1	1	18.6699	23.38	6	8	13.451	20.85	5	7	18.7897	21.13	5	7	25.177	23.94	7	12	21.4364	24.23	6	9	355	40.8538	7.60596
Q6AYH5	Dynactin subunit 2 OS=Rattus norvegicus GN=Dctn2 PE=1 SV=1 - [DCTN2_RAT]	36.82	1	9	9	72	27.2055	16.17	4	7	25.8594	22.39	5	7	34.5704	23.88	6	9	27.6563	16.17	4	7	28.4458	25.62	6	9	11.9663	23.88	5	5	42.6486	23.63	6	11	29.2788	24.88	6	9	27.9244	19.65	5	8	402	44.1207	5.26221
Q62910	Synaptojanin-1 OS=Rattus norvegicus GN=Synj1 PE=1 SV=3 - [SYNJ1_RAT]	36.79	1	34	34	312	160.476	23.06	21	54	64.7937	15.44	16	29	64.0649	20.84	18	29	161.572	23.51	20	52	63.0902	18.93	19	31	42.9836	12.39	13	23	115.663	19.44	18	40	72.8137	13.47	14	27	58.2504	16.65	16	27	1574	172.773	6.87354
O35331	Pyridoxal kinase OS=Rattus norvegicus GN=Pdxk PE=1 SV=1 - [PDXK_RAT]	36.54	1	8	8	64	24.0902	17.31	3	7	14.3086	28.21	5	7	18.8624	25.96	5	8	26.3856	21.79	4	8	21.4852	22.76	5	10	1.98752	17.31	3	3	21.3009	27.24	5	7	19.6869	22.12	4	7	18.0785	27.88	5	7	312	34.8856	6.80029
P38650	Cytoplasmic dynein 1 heavy chain 1 OS=Rattus norvegicus GN=Dync1h1 PE=1 SV=1 - [DYHC1_RAT]	36.52	1	117	117	948	438.46	22.72	67	144	246.328	19.08	57	103	234.599	15.91	46	90	432.97	22.46	65	134	210.999	15.61	44	86	150.78	11.46	33	64	458.613	21.53	62	144	231.045	18.07	51	91	256.163	17.66	52	92	4644	531.916	6.45557
Q6P502	T-complex protein 1 subunit gamma OS=Rattus norvegicus GN=Cct3 PE=1 SV=1 - [TCPG_RAT]	36.51	1	14	14	121	17.3591	6.06	3	6	40.3406	21.65	9	17	24.586	15.05	6	12	26.1435	9.72	5	10	37.6226	17.61	7	15	15.4627	8.26	4	9	30.578	14.13	6	11	47.3897	23.67	10	21	38.0264	26.24	10	20	545	60.6084	6.63916
P56574	Isocitrate dehydrogenase [NADP], mitochondrial OS=Rattus norvegicus GN=Idh2 PE=1 SV=2 - [IDHP_RAT]	36.5	1	12	12	151	47.1612	11.95	5	19	34.3754	20.35	7	15	35.274	23.45	7	16	44.8519	25	9	18	30.5208	23.89	8	19	16.1516	14.16	5	11	56.9886	26.77	9	21	29.4275	23.45	7	15	42.8795	23.45	7	17	452	50.9349	8.68994
Q8VHF5	Citrate synthase, mitochondrial OS=Rattus norvegicus GN=Cs PE=1 SV=1 - [CISY_RAT]	36.48	1	13	13	386	117.618	27.04	8	43	102.056	34.12	12	43	86.0397	32.62	11	41	93.5576	23.61	7	38	109.416	34.12	12	49	86.4245	29.61	10	37	83.4731	26.61	8	35	125.484	34.12	12	48	124.968	32.62	11	52	466	51.8335	8.35303
Q02253	Methylmalonate-semialdehyde dehydrogenase [acylating], mitochondrial OS=Rattus norvegicus GN=Aldh6a1 PE=1 SV=1 - [MMSA_RAT]	36.45	1	10	10	59	30.9244	10.47	3	8	7.95143	3.74	1	2	16.8427	12.34	3	5	39.8231	17.01	5	10	18.7712	11.59	3	5	16.8888	6.92	2	5	40.9128	14.21	4	11	18.313	15.7	4	5	24.8835	21.68	5	8	535	57.7706	8.22119
Q05683	Glutamate decarboxylase 2 OS=Rattus norvegicus GN=Gad2 PE=1 SV=1 - [DCE2_RAT]	36.41	1	10	10	119	57.8584	31.11	9	17	40.9777	23.76	7	15	36.4569	20.17	5	14	44.6093	10.94	4	12	42.0468	17.44	6	16	18.2877	7.52	2	6	49.2621	17.78	5	12	55.3885	29.06	8	17	25.5195	14.53	5	10	585	65.3596	6.90283
P70580	Membrane-associated progesterone receptor component 1 OS=Rattus norvegicus GN=Pgrmc1 PE=1 SV=3 - [PGRC1_RAT]	36.41	1	3	3	48	17.779	36.41	3	5	15.6773	36.41	3	7	13.0354	36.41	3	5	10.0144	26.15	2	4	16.3629	36.41	3	6	7.8403	20.51	2	3	9.99124	20.51	2	3	24.4274	36.41	3	7	20.0803	36.41	3	8	195	21.5847	4.60205
Q9Z2L9	Protein NDRG4 OS=Rattus norvegicus GN=Ndrg4 PE=1 SV=1 - [NDRG4_RAT]	36.36	1	7	7	50	27.4508	23.3	4	8	16.236	13.64	2	6	7.00177	13.64	2	3	32.0712	23.3	4	9	10.5049	10.8	2	4	2.03329	4.26	1	1	29.4306	17.9	4	10	15.4944	16.19	3	5	13.5291	20.17	3	4	352	38.4621	6.31592
P52873	Pyruvate carboxylase, mitochondrial OS=Rattus norvegicus GN=Pc PE=1 SV=2 - [PYC_RAT]	36.33	1	26	26	167	105.994	23.85	15	30	36.298	20.71	15	20	24.7171	19.1	13	18	73.6102	22.84	17	25	25.9888	15.96	10	12	18.1825	7.64	6	9	82.8014	20.12	14	24	28.8182	16.64	12	14	33.9406	14.43	10	15	1178	129.695	6.81494
Q9Z0V6	Thioredoxin-dependent peroxide reductase, mitochondrial OS=Rattus norvegicus GN=Prdx3 PE=1 SV=2 - [PRDX3_RAT]	36.19	1	6	6	30	15.333	27.63	4	6	3.99616	5.45	1	1	5.02277	16.73	2	2	9.79754	16.73	2	3	5.65153	14.4	3	3	6.90269	10.12	2	2	13.5621	24.12	4	5	3.89023	11.28	2	4	7.59409	16.73	3	4	257	28.2775	7.54736
P35571	Glycerol-3-phosphate dehydrogenase, mitochondrial OS=Rattus norvegicus GN=Gpd2 PE=1 SV=1 - [GPDM_RAT]	36.18	1	16	16	110	49.4255	26	11	18	23.1079	17.74	8	11	19.5928	14.72	6	11	38.5761	15.96	7	13	27.3653	14.31	6	11	9.48971	4.68	3	4	52.4349	22.56	11	18	30.1344	12.1	5	11	29.5356	18.57	8	13	727	80.9213	6.62451
P55068	Brevican core protein OS=Rattus norvegicus GN=Bcan PE=1 SV=2 - [PGCB_RAT]	36.13	1	19	19	291	122.703	22.65	11	38	94.8867	28.88	15	32	117.778	27.97	14	37	108.677	24.24	10	32	97.1643	24.69	12	31	78.8485	20.39	10	25	96.3903	19.48	9	25	126.829	27.75	14	39	109.997	27.97	14	32	883	95.9971	4.93213
P11505	Plasma membrane calcium-transporting ATPase 1 OS=Rattus norvegicus GN=Atp2b1 PE=1 SV=2 - [AT2B1_RAT]	36.09	1	19	32	689	339.793	28.62	24	90	206.27	25.52	21	64	215.157	25.52	23	73	289.874	25.91	21	75	180.204	32.35	26	71	176.556	26.15	20	63	282.973	27.42	23	78	272.349	29.33	24	84	269.592	32.91	28	91	1258	138.632	5.99854
P61078	Ubiquitin-conjugating enzyme E2 D3 OS=Rattus norvegicus GN=Ube2d3 PE=2 SV=1 - [UB2D3_RAT]	36.05	3	2	3	47	22.9838	16.33	1	6	16.2092	23.81	2	5	17.6928	28.57	2	6	21.0583	23.81	2	5	9.97343	23.81	2	4	13.3979	23.81	2	7	17.2306	16.33	1	5	15.9848	23.81	2	5	9.09364	23.81	2	4	147	16.6764	7.79639
Q8VD52	Pyridoxal phosphate phosphatase OS=Rattus norvegicus GN=Pdxp PE=1 SV=2 - [PLPP_RAT]	35.92	1	7	7	56	21.4159	21.68	4	7	10.3702	11.33	2	3	18.0533	16.83	4	6	13.3603	14.56	3	4	3.78385	5.5	2	2	13.6655	16.83	4	7	34.1294	28.16	5	11	27.0094	22.33	5	9	19.7327	16.83	4	7	309	33.0939	5.69385
P97685	Neurofascin OS=Rattus norvegicus GN=Nfasc PE=1 SV=2 - [NFASC_RAT]	35.89	1	30	30	331	183.816	30.24	21	50	96.4656	22.18	17	32	100.384	27.02	19	39	141.759	21.13	16	42	91.5485	24.44	19	37	51.3089	15.89	11	19	153.749	25.48	18	47	115.81	23.87	18	36	92.3761	18.06	15	29	1240	137.918	6.12549
P52303	AP-1 complex subunit beta-1 OS=Rattus norvegicus GN=Ap1b1 PE=1 SV=1 - [AP1B1_RAT]	35.83	1	10	24	261	136.087	23.71	15	39	92.0293	23.6	16	32	55.7347	19.39	11	20	113.624	22.23	11	33	63.5027	18.44	12	22	47.1554	14.12	9	19	115.014	20.76	13	32	76.7066	23.29	13	28	105.24	27.29	17	36	949	104.522	5.13525
P97686	Neuronal cell adhesion molecule OS=Rattus norvegicus GN=Nrcam PE=1 SV=2 - [NRCAM_RAT]	35.83	1	25	25	221	105.715	18.29	13	34	51.3714	19.28	14	21	70.5063	22.82	14	28	55.845	13.84	10	21	59.9301	18.2	12	23	48.8036	18.37	12	21	52.9098	15.98	11	21	63.0682	24.55	16	27	62.2738	19.03	13	25	1214	133.828	6.22705
P18265	Glycogen synthase kinase-3 alpha OS=Rattus norvegicus GN=Gsk3a PE=1 SV=1 - [GSK3A_RAT]	35.82	1	6	7	42	14.3941	6.42	2	5	7.90519	18.22	3	3	3.48786	9.52	2	3	12.7698	6.42	2	4	11.5883	12.84	4	5	13.3725	25.88	5	6	12.5037	6.42	2	5	12.3344	26.92	5	6	15.7309	17.18	4	5	483	50.9951	8.82178
Q5BJU7	Wiskott-Aldrich syndrome protein family member 1 OS=Rattus norvegicus GN=Wasf1 PE=1 SV=1 - [WASF1_RAT]	35.78	1	14	14	127	49.1754	28.8	11	16	24.9716	19.14	6	13	29.8998	28.8	10	13	57.9058	24.33	9	17	21.9897	17.17	6	9	19.1784	19.32	7	10	51.8944	23.61	9	17	36.7702	28.44	10	18	34.6283	22.54	8	14	559	61.4768	6.3667
B3GNI6	Septin-11 OS=Rattus norvegicus GN=Sept11 PE=1 SV=1 - [SEP11_RAT]	35.73	2	9	11	200	84.3218	28.77	8	29	53.8368	30.63	8	20	53.401	24.59	7	19	68.3035	25.06	7	23	56.9181	29.23	8	24	44.8867	24.59	7	17	70.9381	28.77	8	24	49.0455	27.15	8	19	67.53	29.47	9	25	431	49.6633	6.68311
Q9QYW3	MOB-like protein phocein OS=Rattus norvegicus GN=Mob4 PE=1 SV=1 - [PHOCN_RAT]	35.56	1	4	4	16		0			1.90819	6.22	1	1	0	9.78	1	1	4.87392	9.78	1	2	0	16	2	2	0	16	2	2	2.12138	9.78	1	1	8.63279	16	2	3	8.73855	29.33	3	4	225	26.0156	5.78271
P21708	Mitogen-activated protein kinase 3 OS=Rattus norvegicus GN=Mapk3 PE=1 SV=5 - [MK03_RAT]	35.53	3	3	9	62	27.6556	14.21	3	7	12.0346	19.47	5	7	18.3914	8.16	2	5	11.0629	8.16	2	3	16.6178	17.37	5	8	7.34127	10.53	2	4	23.9104	8.16	2	7	31.9833	30.26	7	11	27.878	21.05	5	10	380	43.0531	6.60986
Q63560	Microtubule-associated protein 6 OS=Rattus norvegicus GN=Map6 PE=1 SV=1 - [MAP6_RAT]	35.5	1	16	16	216	77.0375	22.37	8	21	84.7055	23.84	8	23	96.3134	23.95	7	27	82.8638	17.12	7	21	105.881	28.26	11	33	62.5183	22.69	7	20	64.6775	14.81	6	16	109.709	29.83	12	33	72.4197	25.11	9	22	952	100.423	9.43701
Q5XIH7	Prohibitin-2 OS=Rattus norvegicus GN=Phb2 PE=1 SV=1 - [PHB2_RAT]	35.45	1	8	8	132	41.8739	19.73	4	11	43.0383	32.78	7	18	43.3721	32.78	7	16	38.0474	23.08	5	11	46.5343	26.09	5	17	30.833	30.1	7	13	37.6624	25.75	6	13	48.2977	29.43	6	15	44.6406	32.78	7	18	299	33.2919	9.83252
P61980	Heterogeneous nuclear ribonucleoprotein K OS=Rattus norvegicus GN=Hnrnpk PE=1 SV=1 - [HNRPK_RAT]	35.42	1	11	11	235	104.619	32.4	9	31	81.0927	35.42	10	25	86.6779	30.02	8	26	80.1058	25.7	6	23	91.6007	35.42	11	30	71.9426	24.41	7	23	72.5251	28.08	7	23	90.1863	31.75	8	27	85.3438	35.42	11	27	463	50.9444	5.5415
P16446	Phosphatidylinositol transfer protein alpha isoform OS=Rattus norvegicus GN=Pitpna PE=1 SV=2 - [PIPNA_RAT]	35.42	1	7	7	107	51.674	28.41	5	13	47.219	19.93	4	13	33.4344	24.35	5	11	57.3421	28.41	5	15	37.8291	24.35	4	13	29.6013	17.34	3	8	61.816	28.41	5	16	30.911	18.08	3	7	33.561	30.63	6	11	271	31.8871	6.3667
P31016	Disks large homolog 4 OS=Rattus norvegicus GN=Dlg4 PE=1 SV=1 - [DLG4_RAT]	35.22	1	16	17	168	87.8525	29.97	13	27	48.7418	23.48	9	18	26.8077	20.03	7	11	76.6241	25.14	11	23	35.8911	21.13	8	14	38.691	19.2	7	15	69.5992	21.69	9	24	57.3939	21.69	8	19	42.8305	26.1	10	17	724	80.4158	5.88428
Q1WIM2	Cell adhesion molecule 2 OS=Rattus norvegicus GN=Cadm2 PE=1 SV=2 - [CADM2_RAT]	35.17	1	8	8	174	88.526	26.9	6	21	49.8459	32.41	7	18	40.1857	19.31	5	17	83.7539	26.67	5	22	52.0877	26.67	6	19	36.1876	13.33	4	17	75.8796	23.91	4	18	66.1146	20.69	5	19	67.631	26.67	6	23	435	47.4982	5.41455
O35814	Stress-induced-phosphoprotein 1 OS=Rattus norvegicus GN=Stip1 PE=1 SV=1 - [STIP1_RAT]	35.17	1	15	15	129	44.6197	15.47	6	14	46.3761	19.71	8	17	42.3775	15.1	6	13	35.7347	12.52	5	10	54.1193	22.84	9	18	32.7753	12.71	5	11	38.9108	10.87	4	10	46.7176	22.65	9	18	49.4309	22.1	9	18	543	62.5304	6.80029
P62483	Voltage-gated potassium channel subunit beta-2 OS=Rattus norvegicus GN=Kcnab2 PE=1 SV=1 - [KCAB2_RAT]	35.15	1	7	7	65	11.0108	7.9	1	3	21.8522	32.15	6	12	24.1473	25.89	5	11	16.0173	7.9	1	4	23.7227	21.25	4	8	13.1479	10.63	2	5	14.6922	10.9	2	5	27.7858	22.62	4	9	25.8753	15.8	3	8	367	40.995	8.99756
Q6DGG0	Peptidyl-prolyl cis-trans isomerase D OS=Rattus norvegicus GN=Ppid PE=1 SV=3 - [PPID_RAT]	35.14	1	9	10	73	36.8998	12.7	4	12	12.5701	12.7	3	6	27.2017	10.54	3	9	31.2668	18.11	5	11	12.0573	15.95	3	5	17.4743	15.68	4	7	16.8771	8.38	3	7	23.3976	23.51	5	9	12.9807	15.14	4	7	370	40.7398	7.1665
P62243	40S ribosomal protein S8 OS=Rattus norvegicus GN=Rps8 PE=1 SV=2 - [RS8_RAT]	35.1	1	6	6	53	20.6153	20.67	4	7	16.2606	27.88	5	6	20.0058	27.88	5	9	9.44384	14.9	3	4	17.6874	27.88	5	6	12.8427	19.23	3	5	20.8038	27.88	5	7	14.218	15.38	3	5	12.1813	22.6	4	4	208	24.1902	10.3159
P97700	Mitochondrial 2-oxoglutarate/malate carrier protein OS=Rattus norvegicus GN=Slc25a11 PE=1 SV=3 - [M2OM_RAT]	35.03	1	9	9	256	84.6293	29.62	8	31	47.0665	29.62	8	26	47.3637	29.62	8	26	60.5682	29.62	8	23	49.2279	35.03	9	30	34.6738	29.62	8	28	75.3156	29.62	8	29	60.6789	29.62	8	31	56.5794	29.62	8	32	314	34.2209	9.87646
Q5GFD9	Protein IMPACT OS=Rattus norvegicus GN=Impact PE=1 SV=1 - [IMPCT_RAT]	35.02	1	7	7	70	24.8081	25.87	5	7	11.6476	16.4	3	7	19.2383	21.77	4	9	13.2466	18.3	3	4	23.1612	27.76	5	10	9.81163	16.4	3	5	27.0078	29.02	5	8	26.8691	25.55	5	11	22.5439	16.4	3	9	317	35.9722	5.16064
Q9QXU8	Cytoplasmic dynein 1 light intermediate chain 1 OS=Rattus norvegicus GN=Dync1li1 PE=1 SV=1 - [DC1L1_RAT]	34.99	1	11	11	44	14.7219	15.68	4	5	13.5965	20.08	6	6	9.9861	5.35	2	4	22.0142	15.68	5	9	13.6367	19.69	5	5	6.81526	10.33	3	3	11.7229	12.05	3	4	10.0147	17.97	5	7	1.99457	2.49	1	1	523	56.7573	6.56592
P61227	Ras-related protein Rap-2b OS=Rattus norvegicus GN=Rap2b PE=2 SV=1 - [RAP2B_RAT]	34.97	1	4	4	71	25.7481	28.42	3	7	25.4296	34.97	4	9	23.7053	34.97	4	8	24.5646	28.42	3	8	25.1189	34.97	4	8	6.91606	20.77	3	5	20.1186	34.97	4	6	32.5027	34.97	4	9	33.2256	34.97	4	11	183	20.4912	4.80518
Q920J4	Thioredoxin-like protein 1 OS=Rattus norvegicus GN=Txnl1 PE=1 SV=3 - [TXNL1_RAT]	34.95	1	6	6	34	4.49167	9.34	2	4	8.2118	19.72	3	3	13.3745	20.42	3	4	3.55923	2.42	1	2	15.4376	25.61	4	5	15.2052	25.61	4	5	10.14	7.61	2	4	9.26141	19.03	3	3	7.10249	25.61	4	4	289	32.2288	4.95752
P63159	High mobility group protein B1 OS=Rattus norvegicus GN=Hmgb1 PE=1 SV=2 - [HMGB1_RAT]	34.88	2	7	7	47	36.1526	27.44	4	13	3.13087	12.56	2	2	10.3205	19.07	3	4	29.8164	21.86	3	9	6.55435	20	3	3	3.01685	12.56	2	2	26.3384	21.86	4	9	6.6437	12.09	2	2	7.69025	13.49	3	3	215	24.8782	5.74463
Q5PPH0	Enolase-phosphatase E1 OS=Rattus norvegicus GN=Enoph1 PE=2 SV=1 - [ENOPH_RAT]	34.87	1	5	5	8	1.81456	3.07	1	1	2.61015	8.43	1	1	0	8.43	1	1	2.40952	10.73	1	1		0				0				0			2.39569	7.66	1	1	5.74574	12.64	2	3	261	28.8566	4.97021
Q9Z1N4	3'(2'),5'-bisphosphate nucleotidase 1 OS=Rattus norvegicus GN=Bpnt1 PE=1 SV=1 - [BPNT1_RAT]	34.74	1	5	5	29	14.6975	11.69	2	5	8.25019	18.83	3	4	5.21774	21.1	3	4	5.05285	4.22	1	2	5.70007	22.08	3	3	6.03877	9.42	1	2	8.66667	13.64	2	3	8.27063	20.13	3	4	7.04433	9.42	1	2	308	33.1531	5.87158
Q9Z2F5	C-terminal-binding protein 1 OS=Rattus norvegicus GN=Ctbp1 PE=1 SV=3 - [CTBP1_RAT]	34.65	2	9	9	85	14.5928	14.88	3	4	29.4638	23.95	5	11	21.06	26.28	6	12	14.9739	19.07	4	5	19.9871	18.6	5	14	7.07	20.93	4	6	5.08886	4.19	1	2	37.1201	28.84	7	15	27.3844	29.77	7	16	430	46.5989	6.65381
Q64428	Trifunctional enzyme subunit alpha, mitochondrial OS=Rattus norvegicus GN=Hadha PE=1 SV=2 - [ECHA_RAT]	34.47	1	14	14	161	62.6971	21.63	9	21	56.4587	22.02	8	18	42.4125	15.86	6	16	70.673	20.71	9	24	40.3344	22.02	8	16	30.656	18.48	7	13	69.2816	22.94	10	23	46.5354	20.18	9	18	39.8482	19.92	8	12	763	82.6125	9.05615
O35567	Bifunctional purine biosynthesis protein PURH OS=Rattus norvegicus GN=Atic PE=1 SV=2 - [PUR9_RAT]	34.46	1	14	14	66	18.7206	11.66	5	8	15.7225	10.14	4	7	10.3466	4.05	2	4	23.4511	11.15	4	7	10.1366	11.82	5	8	10.667	11.15	4	5	24.0413	16.72	6	9	14.1891	16.05	6	8	19.6734	17.4	7	10	592	64.1682	7.13721
P12785	Fatty acid synthase OS=Rattus norvegicus GN=Fasn PE=1 SV=3 - [FAS_RAT]	34.41	1	47	47	425	189.727	22.51	30	58	105.027	15.77	22	50	66.7883	14.45	20	34	175.941	20.92	28	60	94.7134	20.2	28	47	66.5358	13.77	19	35	129.008	17.29	24	46	113.517	21.84	31	50	122.571	16.89	24	45	2505	272.478	6.39209
P00173	Cytochrome b5 OS=Rattus norvegicus GN=Cyb5a PE=1 SV=2 - [CYB5_RAT]	34.33	1	3	3	8	2.72514	15.67	1	1		0				0			2.37237	24.63	2	2		0			0	15.67	1	1	7.28312	25.37	2	3	0	9.7	1	1					134	15.3456	4.98291
Q66HD0	Endoplasmin OS=Rattus norvegicus GN=Hsp90b1 PE=1 SV=2 - [ENPL_RAT]	34.33	1	19	20	200	75.9758	20.15	11	21	69.062	22.76	12	25	46.7124	23.51	12	19	59.8364	16.92	9	19	46.0863	20.15	12	21	46.2633	19.28	10	18	83.3737	19.03	10	27	59.8238	27.24	14	25	67.4834	24.75	13	25	804	92.7134	4.80518
Q63941	Ras-related protein Rab-3B OS=Rattus norvegicus GN=Rab3b PE=1 SV=2 - [RAB3B_RAT]	34.25	1	2	6	222	54.6659	24.2	4	18	46.0378	19.63	4	27	55.462	26.94	5	33	48.6668	24.2	4	15	61.1683	26.94	5	28	50.3209	19.63	4	25	60.1297	31.51	5	18	50.7215	19.63	4	28	60.496	19.63	4	30	219	24.7691	5.021
P52555	Endoplasmic reticulum resident protein 29 OS=Rattus norvegicus GN=Erp29 PE=1 SV=2 - [ERP29_RAT]	34.23	1	6	6	49	3.70885	5.77	1	1	37.7242	34.23	6	12	23.5535	30.38	5	8		0			14.0893	30.38	5	7	15.6071	16.15	3	6	6.46465	5.77	1	2	19.188	30.38	5	6	22.6168	26.15	4	7	260	28.5569	6.62451
Q9JHL4	Drebrin-like protein OS=Rattus norvegicus GN=Dbnl PE=1 SV=1 - [DBNL_RAT]	34.17	1	9	9	110	70.7171	24.31	6	18	45.5938	22.48	6	13	40.3418	22.94	6	11	50.8356	24.31	6	14	31.5175	18.35	5	9	33.6727	26.61	7	12	41.0969	15.14	4	10	46.087	27.06	7	12	39.481	25.92	7	11	436	48.5825	4.91943
Q3B8Q0	Microtubule-associated protein RP/EB family member 2 OS=Rattus norvegicus GN=Mapre2 PE=1 SV=1 - [MARE2_RAT]	34.05	1	5	6	71	29.5014	30.98	5	10	16.2992	34.05	6	10	11.3142	26.38	5	8	21.8531	18.1	3	7	15.9924	22.7	4	8	5.08446	15.03	3	4	23.1303	30.98	5	8	19.4581	34.05	6	9	11.3938	28.83	5	7	326	36.9652	5.37646
P35332	Hippocalcin-like protein 4 OS=Rattus norvegicus GN=Hpcal4 PE=2 SV=2 - [HPCL4_RAT]	34.03	1	4	4	23	5.35434	17.28	2	2	6.49588	10.99	1	2	23.1528	26.7	3	7		0			6.83833	17.28	2	3	5.69585	20.42	2	2	2.61595	6.28	1	1	4.90559	18.32	2	3	11.384	26.7	3	3	191	22.231	4.84326
P12346	Serotransferrin OS=Rattus norvegicus GN=Tf PE=1 SV=3 - [TRFE_RAT]	33.95	1	18	18	168	105.299	26.07	12	29	41.8128	20.2	9	16	39.656	14.18	6	14	79.8043	24.21	11	22	37.9963	15.9	7	16	22.2691	11.17	5	9	101.886	22.21	11	30	49.9157	17.34	8	19	35.9776	13.47	6	13	698	76.3456	7.28369
P05696	Protein kinase C alpha type OS=Rattus norvegicus GN=Prkca PE=1 SV=3 - [KPCA_RAT]	33.93	1	7	16	246	100.977	25	11	29	87.3251	23.96	10	33	79.8974	20.54	8	27	104.026	25.45	10	29	73.9575	17.71	7	23	53.7505	15.63	6	19	97.7191	23.07	10	29	95.0013	19.49	8	32	80.9652	19.49	8	25	672	76.7422	7.04932
Q9Z1E1	Flotillin-1 OS=Rattus norvegicus GN=Flot1 PE=2 SV=2 - [FLOT1_RAT]	33.88	1	10	10	44	28.6302	21.73	6	10	7.8618	3.97	1	2	9.2802	7.01	2	3	19.3407	17.29	5	8	8.73302	7.01	2	3	4.82981	7.01	2	2	16.6704	17.52	5	8	10.9707	6.54	2	4	11.658	10.05	3	4	428	47.4696	7.15186
Q5XI22	Acetyl-CoA acetyltransferase, cytosolic OS=Rattus norvegicus GN=Acat2 PE=1 SV=1 - [THIC_RAT]	33.75	1	6	6	77	5.71619	19.9	4	9	9.31054	14.11	3	8	8.75399	14.11	3	5	24.3063	22.17	4	11	22.6639	29.72	5	11	4.98603	14.11	3	10	15.9302	16.62	3	9	12.0272	21.66	4	7	8.47061	22.17	4	7	397	41.0821	7.29834
Q9Z270	Vesicle-associated membrane protein-associated protein A OS=Rattus norvegicus GN=Vapa PE=1 SV=3 - [VAPA_RAT]	33.73	1	6	7	108	57.1195	33.33	6	18	22.4396	26.1	5	11	23.1444	26.1	5	11	55.0184	18.47	3	18	23.2478	26.1	5	11	2.93242	10.44	2	3	40.6012	18.47	3	12	32.1303	26.1	5	13	27.0243	26.1	5	11	249	27.8233	8.39697
P36201	Cysteine-rich protein 2 OS=Rattus norvegicus GN=Crip2 PE=2 SV=1 - [CRIP2_RAT]	33.65	1	3	3	29	17.1335	33.65	3	4	13.4546	33.65	3	4	4.31729	10.58	1	2	8.45062	25.96	2	2	12.5931	23.08	2	3	13.3369	25.96	2	4	8.62271	25.96	2	2	9.96422	25.96	2	3	19.0628	33.65	3	5	208	22.6811	8.63135
P04166	Cytochrome b5 type B OS=Rattus norvegicus GN=Cyb5b PE=1 SV=2 - [CYB5B_RAT]	33.56	1	2	2	27	3.9605	23.29	1	1	8.4406	23.29	1	3	19.8784	23.29	1	6	7.22716	33.56	2	3	12.1137	23.29	1	3	6.37672	23.29	1	2	8.38759	23.29	1	2	14.3353	23.29	1	4	13.4212	23.29	1	3	146	16.2548	5.05908
P07340	Sodium/potassium-transporting ATPase subunit beta-1 OS=Rattus norvegicus GN=Atp1b1 PE=1 SV=1 - [AT1B1_RAT]	33.55	1	8	8	552	263.457	27.63	6	74	152.406	33.55	8	56	140.624	33.55	8	58	217.052	27.63	6	65	172.955	33.55	8	69	144.431	33.55	8	54	169.755	27.63	6	49	195.179	33.55	8	70	157.039	33.55	8	57	304	35.179	8.646
P04904	Glutathione S-transferase alpha-3 OS=Rattus norvegicus GN=Gsta3 PE=1 SV=3 - [GSTA3_RAT]	33.48	1	3	3	50	25.2398	12.67	1	6	13.1244	24.89	2	4	27.5229	24.89	2	8	11.1926	12.67	1	3	12.9924	12.67	1	5	13.3517	12.67	1	4	22.0874	21.27	2	6	23.1695	12.67	1	6	32.7012	21.27	2	8	221	25.3033	8.74854
P29266	3-hydroxyisobutyrate dehydrogenase, mitochondrial OS=Rattus norvegicus GN=Hibadh PE=1 SV=3 - [3HIDH_RAT]	33.43	1	7	7	44	20.805	8.96	2	7	7.4827	13.73	3	4	0	14.33	2	7	8.00305	8.96	2	3	19.4907	20	5	8	11.9803	13.73	3	4	10.4888	13.73	3	3	11.9137	13.73	3	4	9.38335	17.01	4	4	335	35.2796	8.47021
Q5PPJ9	Endophilin-B2 OS=Rattus norvegicus GN=Sh3glb2 PE=1 SV=2 - [SHLB2_RAT]	33.42	1	9	9	75	6.97297	3.71	1	3	24.5257	25.5	6	10	18.3227	30.45	7	11	3.67297	3.71	1	1	13.1488	23.76	6	10	20.503	26.73	6	11	11.9825	7.92	2	5	26.5812	19.55	5	11	26.4919	23.27	7	13	404	44.8248	5.57959
Q6PST4	Atlastin-1 OS=Rattus norvegicus GN=Atl1 PE=1 SV=1 - [ATLA1_RAT]	33.33	2	12	12	120	70.7552	19.35	6	18	33.8567	19.18	7	14	29.2918	19.18	7	15	53.757	15.95	5	14	29.4078	23.48	8	13	17.4922	12.37	4	8	46.1104	21.51	8	17	16.1828	16.67	6	8	39.3619	16.85	5	13	558	63.3353	6.1001
P62982	Ubiquitin-40S ribosomal protein S27a OS=Rattus norvegicus GN=Rps27a PE=1 SV=2 - [RS27A_RAT]	33.33	4	4	4	121	35.6541	16.03	2	15	19.5206	28.21	3	12	20.6745	16.03	2	11	42.8645	15.38	2	12	19.4182	16.03	2	16	27.311	16.03	2	13	26.456	16.03	2	14	19.7797	16.03	2	14	19.1541	16.03	2	14	156	17.9395	9.64209
P60203	Myelin proteolipid protein OS=Rattus norvegicus GN=Plp1 PE=1 SV=2 - [MYPR_RAT]	33.21	1	6	6	476	152.846	20.22	5	56	126.902	29.24	5	53	109.963	29.24	5	50	134.404	20.22	5	53	138.635	29.24	5	60	124.717	16.25	4	52	138.125	20.22	5	56	98.4294	16.25	4	44	126.124	16.25	4	52	277	30.0571	8.35303
P97697	Inositol monophosphatase 1 OS=Rattus norvegicus GN=Impa1 PE=1 SV=2 - [IMPA1_RAT]	33.21	1	7	7	35	4.9173	7.58	2	2	6.84191	11.55	3	4	0	6.86	2	3	16.678	10.83	3	7	5.54235	17.33	3	3	3.12824	7.22	2	2	13.5653	23.83	5	9	5.44462	12.64	3	3	4.00152	8.3	2	2	277	30.4914	5.2876
Q6PDU7	ATP synthase subunit g, mitochondrial OS=Rattus norvegicus GN=Atp5l PE=1 SV=2 - [ATP5L_RAT]	33.01	1	1	2	6	4.94895	18.45	1	2		0			0	14.56	1	1	2.6524	18.45	1	1		0				0			4.79499	18.45	1	2		0				0			103	11.4261	9.5835
Q6MG60	N(G),N(G)-dimethylarginine dimethylaminohydrolase 2 OS=Rattus norvegicus GN=Ddah2 PE=1 SV=1 - [DDAH2_RAT]	32.98	1	5	5	17		0			5.12889	13.68	2	2	11.1845	19.3	3	5	2.49372	5.61	1	1	0	5.61	1	1	4.01104	8.07	1	1	2.08924	6.32	1	1	15.4295	21.05	3	4	6.24045	13.68	2	2	285	29.6694	6.01123
P48768	Sodium/calcium exchanger 2 OS=Rattus norvegicus GN=Slc8a2 PE=1 SV=1 - [NAC2_RAT]	32.9	1	18	19	283	128.279	16.61	9	39	66.6565	25.19	13	28	70.7031	20.52	12	28	120.756	19.33	9	39	70.2022	21.93	12	31	44.834	21.93	11	26	81.3935	17.7	9	26	71.5226	22.15	13	31	80.6358	24.21	13	35	921	100.459	5.14795
Q5I0D1	Glyoxalase domain-containing protein 4 OS=Rattus norvegicus GN=Glod4 PE=1 SV=1 - [GLOD4_RAT]	32.89	1	6	6	43	16.4155	28.86	5	6	12.2217	21.14	3	4	6.26716	5.7	1	2	5.21566	17.11	3	3	9.13744	12.42	2	3	7.36693	10.74	2	4	31.6758	32.89	6	11	14.2056	23.83	4	6	12.8077	21.14	3	4	298	33.2465	5.2749
P14841	Cystatin-C OS=Rattus norvegicus GN=Cst3 PE=1 SV=2 - [CYTC_RAT]	32.86	1	3	3	44	18.6219	32.86	3	7	10.5305	20	2	3	13.1664	20	2	4	15.8701	25	2	5	15.9206	20	2	5	15.1013	20	2	6	14.9525	32.86	3	5	15.5849	20	2	5	14.1384	12.14	1	4	140	15.4268	9.21729
Q5RJR2	Twinfilin-1 OS=Rattus norvegicus GN=Twf1 PE=1 SV=1 - [TWF1_RAT]	32.86	1	8	8	23	4.41663	15.71	3	3	5.11063	7.43	2	3	9.32757	16	4	4		0			3.89074	13.43	3	3	3.1145	7.43	2	2	8.23138	9.71	2	2	0	2	1	3	5.98598	13.43	3	3	350	40.0655	6.66846
P01041	Cystatin-B OS=Rattus norvegicus GN=Cstb PE=1 SV=1 - [CYTB_RAT]	32.65	1	2	2	2		0				0			0	11.22	1	1						0			0	21.43	1	1		0				0				0			98	11.1886	6.30322
P29411	GTP:AMP phosphotransferase AK3, mitochondrial OS=Rattus norvegicus GN=Ak3 PE=2 SV=2 - [KAD3_RAT]	32.6	1	5	5	17	3.23607	6.17	1	1	8.2149	12.78	2	3	5.74554	13.22	2	2	2.93287	14.54	2	2		0			5.77617	12.78	2	2	3.16123	6.17	1	1	5.00617	18.06	3	3	8.14903	12.78	2	3	227	25.4225	8.85107
P47709	Rabphilin-3A OS=Rattus norvegicus GN=Rph3a PE=1 SV=1 - [RP3A_RAT]	32.6	1	14	14	145	57.4439	19.3	8	17	49.743	22.37	9	15	44.6835	23.54	10	13	54.6675	24.27	10	18	64.7128	26.32	11	21	31.2899	17.84	7	11	63.0535	20.76	9	19	47.0307	23.54	10	17	46.4387	19.44	8	14	684	75.7847	8.26514
M0RC99	Ras-related protein Rab-5A OS=Rattus norvegicus GN=Rab5a PE=2 SV=1 - [RAB5A_RAT]	32.56	1	5	5	28	6.29045	16.74	3	3	1.89123	5.12	1	2	7.80953	16.28	2	3	1.69884	5.12	1	1	2.40822	9.77	2	3	7.34979	10.23	2	4	4.50911	9.77	2	2	8.82746	32.56	5	6	3.61841	14.88	3	4	215	23.6098	8.14795
D3ZQG6	Tripartite motif-containing protein 2 OS=Rattus norvegicus GN=Trim2 PE=1 SV=2 - [TRIM2_RAT]	32.53	1	13	13	54	46.0255	22.45	9	15	3.6672	5.65	2	2	9.38331	6.45	2	3	28.0529	18.28	8	13	3.62821	3.49	1	1	4.74248	8.06	2	2	25.3179	14.92	6	10	9.07603	7.53	3	4	10.9013	8.6	3	4	744	81.3761	7.04932
Q6PEC4	S-phase kinase-associated protein 1 OS=Rattus norvegicus GN=Skp1 PE=1 SV=3 - [SKP1_RAT]	32.52	1	5	5	40		0			22.9485	27.61	3	7	18.4599	20.86	3	7		0			17.0386	27.61	3	5	12.8007	15.95	3	6	5.99044	8.59	1	2	12.7466	20.86	3	6	15.0069	20.86	3	7	163	18.6603	4.53857
P19491	Glutamate receptor 2 OS=Rattus norvegicus GN=Gria2 PE=1 SV=2 - [GRIA2_RAT]	32.39	1	18	21	340	207.042	23.44	15	53	108.824	25.14	15	34	89.0142	22.42	14	29	192.238	26.61	16	50	96.7698	20.61	13	33	55.2215	16.87	9	21	166.351	22.2	14	42	147.387	27.18	17	41	124.29	23.9	15	37	883	98.6252	7.38623
Q9Z339	Glutathione S-transferase omega-1 OS=Rattus norvegicus GN=Gsto1 PE=1 SV=2 - [GSTO1_RAT]	32.37	1	4	4	26	2.65883	6.22	1	1	9.21555	26.14	3	4	12.0279	26.14	3	4	2.83987	6.22	1	1	5.12453	18.67	2	4	13.0237	21.99	2	5		0			8.14153	11.62	2	3	7.34806	24.9	3	4	241	27.651	6.68311
P04182	Ornithine aminotransferase, mitochondrial OS=Rattus norvegicus GN=Oat PE=1 SV=1 - [OAT_RAT]	32.35	1	7	7	28	2.20096	7.52	1	1	14.254	17.77	4	6	12.2104	20.27	5	5	0	4.56	1	1	2.71885	2.05	1	1	2.43543	2.05	1	1	13.2496	13.9	4	5	4.30901	5.69	2	2	12.6616	17.77	4	6	439	48.302	6.99072
P40307	Proteasome subunit beta type-2 OS=Rattus norvegicus GN=Psmb2 PE=1 SV=1 - [PSB2_RAT]	32.34	1	3	3	7		0				0				0				0			4.3818	16.92	2	3	2.1366	7.46	1	1		0			2.83235	7.46	1	1	4.7039	22.89	2	2	201	22.8977	7.44482
P07936	Neuromodulin OS=Rattus norvegicus GN=Gap43 PE=1 SV=1 - [NEUM_RAT]	32.3	1	3	3	132	51.9801	22.12	2	14	45.6055	32.3	3	18	41.9216	32.3	3	16	46.6164	22.12	2	12	41.2232	32.3	3	16	43.9684	32.3	3	14	42.5435	22.12	2	11	46.8289	32.3	3	14	47.2603	32.3	3	17	226	23.5893	4.70361
Q5EB62	Solute carrier family 25 member 46 OS=Rattus norvegicus GN=Slc25a46 PE=1 SV=2 - [S2546_RAT]	32.3	1	6	6	13	2.4236	22.25	4	5	0	5.98	1	2	4.82503	13.64	2	2		0			0	8.37	2	2	0	7.66	1	1		0				0			2.29578	5.98	1	1	418	46.1809	7.81104
Q64361	Latexin OS=Rattus norvegicus GN=Lxn PE=1 SV=1 - [LXN_RAT]	32.29	1	4	4	22	2.65259	6.28	1	1	7.3647	18.39	3	3	6.29128	12.11	2	2	5.56018	6.28	1	2	0	4.04	1	1	4.95536	18.39	3	4	10.9935	18.39	3	4	2.22388	10.31	2	2	7.1202	26.01	3	3	223	25.5636	6.15088
Q9QXY2	SRC kinase signaling inhibitor 1 OS=Rattus norvegicus GN=Srcin1 PE=1 SV=1 - [SRCN1_RAT]	32.25	1	20	20	127	58.123	13.03	8	19	20.2485	12.78	8	10	17.478	19.3	12	13	39.7782	15.96	9	15	31.1231	16.88	12	16	17.0405	12.87	8	10	37.8472	12.45	8	15	30.4209	19.63	11	15	29.7571	17.79	11	14	1197	129.665	9.36377
P28902	Guanylin OS=Rattus norvegicus GN=Guca2a PE=1 SV=1 - [GUC2A_RAT]	32.17	1	1	1	1	2.62066	32.17	1	1		0				0				0				0								0				0							115	12.5654	5.16064
P63025	Vesicle-associated membrane protein 3 OS=Rattus norvegicus GN=Vamp3 PE=1 SV=1 - [VAMP3_RAT]	32.04	1	1	2	47	14.3045	16.5	1	3	18.5512	16.5	1	5	20.5067	16.5	1	6	15.8371	16.5	1	3	21.8666	32.04	2	7	20.6004	16.5	1	6	21.9185	16.5	1	5	19.9058	16.5	1	7	22.6475	16.5	1	5	103	11.473	8.49951
P04785	Protein disulfide-isomerase OS=Rattus norvegicus GN=P4hb PE=1 SV=2 - [PDIA1_RAT]	32.02	2	11	11	84	10.5438	11.39	5	6	13.2818	14.73	5	8	24.4396	22	7	15	11.3413	10.81	3	4	21.0846	20.04	6	11	13.3718	11.79	4	8	22.6879	18.66	6	10	24.6567	15.13	5	10	17.7891	19.84	7	12	509	56.9157	4.93213
P70600	Protein-tyrosine kinase 2-beta OS=Rattus norvegicus GN=Ptk2b PE=1 SV=1 - [FAK2_RAT]	32.01	1	20	20	99	27.4494	15.16	8	10	25.4948	10.41	7	11	21.8597	10.01	7	12	25.6922	10.6	7	10	22.9602	11.1	8	12	15.5752	11.89	7	9	26.9238	15.76	9	11	31.2516	17.64	11	16	15.4002	9.61	7	8	1009	115.71	6.32861
Q6AYR2	Protein NDRG3 OS=Rattus norvegicus GN=Ndrg3 PE=1 SV=1 - [NDRG3_RAT]	32	1	6	6	20	3.00582	4	1	1	1.8912	4	1	1	2.23302	8.53	2	2	5.90009	15.73	3	3	3.00093	4	1	1		0			10.3432	15.73	3	4	3.95122	4	1	2	10.9133	21.6	4	6	375	41.4805	5.24951
P19139	Casein kinase II subunit alpha OS=Rattus norvegicus GN=Csnk2a1 PE=1 SV=2 - [CSK21_RAT]	31.97	1	8	8	58	23.1013	17.65	4	8	7.01396	12.53	3	3	13.733	18.16	4	6	23.4366	20.97	5	9	10.6264	20.2	5	5	2.54598	4.86	1	1	22.1345	20.97	5	9	29.67	23.27	5	10	15.9878	20.2	5	7	391	45.0448	7.73779
Q75Q39	Mitochondrial import receptor subunit TOM70 OS=Rattus norvegicus GN=Tomm70a PE=1 SV=1 - [TOM70_RAT]	31.97	1	12	12	97	23.1562	13.93	5	7	34.9838	13.28	5	10	29.1793	13.28	5	8	15.9902	9.67	4	7	34.2995	14.92	6	12	29.4424	13.28	5	11	26.076	10.98	4	8	50.231	20	7	17	56.0051	20.16	7	17	610	67.4019	7.50342
P82471	Guanine nucleotide-binding protein G(q) subunit alpha OS=Rattus norvegicus GN=Gnaq PE=2 SV=2 - [GNAQ_RAT]	31.75	1	6	7	104	43.837	13.37	3	11	33.7694	8.91	2	9	26.8379	13.93	3	9	50.8382	18.38	4	14	41.5574	13.09	3	15	27.5201	8.91	2	8	49.1057	22.01	5	14	35.7395	22.56	5	11	46.3023	23.4	5	13	359	42.1173	5.68115
P62845	40S ribosomal protein S15 OS=Rattus norvegicus GN=Rps15 PE=1 SV=2 - [RS15_RAT]	31.72	1	2	2	5	1.69818	13.1	1	1	0	18.62	1	1		0			5.75863	13.1	1	2		0				0			2.18908	13.1	1	1		0				0			145	17.0292	10.3892
P63081	V-type proton ATPase 16 kDa proteolipid subunit OS=Rattus norvegicus GN=Atp6v0c PE=2 SV=1 - [VATL_RAT]	31.61	1	2	2	49	41.4904	31.61	2	10	8.5972	20	1	2	18.9716	20	1	6	14.1146	31.61	2	5	10.2333	20	1	3	5.92715	20	1	3	27.4723	31.61	2	9	24.7233	20	1	6	18.3109	31.61	2	5	155	15.7975	9.12939
Q9Z1B2	Glutathione S-transferase Mu 5 OS=Rattus norvegicus GN=Gstm5 PE=1 SV=3 - [GSTM5_RAT]	31.56	1	7	7	56	15.3647	13.78	2	4	27.4699	7.11	1	8	24.8808	7.11	1	8	15.9937	13.78	2	5	20.9043	24.89	4	7	14.1428	7.11	1	5	7.03642	16.89	3	3	18.5801	16.44	3	7	28.8855	17.33	3	9	225	26.6111	6.75635
Q05546	Tenascin-R OS=Rattus norvegicus GN=Tnr PE=1 SV=1 - [TENR_RAT]	31.56	1	28	28	583	241.663	23.82	21	71	178.259	27.29	23	63	177.307	23.6	20	62	239.001	23.08	20	70	208.093	25.96	22	71	129.291	20.65	17	50	236.736	21.53	18	70	201.75	26.18	22	67	171.754	24.26	21	59	1356	149.277	4.91943
Q64559	Cytosolic acyl coenzyme A thioester hydrolase OS=Rattus norvegicus GN=Acot7 PE=1 SV=4 - [BACH_RAT]	31.5	1	7	7	132	62.5392	23.62	5	20	32.5506	18.11	5	17	27.0294	21.26	5	10	64.0298	23.62	5	19	30.0823	21.26	5	12	20.0473	18.11	4	12	40.2374	23.62	5	14	32.2581	13.12	4	14	28.3397	13.12	4	14	381	42.7079	8.54346
Q9JHW0	Proteasome subunit beta type-7 OS=Rattus norvegicus GN=Psmb7 PE=1 SV=1 - [PSB7_RAT]	31.41	1	4	4	10	4.75534	6.86	1	1	3.49693	6.86	1	2		0			6.26854	6.86	1	2	3.11278	6.86	1	1		0			6.90031	17.33	3	3	4.13139	14.08	1	1		0			277	29.9083	7.97217
P19132	Ferritin heavy chain OS=Rattus norvegicus GN=Fth1 PE=1 SV=3 - [FRIH_RAT]	31.32	1	5	5	33	5.75025	17.03	2	4		0			3.34623	3.85	1	2	16.667	22.53	3	7	5.25593	12.09	2	3	2.28358	3.85	1	1	25.7223	22.53	3	10	14.4612	18.13	3	6		0			182	21.1133	6.30322
Q5U1Z8	Protein preY, mitochondrial OS=Rattus norvegicus GN=Pyurf PE=3 SV=1 - [PREY_RAT]	31.25	1	1	1	1		0				0				0			0	31.25	1	1		0				0				0				0				0			112	12.6446	9.29053
Q4KM73	UMP-CMP kinase OS=Rattus norvegicus GN=Cmpk1 PE=1 SV=2 - [KCY_RAT]	31.12	1	5	5	35	7.21722	10.71	2	3	4.27738	10.71	2	3	8.91058	25.51	4	7	9.11465	9.69	2	4	5.7312	10.71	2	3	3.90979	10.71	2	2	9.34123	10.71	2	4	4.85337	17.86	3	4	8.54662	18.88	3	5	196	22.1552	5.8335
P45479	Palmitoyl-protein thioesterase 1 OS=Rattus norvegicus GN=Ppt1 PE=1 SV=1 - [PPT1_RAT]	31.05	1	6	7	24	20.0257	24.18	5	8	2.61701	10.78	3	3	3.42895	4.9	1	1	10.2765	10.78	2	3	4.36626	4.9	1	2		0			11.0785	20.59	4	4	6.37745	4.9	1	2	2.58148	4.9	1	1	306	34.4324	7.43018
Q64640	Adenosine kinase OS=Rattus norvegicus GN=Adk PE=1 SV=3 - [ADK_RAT]	31.02	1	7	7	31	11.3106	9.14	3	6	4.27469	11.36	2	2	7.814	6.65	2	3	9.05313	17.45	4	5	2.1479	3.88	1	1	2.3945	3.6	1	1	19.653	9.7	3	7	2.33929	7.48	2	3	4.93996	7.48	2	3	361	40.1083	6.03662
Q5M826	Transmembrane protein 140 OS=Rattus norvegicus GN=Tmem140 PE=2 SV=1 - [TM140_RAT]	30.98	1	2	2	3		0				0			0	14.13	1	2	2.41566	16.85	1	1		0				0				0				0				0			184	20.4829	8.35303
Q66HR2	Microtubule-associated protein RP/EB family member 1 OS=Rattus norvegicus GN=Mapre1 PE=1 SV=3 - [MARE1_RAT]	30.97	1	4	5	33	3.49408	7.09	1	1	0	6.72	1	3	9.61203	13.81	2	6		0			12.2882	30.97	5	7	3.08517	13.81	2	3	4.63915	7.09	1	1	3.96032	17.16	3	6	6.59638	18.28	3	6	268	29.9852	5.22412
P07825	Synaptophysin OS=Rattus norvegicus GN=Syp PE=1 SV=1 - [SYPH_RAT]	30.94	1	7	7	138	60.6104	15.96	4	20	19.0311	19.22	5	11	17.591	19.22	5	12	79.192	12.7	3	24	27.5984	19.22	5	13	23.0868	12.7	3	10	68.3996	23.13	5	22	31.4641	23.78	6	15	20.6885	20.52	5	11	307	33.2891	5.021
P61314	60S ribosomal protein L15 OS=Rattus norvegicus GN=Rpl15 PE=1 SV=2 - [RL15_RAT]	30.88	1	5	5	62	20.3023	12.75	2	6	16.1962	19.61	3	9	3.17869	12.75	2	5	14.4223	12.75	2	5	10.2106	30.88	5	10	6.85609	5.88	1	5	16.993	12.75	2	6	12.6935	27.45	4	8	9.35358	20.59	3	8	204	24.1311	11.6196
P60892	Ribose-phosphate pyrophosphokinase 1 OS=Rattus norvegicus GN=Prps1 PE=1 SV=2 - [PRPS1_RAT]	30.82	1	3	6	95	35.1496	13.21	3	13	23.0636	24.53	5	11	21.3237	19.5	4	13	21.5051	25.47	5	9	12.088	24.53	5	5	18.4694	24.21	5	14	20.5232	19.18	4	8	25.1938	17.92	4	15	12.5613	17.92	4	7	318	34.8119	6.97607
Q6AYT3	tRNA-splicing ligase RtcB homolog OS=Rattus norvegicus GN=Rtcb PE=2 SV=1 - [RTCB_RAT]	30.69	1	9	9	24	18.3199	21.78	6	8	1.88548	2.57	1	1		0			2.79684	10.5	3	4		0			2.03204	2.97	1	1	7.40696	13.27	4	6	8.31798	9.11	2	3	0	3.17	1	1	505	55.2139	7.2251
Q63754	Beta-synuclein OS=Rattus norvegicus GN=Sncb PE=1 SV=1 - [SYUB_RAT]	30.66	1	4	4	87	52.6923	30.66	4	15	19.2023	30.66	3	7	19.6751	30.66	3	10	30.2499	29.2	3	11	19.8001	30.66	3	9	15.2255	30.66	3	7	21.6694	27.74	2	7	24.6345	30.66	3	9	22.5233	30.66	4	12	137	14.4952	4.4751
P83868	Prostaglandin E synthase 3 OS=Rattus norvegicus GN=Ptges3 PE=1 SV=2 - [TEBP_RAT]	30.63	1	4	4	60	7.0007	18.13	2	2	22.769	26.25	3	8	25.6397	26.25	3	10	7.21296	7.5	1	2	19.2575	26.25	3	9	12.9519	26.25	3	7	17.9969	26.25	3	5	24.7279	30.63	4	8	23.8178	26.25	3	9	160	18.7094	4.55127
D3ZDK2	Ubiquitin-conjugating enzyme E2 D1 OS=Rattus norvegicus GN=Ube2d1 PE=1 SV=1 - [UB2D1_RAT]	30.61	1	1	2	2		0				0			2.4453	12.24	1	1		0				0				0			2.98457	18.37	1	1		0				0			147	16.5913	7.41553
P62828	GTP-binding nuclear protein Ran OS=Rattus norvegicus GN=Ran PE=1 SV=3 - [RAN_RAT]	30.56	2	5	5	98	34.7259	17.59	3	10	25.4342	25.93	4	10	31.2694	17.59	3	11	22.796	19.44	3	8	29.5417	25.93	4	11	27.3525	22.22	4	13	33.4406	22.22	4	11	31.0415	22.22	4	12	31.7643	22.22	4	12	216	24.4076	7.48877
Q8K4Y5	Leucine-rich glioma-inactivated protein 1 OS=Rattus norvegicus GN=Lgi1 PE=1 SV=1 - [LGI1_RAT]	30.52	1	12	12	96	19.448	15.8	5	8	21.4498	14.9	6	9	26.133	13.82	7	12	30.1149	8.62	4	10	26.7329	14.9	6	11	14.4811	12.39	6	10	38.0286	16.16	7	15	29.3604	19.39	8	12	22.9224	12.39	6	9	557	63.6874	8.01611
P47198	60S ribosomal protein L22 OS=Rattus norvegicus GN=Rpl22 PE=2 SV=2 - [RL22_RAT]	30.47	1	2	2	30	7.62127	30.47	2	2	14.8987	30.47	2	4	9.56312	20.31	1	3	18.4053	30.47	2	4	11.8158	30.47	2	4	6.59058	30.47	2	2	12.6859	30.47	2	3	18.8205	30.47	2	5	12.2623	30.47	2	3	128	14.7797	9.02686
P62703	40S ribosomal protein S4, X isoform OS=Rattus norvegicus GN=Rps4x PE=2 SV=2 - [RS4X_RAT]	30.42	1	7	7	103	49.8365	21.29	5	15	32.5486	26.62	6	13	26.4998	15.21	4	11	41.5578	20.53	4	15	29.8107	11.03	3	10	17.0514	11.03	3	8	25.1446	20.53	4	10	30.879	11.03	3	10	26.3955	21.29	5	11	263	29.5791	10.1548
P97536	Cullin-associated NEDD8-dissociated protein 1 OS=Rattus norvegicus GN=Cand1 PE=1 SV=1 - [CAND1_RAT]	30.41	1	25	25	335	143.106	20.24	16	46	82.6658	17.4	13	34	98.9109	16.26	12	34	157.631	20.08	15	49	79.0445	18.05	14	36	46.1976	14.23	10	24	123.631	17.72	14	40	101.375	16.83	13	38	87.5518	14.39	11	34	1230	136.275	5.78271
P50475	Alanine--tRNA ligase, cytoplasmic OS=Rattus norvegicus GN=Aars PE=1 SV=3 - [SYAC_RAT]	30.37	1	16	16	130	52.9948	13.12	7	16	33.2206	14.98	7	13	44.7608	17.15	9	19	53.6334	18.8	10	16	32.093	14.77	7	13	17.2661	5.89	3	7	77.7103	22.11	11	22	39.3157	16.12	8	14	28.2655	12.81	6	10	968	106.723	5.61768
P13086	Succinyl-CoA ligase [ADP/GDP-forming] subunit alpha, mitochondrial OS=Rattus norvegicus GN=Suclg1 PE=2 SV=2 - [SUCA_RAT]	30.35	1	7	7	177	84.4552	27.46	6	26	44.7258	30.06	6	19	22.3615	15.61	4	13	103.266	27.46	6	31	36.176	27.46	6	19	26.0392	22.25	4	14	83.6741	22.25	4	23	37.8738	30.06	6	16	39.1571	27.17	5	16	346	36.125	9.48096
P17074	40S ribosomal protein S19 OS=Rattus norvegicus GN=Rps19 PE=2 SV=3 - [RS19_RAT]	30.34	1	4	4	16	9.83651	25.52	3	4	4.65223	13.79	2	2	2.77288	13.79	2	3	5.57966	8.97	1	2	2.43333	8.97	1	1	2.22535	8.97	1	1	3.01233	8.97	1	1		0			0	12.41	2	2	145	16.0756	10.4038
P04256	Heterogeneous nuclear ribonucleoprotein A1 OS=Rattus norvegicus GN=Hnrnpa1 PE=1 SV=3 - [ROA1_RAT]	30.31	1	7	9	63	29.0169	23.13	6	11	2.38125	17.5	5	8	1.68945	14.06	4	9	9.74056	14.69	3	4	4.57474	14.06	4	8	1.70595	9.38	3	4	10.1938	12.81	3	4	1.8058	9.06	3	9	3.36	9.38	3	6	320	34.1912	9.14404
P12369	cAMP-dependent protein kinase type II-beta regulatory subunit OS=Rattus norvegicus GN=Prkar2b PE=1 SV=3 - [KAP3_RAT]	30.29	1	7	9	119	42.8082	22.84	7	13	30.9455	14.18	4	14	35.7537	22.84	6	19	31.9064	22.84	6	12	22.5173	19.23	5	14	14.7543	19.23	5	9	31.9604	26.2	8	14	27.9124	22.84	6	12	29.2742	19.23	5	12	416	46.0939	4.98291
O55096	Dipeptidyl peptidase 3 OS=Rattus norvegicus GN=Dpp3 PE=1 SV=2 - [DPP3_RAT]	30.22	1	12	12	57	14.662	5.83	3	6	12.6714	13.55	5	6	25.4725	19.24	7	8	16.799	11.65	5	7	20.0904	13.14	5	7	13.3375	10.84	4	6	18.1806	11.52	5	9	9.20765	8.4	3	4	13.7439	7.45	3	4	738	82.9869	5.22412
P97612	Fatty-acid amide hydrolase 1 OS=Rattus norvegicus GN=Faah PE=1 SV=1 - [FAAH1_RAT]	30.22	1	9	9	78	24.1749	12.44	4	7	24.8252	14.34	5	10	16.4067	8.98	3	6	34.5287	14.68	4	11	17.2346	11.92	4	8	15.4098	11.23	3	5	49.2124	25.22	7	15	12.6434	12.26	4	6	27.7906	11.92	4	10	579	63.3156	8.14795
P13803	Electron transfer flavoprotein subunit alpha, mitochondrial OS=Rattus norvegicus GN=Etfa PE=1 SV=4 - [ETFA_RAT]	30.03	1	7	7	65	37.6364	26.13	6	11	12.4076	16.52	3	4	18.5558	17.42	4	7	45.7961	18.32	4	12	4.29816	9.61	2	2	13.4816	19.52	5	6	47.9149	24.02	5	15	7.99991	11.71	2	4	9.53252	15.62	3	4	333	34.9295	8.38232
P27952	40S ribosomal protein S2 OS=Rattus norvegicus GN=Rps2 PE=1 SV=1 - [RS2_RAT]	30.03	1	7	7	39	12.8875	19.8	5	6	11.6861	9.56	2	4	10.9553	9.56	2	4	11.9338	17.41	4	5	3.04094	8.19	2	2	4.86921	4.44	1	2	7.94858	13.31	3	3	16.0116	14.68	3	6	16.856	19.8	4	7	293	31.2117	10.2427
P13638	Sodium/potassium-transporting ATPase subunit beta-2 OS=Rattus norvegicus GN=Atp1b2 PE=2 SV=1 - [AT1B2_RAT]	30	1	7	7	66	16.6976	24.14	4	9	19.2106	22.76	4	8	16.7238	29.66	6	8	11.529	20	3	3	16.614	25.86	5	8	5.71107	12.41	3	4	10.7776	21.03	4	5	20.8504	25.86	5	10	24.7709	30	7	11	290	33.3905	8.30908
Q68FR9	Elongation factor 1-delta OS=Rattus norvegicus GN=Eef1d PE=1 SV=2 - [EF1D_RAT]	29.89	1	5	5	18	3.29554	4.27	1	1	5.87614	13.17	2	2	2.86025	18.86	2	2	6.60993	12.81	2	2	2.86263	4.63	1	1	4.30358	14.95	2	2	3.52738	8.54	1	1	8.61421	17.08	3	4	3.82979	23.49	3	3	281	31.3109	5.05908
Q9QYL8	Acyl-protein thioesterase 2 OS=Rattus norvegicus GN=Lypla2 PE=1 SV=1 - [LYPA2_RAT]	29.87	1	3	3	8	2.67889	11.26	1	2	3.55611	11.26	1	1		0			2.61775	11.26	1	1		0				0			4.02076	11.26	1	1	2.55612	19.05	2	2	2.71442	10.82	1	1	231	24.7907	7.2251
Q6AXV4	Sorting and assembly machinery component 50 homolog OS=Rattus norvegicus GN=Samm50 PE=1 SV=1 - [SAM50_RAT]	29.85	1	8	8	47	27.0392	14.07	4	8	5.19361	13.86	3	5	8.60297	12.37	4	5	16.7327	12.79	4	6	7.19484	10.87	3	4	7.7687	7.46	2	3	18.4597	18.12	4	9	9.3667	9.59	3	5	2.84441	5.33	2	2	469	51.9274	6.80029
Q1WIM3	Cell adhesion molecule 3 OS=Rattus norvegicus GN=Cadm3 PE=1 SV=1 - [CADM3_RAT]	29.8	1	7	7	116	61.965	29.8	6	19	26.2417	10.1	2	9	28.9283	21.97	4	10	54.8536	20.96	4	19	25.36	26.26	5	10	7.72423	20.96	4	8	55.7352	20.96	4	19	26.7907	16.67	3	9	32.9896	19.7	4	13	396	42.8795	5.79541
P67874	Casein kinase II subunit beta OS=Rattus norvegicus GN=Csnk2b PE=1 SV=1 - [CSK2B_RAT]	29.77	1	4	4	40	11.0997	24.65	3	4	16.7897	19.07	3	6	13.3279	19.07	3	5	13.0518	7.44	1	3	14.1555	23.26	3	4	12.1451	12.56	2	4	8.50818	7.44	1	2	15.8201	29.77	4	6	19.6121	23.26	3	6	215	24.926	5.5542
P11506	Plasma membrane calcium-transporting ATPase 2 OS=Rattus norvegicus GN=Atp2b2 PE=1 SV=2 - [AT2B2_RAT]	29.77	1	16	24	390	203.187	23.01	19	54	133.014	19.31	15	39	112.731	22.53	16	35	245.906	23.97	18	60	118.483	20.35	16	37	84.3413	18.1	14	28	193.186	21.32	18	50	152.916	20.35	16	44	145.739	20.92	17	43	1243	136.724	5.97314
P25286	V-type proton ATPase 116 kDa subunit a isoform 1 OS=Rattus norvegicus GN=Atp6v0a1 PE=2 SV=1 - [VPP1_RAT]	29.71	1	19	19	460	198.349	25.3	15	61	93.6727	21.72	15	41	116.583	25.18	16	49	173.202	22.79	14	51	124.092	25.3	17	58	69.8932	20.88	15	38	150.526	20.64	14	49	134.93	27.68	17	54	141.69	25.3	17	59	838	96.2651	6.46826
Q5XFX0	Transgelin-2 OS=Rattus norvegicus GN=Tagln2 PE=1 SV=1 - [TAGL2_RAT]	29.65	1	3	3	14	3.31506	9.05	1	1	6.50281	18.59	2	2	9.85015	18.59	2	3		0			2.14356	9.05	1	1	2.98745	9.05	1	1	3.4854	9.05	1	1	6.40162	29.65	3	3	7.75994	9.05	1	2	199	22.3791	8.25049
P36860	Ras-related protein Ral-B OS=Rattus norvegicus GN=Ralb PE=2 SV=1 - [RALB_RAT]	29.61	1	2	4	76	9.19661	13.11	2	5	28.5552	19.9	3	13	14.1435	19.9	3	7	13.0677	13.11	2	5	29.0227	13.11	2	12	3.89408	13.11	2	3	20.6708	13.11	2	8	32.8199	22.82	3	12	29.5758	19.9	3	11	206	23.3029	6.62451
Q00715	Histone H2B type 1 OS=Rattus norvegicus PE=1 SV=2 - [H2B1_RAT]	29.6	2	5	5	197	78.7865	19.2	2	27	52.5797	27.2	4	19	46.8308	27.2	4	19	76.9121	28.8	3	25	65.7142	27.2	4	28	12.826	27.2	4	11	48.6702	19.2	2	16	90.7852	27.2	4	28	75.3423	27.2	4	24	125	13.9816	10.3599
P08050	Gap junction alpha-1 protein OS=Rattus norvegicus GN=Gja1 PE=1 SV=2 - [CXA1_RAT]	29.58	1	8	8	85	21.1004	15.71	3	7	35.9456	24.08	6	13	26.4735	18.59	4	8	13.521	10.47	2	5	27.4025	23.82	5	12	19.603	21.73	5	8	37.0785	18.06	4	12	30.8902	18.59	4	9	27.8722	23.82	5	11	382	43.0039	8.76318
P62329	Thymosin beta-4 OS=Rattus norvegicus GN=Tmsb4x PE=1 SV=2 - [TYB4_RAT]	29.55	1	1	1	11		0			5.00165	29.55	1	3	2.1574	29.55	1	1		0			2.05814	29.55	1	1	1.96857	29.55	1	2		0			4.17181	29.55	1	2	4.63824	29.55	1	2	44	5.04952	5.05908
P55161	Nck-associated protein 1 OS=Rattus norvegicus GN=Nckap1 PE=2 SV=1 - [NCKP1_RAT]	29.43	1	23	23	217	74.4971	15.25	12	26	71.1668	15.43	10	26	71.3789	14.98	10	27	47.6332	10.82	9	16	61.024	15.34	11	25	22.029	8.69	7	13	73.1613	15.69	12	26	85.5161	15.34	11	27	82.6949	18.35	12	31	1128	128.781	6.60986
Q5FVJ0	Protein RUFY3 OS=Rattus norvegicus GN=Rufy3 PE=1 SV=1 - [RUFY3_RAT]	29.42	1	9	9	60	10.718	9.59	3	4	16.5292	12.37	4	7	16.6872	14.71	4	8	10.5676	5.12	2	4	20.3757	27.08	8	11	9.35761	14.71	5	5	14.3298	16.2	5	5	22.5322	20.68	6	9	17.3264	15.57	4	7	469	52.8732	5.49072
P61354	60S ribosomal protein L27 OS=Rattus norvegicus GN=Rpl27 PE=2 SV=2 - [RL27_RAT]	29.41	1	3	3	21	2.32153	8.09	1	1	3.92732	29.41	3	5	0	13.97	2	2	0	8.09	1	2	0	13.97	2	3	0	5.88	1	1	2.27277	8.09	1	1	0	29.41	3	3	3.86675	21.32	2	3	136	15.7877	10.5649
Q794E4	Heterogeneous nuclear ribonucleoprotein F OS=Rattus norvegicus GN=Hnrnpf PE=1 SV=3 - [HNRPF_RAT]	29.4	1	5	7	54	39.2668	16.87	4	11	21.0207	7.95	2	6	17.6763	12.77	3	7	26.5964	4.1	1	7	16.8569	7.95	2	5	16.0399	4.1	1	6	11.7997	4.1	1	3	20.1732	8.19	2	5	10.5538	7.95	2	4	415	45.7009	5.49072
P50596	Leptin OS=Rattus norvegicus GN=Lep PE=1 SV=1 - [LEP_RAT]	29.34	1	2	2	2		0				0				0				0			0	10.78	1	1		0				0				0			0	18.56	1	1	167	18.8539	7.00537
Q5M821	Protein phosphatase 1H OS=Rattus norvegicus GN=Ppm1h PE=1 SV=2 - [PPM1H_RAT]	29.24	1	8	8	26	18.47	9.75	3	6	4.73343	7.99	2	2	0	3.7	1	2	16.0523	6.63	2	5		0			5.63919	3.12	1	2	8.26849	6.63	2	3	12.1364	19.3	5	5	2.16351	3.51	1	1	513	56.3447	6.72705
P62628	Dynein light chain roadblock-type 1 OS=Rattus norvegicus GN=Dynlrb1 PE=1 SV=3 - [DLRB1_RAT]	29.17	1	2	2	23		0			7.58744	29.17	2	3	6.49305	29.17	2	3	5.1278	29.17	2	2	6.24654	29.17	2	4	6.73711	29.17	2	3	4.41537	29.17	2	2	8.45546	29.17	2	3	7.72452	29.17	2	3	96	10.9828	7.25439
Q811X6	Lambda-crystallin homolog OS=Rattus norvegicus GN=Cryl1 PE=1 SV=3 - [CRYL1_RAT]	29.15	1	5	5	16	6.08762	14.42	2	2	6.71599	11.29	2	2	3.95512	5.96	1	1		0			8.17272	14.73	3	3	8.5902	14.73	3	3	7.11209	11.29	2	2	5.86709	10.66	2	2	3.17419	5.96	1	1	319	35.318	6.354
D4AAT7	ATP-dependent (S)-NAD(P)H-hydrate dehydratase OS=Rattus norvegicus GN=Carkd PE=3 SV=1 - [NNRD_RAT]	29.15	1	6	6	12	3.49391	10.2	2	2	5.15158	13.41	2	2		0				0			5.11198	6.71	1	2	0	7.29	2	2	2.38349	6.71	1	1	7.06251	11.66	2	3		0			343	36.4949	7.51807
O35824	DnaJ homolog subfamily A member 2 OS=Rattus norvegicus GN=Dnaja2 PE=1 SV=1 - [DNJA2_RAT]	29.13	1	6	6	28	35.4336	18.93	3	9	5.4705	15.29	3	3		0			19.7872	18.69	3	5	6.8255	10.92	2	3	6.36627	11.65	2	2		0			8.62147	21.84	3	3	9.88948	18.93	3	3	412	45.7366	6.48096
P09456	cAMP-dependent protein kinase type I-alpha regulatory subunit OS=Rattus norvegicus GN=Prkar1a PE=1 SV=2 - [KAP0_RAT]	29.13	1	6	8	22	6.49639	7.61	2	3	10.7769	12.34	3	4	4.53745	4.46	1	1	4.36213	7.09	2	2	7.03739	4.46	1	2	9.16494	15.49	3	4	0	4.72	1	1	7.30078	9.19	2	2	9.13294	7.09	2	3	381	43.068	5.35107
Q6P799	Serine--tRNA ligase, cytoplasmic OS=Rattus norvegicus GN=Sars PE=1 SV=3 - [SYSC_RAT]	29.1	1	10	10	40	9.97379	9.96	3	4	8.22089	6.84	3	4	7.54431	9.18	4	6	6.1645	8.59	2	2	5.3862	9.18	4	4	4.47133	5.66	2	3	8.02866	6.45	3	3	18.3696	15.23	6	9	13.4039	13.67	4	5	512	58.5508	6.18896
P27682	Neuroendocrine protein 7B2 OS=Rattus norvegicus GN=Scg5 PE=1 SV=1 - [7B2_RAT]	29.05	1	3	3	25		0			9.60551	17.62	2	4	11.357	17.62	2	4		0			11.4674	17.62	2	4	11.7975	29.05	3	5	2.17865	9.05	1	1	9.00965	17.62	2	3	12.0016	17.62	2	4	210	23.6688	5.80811
P05765	40S ribosomal protein S21 OS=Rattus norvegicus GN=Rps21 PE=1 SV=1 - [RS21_RAT]	28.92	1	2	2	4		0				0			0	10.84	1	1	1.67496	18.07	1	1	0	10.84	1	1		0				0			0	10.84	1	1		0			83	9.12154	8.51416
Q63622	Disks large homolog 2 OS=Rattus norvegicus GN=Dlg2 PE=1 SV=1 - [DLG2_RAT]	28.87	1	13	14	141	65.1648	21.24	9	17	53.9222	22.3	10	18	43.8817	16.55	7	13	50.3734	19.37	9	13	48.4836	18.9	8	15	33.7507	19.84	8	13	55.6251	18.66	8	16	62.1872	20.66	10	18	52.5487	23.12	10	18	852	94.8753	6.23975
O35112	CD166 antigen OS=Rattus norvegicus GN=Alcam PE=1 SV=1 - [CD166_RAT]	28.82	1	9	9	30	7.67415	8.75	3	3	4.37034	2.74	1	2	10.1487	14.75	4	5	7.89674	8.23	3	3	6.66733	8.58	3	4	1.97358	2.74	1	1	14.067	15.09	5	6	6.61065	6.17	2	3	6.05819	6.17	2	3	583	64.9808	6.03662
P40241	CD9 antigen OS=Rattus norvegicus GN=Cd9 PE=1 SV=2 - [CD9_RAT]	28.76	1	3	3	37	3.75344	11.06	1	1	15.5331	11.06	1	4	19.7208	11.06	1	5	12.2374	11.06	1	4	17.1086	15.49	2	6	8.45814	11.06	1	3	6.89002	11.06	1	2	14.1868	24.34	2	4	25.3452	15.49	2	8	226	25.1979	7.26904
P14669	Annexin A3 OS=Rattus norvegicus GN=Anxa3 PE=1 SV=4 - [ANXA3_RAT]	28.7	1	6	6	38	9.81788	16.05	3	5	8.38943	20.99	4	4	5.89088	13.58	3	5	2.30132	10.19	2	2	8.50811	8.64	2	4	0	2.78	1	1	4.48311	16.05	3	3	11.6493	18.52	4	6	8.87843	23.77	5	8	324	36.3406	6.354
Q9WU82	Catenin beta-1 OS=Rattus norvegicus GN=Ctnnb1 PE=1 SV=1 - [CTNB1_RAT]	28.68	1	14	16	115	30.5161	19.21	9	13	19.6548	22.15	12	15	11.4734	15.62	8	11	32.9008	20.61	10	13	24.1495	27.02	14	17	2.27096	9.35	5	5	25.1309	14.34	7	16	27.0879	24.84	10	15	17.5346	16.26	8	10	781	85.4002	5.85889
Q2TA68	Dynamin-like 120 kDa protein, mitochondrial OS=Rattus norvegicus GN=Opa1 PE=1 SV=1 - [OPA1_RAT]	28.65	1	20	20	95	47.8138	21.15	13	19	14.9609	12.29	8	8	6.63663	8.02	5	6	55.7264	16.98	11	20	3.80042	6.04	5	5	8.19921	10.83	7	8	42.4845	8.85	6	12	14.6969	8.33	7	8	13.83	12.71	9	9	960	111.238	7.53271
Q63081	Protein disulfide-isomerase A6 OS=Rattus norvegicus GN=Pdia6 PE=1 SV=2 - [PDIA6_RAT]	28.64	1	7	7	89	55.9586	19.09	5	14	30.8266	15.91	4	9	35.6687	15.91	4	11	51.822	25.23	6	13	25.2551	19.09	5	8	16.3866	15.91	4	7	36.4039	15.68	4	9	18.123	12.73	3	7	37.2495	15.91	4	11	440	48.1433	5.13525
P68403	Protein kinase C beta type OS=Rattus norvegicus GN=Prkcb PE=1 SV=3 - [KPCB_RAT]	28.61	1	6	14	234	96.2999	22.8	10	27	87.462	16.39	7	30	88.8737	14.31	6	28	83.4036	20.86	8	22	83.5368	16.39	7	27	46.7482	12.37	5	18	89.9076	18.93	8	26	98.1007	16.69	7	32	77.1671	14.31	6	24	671	76.701	7.00537
P62850	40S ribosomal protein S24 OS=Rattus norvegicus GN=Rps24 PE=2 SV=1 - [RS24_RAT]	28.57	1	3	3	11	2.35332	9.02	1	1	3.08225	9.02	1	1	2.82925	9.02	1	1	3.79148	19.55	2	3	0	9.02	1	1		0			0	8.27	1	2	2.80837	9.02	1	1	2.44154	9.02	1	1	133	15.4134	10.7847
P83941	Transcription elongation factor B polypeptide 1 OS=Rattus norvegicus GN=Tceb1 PE=1 SV=1 - [ELOC_RAT]	28.57	1	2	2	10	5.13109	17.86	1	1		0				0			5.21095	17.86	1	1		0				0			11.5106	28.57	2	4	7.52899	17.86	1	2	7.08871	17.86	1	2	112	12.465	4.77979
Q9QZM5	Abl interactor 1 OS=Rattus norvegicus GN=Abi1 PE=1 SV=3 - [ABI1_RAT]	28.57	1	9	9	74	38.9399	18.28	7	15	9.18983	10.29	3	4	5.23677	7.14	3	4	45.8604	18.07	6	16	12.8206	13.87	4	7	10.3373	10.29	3	4	34.7536	18.07	6	13	16.2173	6.93	2	6	11.1941	7.14	3	5	476	51.6729	7.06396
Q64568	Plasma membrane calcium-transporting ATPase 3 OS=Rattus norvegicus GN=Atp2b3 PE=1 SV=2 - [AT2B3_RAT]	28.46	1	16	24	411	217.858	18.36	16	57	120.349	14.71	12	36	108.745	13.99	13	40	195.67	19.08	14	49	104.764	17.01	15	41	108.045	16.38	12	38	191.926	20.27	15	49	143.656	16.22	14	47	145.489	16.85	16	54	1258	138.471	5.93506
P63045	Vesicle-associated membrane protein 2 OS=Rattus norvegicus GN=Vamp2 PE=1 SV=2 - [VAMP2_RAT]	28.45	1	1	2	70	19.5387	28.45	2	4	26.7676	28.45	2	7	42.1458	28.45	2	10	26.1095	28.45	2	5	36.6481	28.45	2	10	20.6004	14.66	1	6	31.6582	28.45	2	7	40.0868	28.45	2	11	47.186	28.45	2	10	116	12.6827	8.1333
Q9QYU1	Peroxisomal biogenesis factor 19 OS=Rattus norvegicus GN=Pex19 PE=1 SV=1 - [PEX19_RAT]	28.43	1	4	4	14	2.85577	7.02	1	1	2.41751	7.02	1	1		0			8.7205	18.39	3	3	5.2342	12.37	2	2	2.36824	10.03	1	1	9.27015	18.39	3	3	5.96126	11.37	2	2	2.50822	7.02	1	1	299	32.4765	4.36084
O54975	Xaa-Pro aminopeptidase 1 OS=Rattus norvegicus GN=Xpnpep1 PE=1 SV=1 - [XPP1_RAT]	28.41	1	9	9	55	27.0807	15.89	6	9	21.3674	12.68	4	7	16.8424	5.46	2	6	19.0886	11.88	4	8	8.78129	4.33	2	3	7.6701	5.46	2	3	26.0659	9.31	4	8	13.5856	6.9	3	5	16.8877	14.93	4	6	623	69.6131	5.60498
Q80Z30	Protein phosphatase 1E OS=Rattus norvegicus GN=Ppm1e PE=1 SV=1 - [PPM1E_RAT]	28.4	1	15	15	191	82.4941	18.4	9	26	72.6501	17.07	8	23	57.6743	16.27	7	20	76.4639	14.67	8	23	45.0093	15.07	8	19	21.4078	5.6	3	8	71.4484	13.73	7	23	70.7514	17.07	9	23	74.9579	18	9	26	750	83.3865	4.89404
P35465	Serine/threonine-protein kinase PAK 1 OS=Rattus norvegicus GN=Pak1 PE=1 SV=3 - [PAK1_RAT]	28.31	1	6	9	42	19.722	14.71	5	9	9.25646	8.46	3	3	10.217	9.19	3	5	9.76382	8.46	3	3	8.68937	8.09	3	4	3.56256	5.51	2	2	17.2358	14.71	5	7	7.56076	8.64	3	3	20.4565	15.99	5	6	544	60.5397	5.85889
Q5M7A4	Ubiquitin-like modifier-activating enzyme 5 OS=Rattus norvegicus GN=Uba5 PE=1 SV=1 - [UBA5_RAT]	28.29	1	6	6	6		0				0			2.4124	6.7	1	1		0				0				0				0			6.87498	10.17	3	3	6.64892	11.41	2	2	403	44.8661	4.95752
Q7M767	Ubiquitin-conjugating enzyme E2 variant 2 OS=Rattus norvegicus GN=Ube2v2 PE=1 SV=3 - [UB2V2_RAT]	28.28	1	3	3	39	12.6557	13.79	2	5	3.83108	6.9	1	2	4.71141	21.38	2	3	10.5545	13.79	2	4	13.1292	21.38	2	6	1.79718	14.48	1	1	21.4728	28.28	3	8	15.5708	21.38	2	5	13.2286	21.38	2	5	145	16.3422	8.08936
P34064	Proteasome subunit alpha type-5 OS=Rattus norvegicus GN=Psma5 PE=1 SV=1 - [PSA5_RAT]	28.22	1	5	5	24	13.1989	21.16	3	5	0	2.9	1	1	1.60573	2.9	1	1	4.82674	7.88	1	2	0	8.3	2	4		0			6.50485	15.77	2	4	2.01313	20.33	4	4	1.96809	8.3	2	3	241	26.3742	4.85596
P00388	NADPH--cytochrome P450 reductase OS=Rattus norvegicus GN=Por PE=1 SV=3 - [NCPR_RAT]	28.17	1	11	11	43	14.9677	10.62	5	7	17.0903	11.06	4	6	3.7889	9	3	3	15.3516	12.83	5	5	4.11783	5.6	2	3	4.10374	6.93	2	2	17.7652	13.13	5	7	15.1258	12.54	4	6	10.1802	7.67	3	4	678	76.9142	5.47803
O08957	Neuritin OS=Rattus norvegicus GN=Nrn1 PE=1 SV=1 - [NRN1_RAT]	28.17	1	2	2	19	4.57864	10.56	1	1	16.5588	28.17	2	4	8.65256	17.61	1	2	7.81989	28.17	2	2	11.124	17.61	1	3	6.95925	17.61	1	2		0			11.2117	28.17	2	3	8.86395	17.61	1	2	142	15.2788	6.99072
P42854	Regenerating islet-derived protein 3-gamma OS=Rattus norvegicus GN=Reg3g PE=1 SV=1 - [REG3G_RAT]	28.16	1	2	2	3	0	13.22	1	1		0				0				0				0				0			2.67527	14.94	1	2		0				0			174	19.1312	7.69385
O35274	Neurabin-2 OS=Rattus norvegicus GN=Ppp1r9b PE=1 SV=1 - [NEB2_RAT]	28.15	1	11	14	115	27.9275	13.83	6	8	15.6957	9.18	6	10	17.3711	10.65	6	8	62.65	19.22	8	18	17.5925	13.83	7	10	15.8988	13.1	7	9	65.0773	23.01	10	19	31.5423	15.91	9	15	37.8646	17.63	9	18	817	89.5917	4.91943
Q9R1T1	Barrier-to-autointegration factor OS=Rattus norvegicus GN=Banf1 PE=1 SV=1 - [BAF_RAT]	28.09	1	2	2	2	2.35856	28.09	1	1						0				0				0				0				0			0	26.97	1	1		0			89	10.038	6.0874
Q62936	Disks large homolog 3 OS=Rattus norvegicus GN=Dlg3 PE=1 SV=1 - [DLG3_RAT]	28.03	1	12	12	64	29.028	16.96	7	11	17.5154	10.37	4	6	19.8979	12.25	5	8	19.506	12.96	6	8	21.7109	9.66	4	9	9.35308	7.66	3	4	18.3132	10.95	6	7	19.4406	7.18	3	6	12.3798	9.66	4	5	849	93.4812	6.78564
Q62717	Calcium-dependent secretion activator 1 OS=Rattus norvegicus GN=Cadps PE=1 SV=1 - [CAPS1_RAT]	28.01	1	26	26	274	94.3419	15.75	13	31	73.1183	18.62	15	27	84.7047	15.67	12	26	114.271	19.55	17	37	86.8297	16.91	14	33	59.6944	14.97	12	23	103.276	20.87	17	33	102.182	21.72	19	36	89.1198	16.83	14	28	1289	146.173	5.8208
P21913	Succinate dehydrogenase [ubiquinone] iron-sulfur subunit, mitochondrial OS=Rattus norvegicus GN=Sdhb PE=2 SV=2 - [SDHB_RAT]	28.01	1	7	7	39	2.33989	4.26	1	1	10.2203	11.35	3	5	10.4794	11.35	3	5	9.91329	16.67	4	6	9.48011	11.35	3	4		0			14.3913	16.67	5	6	12.728	19.15	4	6	7.4069	15.6	4	6	282	31.8089	8.67529
Q8K3P7	Histidine triad nucleotide-binding protein 3 OS=Rattus norvegicus GN=Hint3 PE=2 SV=2 - [HINT3_RAT]	28	1	3	3	20	5.79493	18.29	2	2	8.71751	19.43	2	3	4.80587	19.43	2	2		0			8.62139	19.43	2	3	9.49917	19.43	2	4	4.2058	8.57	1	1	3.14007	9.71	1	1	11.7061	19.43	2	4	175	19.6808	6.7124
B0BN85	Protein SGT1 homolog OS=Rattus norvegicus GN=Sugt1 PE=2 SV=1 - [SGT1_RAT]	27.98	1	6	6	23	12.7589	10.71	2	3	10.2012	11.31	2	3	14.0708	15.18	3	4	1.73182	4.46	1	1	10.0998	15.18	3	3	7.30341	15.18	3	3	2.42593	8.33	2	2	12.1705	11.31	2	3	1.96881	3.87	1	1	336	38.0669	5.2876
Q63666	Vesicle-associated membrane protein 1 OS=Rattus norvegicus GN=Vamp1 PE=1 SV=2 - [VAMP1_RAT]	27.97	1	2	2	7		0				0			4.62683	27.97	2	2		0			3.19996	13.56	1	1	2.01513	14.41	1	1		0			9.19549	13.56	1	2	4.05054	13.56	1	1	118	12.7886	6.65381
P21396	Amine oxidase [flavin-containing] A OS=Rattus norvegicus GN=Maoa PE=1 SV=1 - [AOFA_RAT]	27.95	1	11	11	99	34.6924	15.21	5	13	19.6203	15.59	5	8	24.8163	17.68	6	9	52.4165	18.25	7	20	14.4886	10.46	3	5	13.3505	9.13	3	5	39.2896	26.05	9	15	23.179	19.77	7	10	33.3391	23.38	8	14	526	59.4696	7.92822
Q9JLJ3	4-trimethylaminobutyraldehyde dehydrogenase OS=Rattus norvegicus GN=Aldh9a1 PE=1 SV=1 - [AL9A1_RAT]	27.94	1	9	9	30	13.9703	17.61	5	7		0			5.16447	4.25	2	2	14.323	11.13	4	6	3.07401	3.85	1	1	3.23367	3.85	1	1	31.9568	14.37	4	10	6.37492	9.51	2	2	1.94933	1.82	1	1	494	53.618	6.91748
Q924P2	Transmembrane protein 14C OS=Rattus norvegicus GN=Tmem14c PE=3 SV=1 - [TM14C_RAT]	27.83	1	1	1	1		0				0				0				0			0	27.83	1	1		0				0				0				0			115	11.7681	9.40771
Q91Y78	Ubiquitin carboxyl-terminal hydrolase isozyme L3 OS=Rattus norvegicus GN=Uchl3 PE=1 SV=1 - [UCHL3_RAT]	27.83	1	4	4	6		0				0			3.07729	15.65	2	2		0			1.71172	5.65	1	1		0				0			2.12355	14.35	2	2	1.84268	6.52	1	1	230	26.107	5.10986
Q63610	Tropomyosin alpha-3 chain OS=Rattus norvegicus GN=Tpm3 PE=1 SV=2 - [TPM3_RAT]	27.82	2	6	8	63		0			23.4163	22.98	6	10	28.1134	27.82	8	12		0			33.5646	22.98	6	13	16.7235	18.95	5	7		0			22.4677	22.98	6	10	29.0304	22.98	6	11	248	28.9887	4.77979
P32232	Cystathionine beta-synthase OS=Rattus norvegicus GN=Cbs PE=1 SV=3 - [CBS_RAT]	27.81	1	7	8	29	6.48928	4.63	1	2	13.4095	13.9	3	4	4.77647	8.73	2	2	8.2408	10.16	2	3	13.7179	16.4	5	6	11.1507	15.69	4	5	2.94407	4.1	1	1	8.8211	13.9	3	3	4.25236	4.63	1	3	561	61.4153	6.48096
A7VJC2	Heterogeneous nuclear ribonucleoproteins A2/B1 OS=Rattus norvegicus GN=Hnrnpa2b1 PE=1 SV=1 - [ROA2_RAT]	27.76	1	6	8	184	68.6336	23.23	5	18	44.6346	24.93	6	19	67.1384	24.93	6	23	71.3861	18.7	4	20	57.0956	25.21	7	22	42.6696	24.93	6	14	79.7558	18.7	4	24	56.9005	24.93	6	22	58.9594	24.93	6	22	353	37.4547	8.95361
P09216	Protein kinase C epsilon type OS=Rattus norvegicus GN=Prkce PE=1 SV=1 - [KPCE_RAT]	27.68	2	17	17	131	37.199	10.99	7	12	43.6041	14.93	9	19	36.3829	12.75	8	12	37.0594	9.36	6	12	40.7909	16.28	9	17	21.296	9.23	5	10	52.5263	13.98	8	18	31.6114	16.96	9	12	48.8063	17.23	10	19	737	83.4249	6.94678
P63249	cAMP-dependent protein kinase inhibitor alpha OS=Rattus norvegicus GN=Pkia PE=1 SV=2 - [IPKA_RAT]	27.63	1	1	1	2	2.48108	27.63	1	1		0				0				0				0				0				0				0			2.45829	27.63	1	1	76	7.95579	4.53857
Q6AY09	Heterogeneous nuclear ribonucleoprotein H2 OS=Rattus norvegicus GN=Hnrnph2 PE=1 SV=1 - [HNRH2_RAT]	27.62	1	3	8	54	28.2706	14.7	4	7	23.041	11.58	3	6	18.9216	16.7	5	6	21.1509	3.79	1	4	23.8957	14.48	4	6	11.307	7.35	2	4	23.6587	10.47	3	6	28.0051	25.39	7	9	22.1456	11.58	3	6	449	49.2623	6.30322
Q9WUD9	Proto-oncogene tyrosine-protein kinase Src OS=Rattus norvegicus GN=Src PE=1 SV=4 - [SRC_RAT]	27.61	1	8	9	40	9.83075	10.26	3	4	7.61198	11.01	4	6	10.4422	11.01	4	5	10.6321	10.26	3	5	9.65592	11.57	4	5	6.73374	12.31	4	4	12.6045	10.26	3	7	2.04816	6.72	2	2	5.83244	6.72	2	2	536	59.9351	7.41553
Q5XIM5	Protein CDV3 homolog OS=Rattus norvegicus GN=Cdv3 PE=1 SV=1 - [CDV3_RAT]	27.54	1	3	3	7	7.54809	9.75	1	2	2.62077	9.75	1	1	4.63884	27.54	2	2		0			0	22.46	2	2		0				0				0				0			236	24.2957	5.85889
P18421	Proteasome subunit beta type-1 OS=Rattus norvegicus GN=Psmb1 PE=1 SV=3 - [PSB1_RAT]	27.5	1	4	4	36	27.807	27.5	4	8	5.29723	5.83	1	2	9.27656	5.83	1	3	15.9841	14.17	2	4	10.7163	13.33	2	5	8.64542	5.83	1	3	9.32112	14.17	2	3	12.6353	13.33	2	5	8.77896	5.83	1	3	240	26.4623	7.35693
Q5I6B8	Phosphatidylinositol 4-phosphate 5-kinase type-1 gamma OS=Rattus norvegicus GN=Pip5k1c PE=1 SV=1 - [PI51C_RAT]	27.47	1	11	11	64	27.4692	13.81	5	9	13.1435	13.37	5	8	6.78686	9.59	4	6	20.3786	11.63	5	9	8.07991	8.28	4	5	13.2528	6.83	3	7	14.7143	7.41	3	5	21.1482	14.97	6	9	13.5728	12.94	5	6	688	75.5472	6.50732
P69682	Adaptin ear-binding coat-associated protein 1 OS=Rattus norvegicus GN=Necap1 PE=1 SV=1 - [NECP1_RAT]	27.44	1	4	5	95	42.3387	21.3	3	11	38.0198	22.02	4	12	19.6397	23.47	4	9	30.8112	21.3	3	8	26.9653	22.02	4	14	25.9901	18.05	3	11	30.6953	15.88	2	8	26.511	18.05	3	11	26.7323	18.05	3	11	277	29.7741	6.37939
Q9JLT0	Myosin-10 OS=Rattus norvegicus GN=Myh10 PE=1 SV=1 - [MYH10_RAT]	27.38	1	27	35	281	159.154	16.45	21	45	44.4108	7.64	11	20	53.8839	9.16	11	21	135.264	12.7	16	40	63.7208	12.65	17	29	38.4453	7.49	11	19	136.077	17.36	22	41	77.5888	14.47	18	32	85.0537	15.28	19	34	1976	228.824	5.60498
Q60587	Trifunctional enzyme subunit beta, mitochondrial OS=Rattus norvegicus GN=Hadhb PE=1 SV=1 - [ECHB_RAT]	27.37	1	8	8	73	16.5888	5.26	2	6	21.5478	23.16	7	12	16.2883	10.11	4	8	13.4479	6.11	2	5	15.0792	10.11	4	8	6.05545	12.21	4	8	15.881	10.74	3	7	17.2627	10.11	4	10	22.6941	10.11	4	9	475	51.3815	9.46631
P01835	Ig kappa chain C region, B allele OS=Rattus norvegicus PE=1 SV=1 - [KACB_RAT]	27.36	1	1	2	5	6.63167	15.09	1	3	1.73453	12.26	1	1						0												0			2.53884	12.26	1	1		0			106	11.5935	5.16064
P24329	Thiosulfate sulfurtransferase OS=Rattus norvegicus GN=Tst PE=1 SV=3 - [THTR_RAT]	27.27	1	5	6	56	22.7444	19.19	4	12	2.76198	17.17	3	4	0	12.46	2	2	31.4644	25.25	5	12	2.24148	16.84	4	6	0	6.06	1	1	14.6436	17.17	3	8	5.04842	16.5	3	4	6.71525	25.25	5	7	297	33.3858	7.85498
P32736	Opioid-binding protein/cell adhesion molecule OS=Rattus norvegicus GN=Opcml PE=1 SV=2 - [OPCM_RAT]	27.25	1	6	6	105	36.6915	16.81	3	10	39.6505	27.25	6	14	33.5999	20	5	11	42.3899	14.49	3	11	44.496	20	5	15	16.5989	14.49	4	7	39.2359	19.71	4	11	48.6159	20	5	14	39.7512	20	5	12	345	38.0434	6.87354
Q3MIE4	Synaptic vesicle membrane protein VAT-1 homolog OS=Rattus norvegicus GN=Vat1 PE=1 SV=1 - [VAT1_RAT]	27.23	1	7	7	33	17.2611	8.17	2	5	8.73489	10.4	3	5	9.10934	5.94	2	3	7.24288	10.15	2	2	10.5373	9.41	3	5	3.66428	5.94	2	2	11.6827	12.87	4	4	12.4861	9.41	3	4	7.74276	10.4	3	3	404	43.091	6.62451
P63322	Ras-related protein Ral-A OS=Rattus norvegicus GN=Rala PE=1 SV=1 - [RALA_RAT]	27.18	1	2	4	106	16.8384	19.9	3	7	40.4759	27.18	4	17	25.3389	19.9	3	9	20.8853	19.9	3	7	46.769	27.18	4	17	16.2234	19.9	3	7	36.0272	19.9	3	12	46.078	19.9	3	15	40.7469	27.18	4	15	206	23.538	7.10791
Q6URK4	Heterogeneous nuclear ribonucleoprotein A3 OS=Rattus norvegicus GN=Hnrnpa3 PE=1 SV=1 - [ROA3_RAT]	27.18	1	9	10	138	44.7575	19.53	7	14	28.639	24.54	8	16	25.2582	24.54	8	17	34.404	13.72	4	12	30.4797	25.59	8	19	17.8586	22.69	7	13	40.324	13.72	4	13	34.7591	23.22	7	18	33.9559	24.54	8	16	379	39.6276	9.01221
O35964	Endophilin-A2 OS=Rattus norvegicus GN=Sh3gl1 PE=1 SV=1 - [SH3G1_RAT]	27.17	1	5	6	42	17.836	20.11	4	6	8.87621	7.88	2	3	8.88493	7.61	2	3	11.2615	16.58	3	3	13.6995	10.6	3	5	8.80515	5.98	2	5	16.1474	19.84	4	5	8.56954	12.23	2	3	11.7564	19.57	4	9	368	41.4662	5.60498
P13471	40S ribosomal protein S14 OS=Rattus norvegicus GN=Rps14 PE=2 SV=3 - [RS14_RAT]	27.15	1	3	3	28	5.1509	15.23	2	7	1.89504	8.61	1	1	4.11779	15.23	2	3	2.92265	15.23	2	4	1.88911	8.61	1	1	2.04109	15.23	2	2	5.40816	15.23	2	4	9.87575	27.15	3	4	1.85755	15.23	2	2	151	16.2485	10.0522
P18266	Glycogen synthase kinase-3 beta OS=Rattus norvegicus GN=Gsk3b PE=1 SV=1 - [GSK3B_RAT]	27.14	1	5	6	33	6.66383	9.76	2	4	4.03788	6.9	1	1	7.02028	12.62	2	3	14.118	19.29	4	5	11.0122	20.48	4	4	10.3335	5.24	1	3	8.89622	16.67	3	3	12.3839	17.86	3	4	14.8927	17.86	3	6	420	46.7129	8.77783
Q62634	Vesicular glutamate transporter 1 OS=Rattus norvegicus GN=Slc17a7 PE=1 SV=1 - [VGLU1_RAT]	27.14	1	6	10	135	87.9282	17.14	7	26	31.9655	13.57	6	11	30.2346	19.82	7	12	52.5938	13.57	6	16	29.5836	16.61	6	12	30.9276	14.29	5	10	56.8191	17.14	7	19	34.6296	16.61	6	12	37.2862	20.89	8	17	560	61.6253	7.34229
P97710	Tyrosine-protein phosphatase non-receptor type substrate 1 OS=Rattus norvegicus GN=Sirpa PE=1 SV=1 - [SHPS1_RAT]	27.11	1	7	7	97	43.177	20.04	5	12	11.8477	17.68	5	10	25.5278	18.47	5	10	48.5887	15.32	4	13	25.3929	22.4	6	12	13.1361	9.63	3	6	48.0272	15.32	4	15	24.4081	17.68	5	9	21.2407	17.68	5	10	509	55.656	7.44482
Q9WU34	Neuronal-specific septin-3 OS=Rattus norvegicus GN=Sept3 PE=1 SV=2 - [SEPT3_RAT]	27.09	1	7	7	65	25.0922	14.8	4	9	11.8396	15.36	4	6	9.28921	18.99	4	5	26.1005	20.39	5	9	17.2285	12.57	3	6	15.5638	20.95	5	8	19.1257	9.5	2	6	18.6331	20.95	5	9	14.8049	20.95	5	7	358	40.572	7.18115
P09330	Ribose-phosphate pyrophosphokinase 2 OS=Rattus norvegicus GN=Prps2 PE=1 SV=3 - [PRPS2_RAT]	27.04	1	2	5	63	24.6109	10.06	2	9	19.6235	16.67	3	8	20.7329	15.72	3	11	6.69595	11.32	2	3	7.61491	21.38	4	4	8.87136	10.06	2	8	10.9059	11.32	2	5	14.1057	10.06	2	10	9.67879	10.06	2	5	318	34.791	6.60986
Q4KMA2	UV excision repair protein RAD23 homolog B OS=Rattus norvegicus GN=Rad23b PE=1 SV=1 - [RD23B_RAT]	26.99	1	5	5	25	9.97697	7.23	2	4	8.10453	13.01	3	3	5.34217	15.9	2	2	8.75948	7.23	2	4	1.8909	15.9	2	2	9.62192	8.43	2	3	5.20839	4.58	1	2		0			11.5515	24.34	4	5	415	43.4698	4.83057
P41499	Tyrosine-protein phosphatase non-receptor type 11 OS=Rattus norvegicus GN=Ptpn11 PE=1 SV=4 - [PTN11_RAT]	26.97	1	9	9	43	22.2311	21.94	7	9	11.0815	17.42	6	6	4.77012	11.56	4	4	16.2123	14.91	5	7	5.71626	7.71	3	3	2.33234	3.02	1	1	15.1271	11.56	4	6	8.79555	10.39	3	4	6.26941	11.22	3	3	597	68.4154	7.28369
P62890	60S ribosomal protein L30 OS=Rattus norvegicus GN=Rpl30 PE=3 SV=2 - [RL30_RAT]	26.96	1	2	2	21	3.36432	10.43	1	1	10.0303	26.96	2	3	14.0987	26.96	2	4	5.50908	10.43	1	2	5.49301	26.96	2	2	8.38596	26.96	2	3		0			9.54878	26.96	2	3	9.77451	26.96	2	3	115	12.7757	9.62744
P09812	Glycogen phosphorylase, muscle form OS=Rattus norvegicus GN=Pygm PE=1 SV=5 - [PYGM_RAT]	26.96	1	10	17	256	91.5326	16.15	10	27	69.4982	14.73	9	32	65.3021	17.7	10	31	70.7451	16.15	10	22	59.1229	16.51	10	30	28.0402	8.31	7	19	99.9263	17.81	11	35	88.0007	16.63	10	33	59.2879	15.32	9	27	842	97.2118	7.32764
P12007	Isovaleryl-CoA dehydrogenase, mitochondrial OS=Rattus norvegicus GN=Ivd PE=1 SV=2 - [IVD_RAT]	26.89	1	7	7	31	6.34978	8.25	1	2	8.08952	20.05	3	4	8.08357	9.91	2	2	3.89337	12.26	2	2	6.01936	11.79	2	2	0	14.15	2	2	12.5977	21.23	4	5	19.0633	24.06	4	6	18.6998	26.89	6	6	424	46.4058	7.89893
Q75Q40	Mitochondrial import receptor subunit TOM40 homolog OS=Rattus norvegicus GN=Tomm40 PE=1 SV=1 - [TOM40_RAT]	26.87	1	4	4	10		0			5.82471	9.42	1	2	2.31922	8.86	1	1	2.65453	9.42	1	1	4.83898	8.59	2	2		0			3.08935	4.16	1	1	2.0151	9.42	1	2	3.22097	4.43	1	1	361	37.8952	8.35303
O08773	Regulator of G-protein signaling 14 OS=Rattus norvegicus GN=Rgs14 PE=1 SV=1 - [RGS14_RAT]	26.84	1	7	7	10	2.78753	4.78	1	1	5.84457	9.93	2	3	4.823	6.07	1	1	2.68378	4.04	1	1	0	2.02	1	1	2.95082	3.13	1	1	3.16975	2.94	1	1		0			4.88024	3.13	1	1	544	59.4547	7.45947
Q08877	Dynamin-3 OS=Rattus norvegicus GN=Dnm3 PE=1 SV=2 - [DYN3_RAT]	26.81	1	9	17	413	189.799	9.67	7	54	142.537	19.56	12	49	128.232	11.05	8	43	162.503	13	9	53	103.032	11.85	8	42	126.999	10.82	7	42	122.662	11.05	8	41	138.917	11.85	8	44	139.304	16.92	10	45	869	97.8529	8.35303
Q9Z214	Homer protein homolog 1 OS=Rattus norvegicus GN=Homer1 PE=1 SV=2 - [HOME1_RAT]	26.78	1	7	7	47	19.4186	16.12	4	7	9.06665	8.74	2	3	10.7128	6.56	2	4	27.3876	19.67	5	9	11.233	4.1	1	3	5.59583	9.02	3	4	15.2803	19.67	5	6	12.111	6.56	2	4	17.5572	16.12	4	7	366	41.2798	5.52881
P38718	Mitochondrial pyruvate carrier 2 OS=Rattus norvegicus GN=Mpc2 PE=2 SV=1 - [MPC2_RAT]	26.77	1	4	4	29	4.41183	7.87	1	2	2.40735	9.45	1	1	9.04328	26.77	4	5	2.55112	7.87	1	1	6.42676	26.77	4	6	0	10.24	2	3	2.46572	7.87	1	1	11.6958	26.77	4	6	0	18.9	3	4	127	14.2486	10.4771
O35353	Guanine nucleotide-binding protein subunit beta-4 OS=Rattus norvegicus GN=Gnb4 PE=2 SV=4 - [GBB4_RAT]	26.76	1	1	6	132	53.2997	12.35	2	16	46.0585	23.82	5	17	39.7602	21.47	4	13	46.0103	17.65	3	15	52.5936	16.18	3	17	34.9061	16.18	3	12	35.205	17.65	3	12	46.1462	19.12	4	16	46.2064	21.47	4	14	340	37.339	6.16357
P62909	40S ribosomal protein S3 OS=Rattus norvegicus GN=Rps3 PE=1 SV=1 - [RS3_RAT]	26.75	1	5	5	59	27.0767	23.05	4	9	14.2837	17.7	3	6	15.0538	17.7	3	7	21.7762	26.75	5	8	14.2028	21.4	4	6	8.49018	11.11	2	4	24.1713	23.05	4	8	10.4619	17.7	3	4	15.4784	17.7	3	7	243	26.6574	9.65674
Q64057	Alpha-aminoadipic semialdehyde dehydrogenase OS=Rattus norvegicus GN=Aldh7a1 PE=1 SV=2 - [AL7A1_RAT]	26.72	1	10	10	43	31.1461	22.08	8	10	7.4904	8.53	3	3	5.44263	7.98	2	2	27.3801	16.14	5	8	7.28978	9.65	3	3	6.02127	8.53	3	3	20.9497	8.91	4	6	7.20729	8.53	3	4	10.8414	8.53	3	4	539	58.7114	7.86963
Q02563	Synaptic vesicle glycoprotein 2A OS=Rattus norvegicus GN=Sv2a PE=1 SV=2 - [SV2A_RAT]	26.68	1	12	12	277	126.56	16.17	6	32	107.178	23.85	10	36	88.2479	22.24	9	28	120.112	16.17	6	34	68.553	16.04	7	24	74.1023	20.75	8	31	119.374	17.79	7	32	78.115	19.41	9	31	73.7386	20.62	9	29	742	82.6079	5.56689
Q9JIX3	Bis(5'-adenosyl)-triphosphatase OS=Rattus norvegicus GN=Fhit PE=1 SV=1 - [FHIT_RAT]	26.67	1	3	3	7	13.2498	20	2	4	0	9.33	1	1		0				0				0				0				0			2.50079	6.67	1	1	0	9.33	1	1	150	17.3368	6.63916
B0BN70	Small integral membrane protein 7 OS=Rattus norvegicus GN=Smim7 PE=3 SV=1 - [SMIM7_RAT]	26.67	1	1	1	1		0				0				0				0				0				0				0			0	26.67	1	1		0			75	8.57748	8.17725
P10888	Cytochrome c oxidase subunit 4 isoform 1, mitochondrial OS=Rattus norvegicus GN=Cox4i1 PE=1 SV=1 - [COX41_RAT]	26.63	1	4	4	76	8.73169	13.61	2	4	14.9161	20.12	3	6	26.332	26.63	4	12	6.04772	7.1	1	2	23.7643	26.63	4	11	19.8004	20.12	3	8	26.1991	20.71	3	10	23.7565	26.63	4	10	28.1699	26.63	4	13	169	19.5021	9.43701
P62268	40S ribosomal protein S23 OS=Rattus norvegicus GN=Rps23 PE=1 SV=3 - [RS23_RAT]	26.57	1	2	2	34	14.2005	26.57	2	4	17.5718	26.57	2	5	11.3413	26.57	2	4	12.3742	26.57	2	4	9.74287	26.57	2	3	14.1622	26.57	2	4	10.9161	26.57	2	3	9.0491	26.57	2	3	12.1081	26.57	2	4	143	15.7977	10.4917
O88377	Phosphatidylinositol 5-phosphate 4-kinase type-2 beta OS=Rattus norvegicus GN=Pip4k2b PE=1 SV=1 - [PI42B_RAT]	26.44	1	4	6	62	19.9115	18.27	5	7	18.5062	21.88	5	7	22.0507	9.62	3	8	12.2219	5.53	2	4	21.2972	13.7	4	8	14.4075	7.45	2	6	18.36	13.7	4	5	26.2339	13.7	4	9	23.7371	13.7	4	8	416	47.2338	7.51807
P62832	60S ribosomal protein L23 OS=Rattus norvegicus GN=Rpl23 PE=2 SV=1 - [RL23_RAT]	26.43	1	3	3	52	38.3217	25	2	12	14.6573	25	2	5	15.5828	26.43	3	7	17.5999	25	2	6	19.8951	25	2	6	16.7234	14.29	1	5	3.10593	10.71	1	1	14.1107	25	2	4	17.0629	25	2	6	140	14.8561	10.5063
Q63347	26S protease regulatory subunit 7 OS=Rattus norvegicus GN=Psmc2 PE=1 SV=3 - [PRS7_RAT]	26.33	1	8	8	24	6.25897	5.77	2	3	9.8371	21.25	6	7	2.20809	5.31	2	3		0			0	4.16	2	2	0	2.54	1	1	4.66559	8.08	2	3	5.28631	3.46	1	2	7.96645	11.78	3	3	433	48.5441	5.79541
Q63768	Adapter molecule crk OS=Rattus norvegicus GN=Crk PE=1 SV=1 - [CRK_RAT]	26.32	1	5	5	39	20.7252	10.53	2	6	11.0813	5.59	1	3	8.23465	5.59	1	2	22.0313	10.53	2	6	18.3675	11.51	2	5	10.3416	10.53	2	3	12.178	10.53	2	4	22.0586	21.38	3	7	10.1782	5.59	1	3	304	33.824	5.5542
Q8CFD0	Sideroflexin-5 OS=Rattus norvegicus GN=Sfxn5 PE=2 SV=1 - [SFXN5_RAT]	26.32	1	5	5	42	15.8605	21.05	4	7	17.6784	17.25	3	6	13.5002	11.99	2	4	1.6948	1.75	1	1	25.2127	17.25	3	8	9.13087	6.43	1	2	17.8102	13.45	3	6	18.068	11.99	2	4	17.4044	11.99	2	4	342	37.2808	9.43701
P62076	Mitochondrial import inner membrane translocase subunit Tim13 OS=Rattus norvegicus GN=Timm13 PE=3 SV=1 - [TIM13_RAT]	26.32	1	2	2	8		0			2.98272	14.74	1	1	4.38925	14.74	1	1		0			3.09762	14.74	1	1		0				0			3.63025	26.32	2	3	5.82632	14.74	1	2	95	10.4509	8.17725
P54290	Voltage-dependent calcium channel subunit alpha-2/delta-1 OS=Rattus norvegicus GN=Cacna2d1 PE=1 SV=1 - [CA2D1_RAT]	26.31	1	19	19	83	28.099	8.07	6	10	22.8984	9.72	8	10	20.0079	10.17	8	10	28.5303	5.04	4	9	12.3059	8.16	6	7	9.07703	11	8	10	37.0695	10.45	8	13	18.4935	11.27	7	8	9.64343	6.42	5	6	1091	123.745	5.33838
O88339	Epsin-1 OS=Rattus norvegicus GN=Epn1 PE=1 SV=1 - [EPN1_RAT]	26.26	1	5	7	23	10.4114	11.13	3	4	2.26736	3.3	2	2	10.3371	12	3	3	0	5.22	1	3	3.58053	7.13	2	3	2.23167	2.09	1	1	3.02461	7.65	2	2	7.14602	4	1	2	3.66315	13.22	3	3	575	60.1207	4.80518
Q5XI72	Eukaryotic translation initiation factor 4H OS=Rattus norvegicus GN=Eif4h PE=1 SV=1 - [IF4H_RAT]	26.21	1	3	3	73	32.5748	26.21	3	9	26.1065	26.21	3	9	21.6773	26.21	3	8	29.122	16.94	2	7	16.43	26.21	3	8	18.2652	26.21	3	7	18.0203	16.94	2	5	37.4245	26.21	3	12	24.6386	26.21	3	8	248	27.3074	7.2251
P19945	60S acidic ribosomal protein P0 OS=Rattus norvegicus GN=Rplp0 PE=1 SV=2 - [RLA0_RAT]	26.18	1	6	6	53	7.0292	10.73	2	2	24.505	26.18	6	9	22.345	20.82	5	9	3.73385	6.94	1	1	24.1135	16.09	3	8	18.5934	17.98	4	8	5.58254	10.73	2	2	19.417	13.56	3	7	16.384	14.83	3	7	317	34.1938	6.25244
P05426	60S ribosomal protein L7 OS=Rattus norvegicus GN=Rpl7 PE=1 SV=2 - [RL7_RAT]	26.15	1	4	5	54	23.9252	12.31	2	7	19.0376	18.46	3	8	14.8537	19.62	3	6	10.1091	6.92	1	5	6.48025	14.23	2	6	9.18458	14.23	2	4	13.7848	6.92	1	5	9.32163	14.23	2	5	19.07	16.54	3	8	260	30.3101	10.8726
B0BND0	Ectonucleotide pyrophosphatase/phosphodiesterase family member 6 OS=Rattus norvegicus GN=Enpp6 PE=1 SV=1 - [ENPP6_RAT]	26.14	1	8	8	108	19.8337	9.09	3	6	40.7051	20.91	7	17	34.8704	17.5	6	13	12.3243	10.45	3	4	22.2516	18.41	6	16	29.2521	10.23	3	12	40.1907	9.09	3	11	23.1643	12.73	4	14	42.8862	14.32	4	15	440	50.6685	6.94678
Q9WV63	Kinesin-like protein KIF2A OS=Rattus norvegicus GN=Kif2a PE=1 SV=2 - [KIF2A_RAT]	26.1	1	12	13	40	17.2549	11.06	6	7	9.03564	7.52	4	6	6.87152	5.96	2	3	8.17323	4.11	3	4	2.15796	1.13	1	2	6.08512	2.7	2	3	13.2037	12.91	4	6	11.5027	2.7	2	5	9.75177	3.69	2	4	705	79.7426	6.68311
P62856	40S ribosomal protein S26 OS=Rattus norvegicus GN=Rps26 PE=3 SV=3 - [RS26_RAT]	26.09	1	2	2	21	8.65774	26.09	2	3	3.53398	26.09	2	2	3.86033	13.04	1	1	6.68301	13.04	1	2	6.4599	26.09	2	3	2.63746	13.04	1	1	8.58263	13.04	1	3	4.34465	26.09	2	3	3.88595	26.09	2	3	115	13.0071	11.0044
P30904	Macrophage migration inhibitory factor OS=Rattus norvegicus GN=Mif PE=1 SV=4 - [MIF_RAT]	26.09	1	2	2	107	27.4567	26.09	2	10	26.3818	26.09	2	9	27.074	26.09	2	13	30.6631	26.09	2	11	34.7388	26.09	2	13	27.2346	26.09	2	13	31.998	26.09	2	12	33.9935	26.09	2	13	32.0675	26.09	2	13	115	12.4692	7.34229
Q8CGR3	Alpha-S2-casein-like B OS=Rattus norvegicus GN=Csn1s2b PE=2 SV=1 - [CS2LB_RAT]	26.04	1	3	3	4		0			1.80601	8.88	1	2		0			2.54388	8.88	1	1		0				0				0				0			0	8.28	1	1	169	19.8332	9.59814
Q5U220	Transmembrane protein 254 OS=Rattus norvegicus GN=Tmem254 PE=2 SV=1 - [TM254_RAT]	26.02	1	1	1	1		0								0			0	26.02	1	1						0				0				0				0			123	14.2804	9.65674
P35281	Ras-related protein Rab-10 OS=Rattus norvegicus GN=Rab10 PE=1 SV=1 - [RAB10_RAT]	26	4	3	5	99	26.0077	11	2	11	21.2127	22.5	4	9	27.33	22.5	3	12	35.0818	22.5	4	12	26.1704	22.5	3	12	19.8645	22.5	4	10	29.4262	24	4	12	30.146	22.5	4	11	26.8435	22.5	4	10	200	22.8438	8.96826
P09916	Somatoliberin OS=Rattus norvegicus GN=Ghrh PE=1 SV=2 - [SLIB_RAT]	25.96	1	1	1	1		0				0				0								0			0	25.96	1	1		0				0				0			104	12.2584	10.77
Q812E9	Neuronal membrane glycoprotein M6-a OS=Rattus norvegicus GN=Gpm6a PE=1 SV=1 - [GPM6A_RAT]	25.9	1	6	6	83	38.9108	12.95	4	17	6.32302	12.59	3	6	6.10109	12.59	3	7	31.2764	7.91	3	14	9.96848	15.11	4	9	3.61743	7.55	2	5	25.5248	7.91	3	10	16.5726	12.59	3	10	8.2334	17.99	3	5	278	31.1744	5.2749
Q925F0	Small muscular protein OS=Rattus norvegicus GN=Smpx PE=1 SV=1 - [SMPX_RAT]	25.88	1	1	1	1		0				0				0				0				0			0	25.88	1	1		0				0				0			85	9.11481	9.99365
M0R8L2	Spexin OS=Rattus norvegicus GN=SPX PE=1 SV=1 - [SPXN_RAT]	25.86	1	1	1	1	0	25.86	1	1		0				0				0				0				0				0				0				0			116	13.075	9.62744
Q99MC0	Protein phosphatase 1 regulatory subunit 14A OS=Rattus norvegicus GN=Ppp1r14a PE=1 SV=1 - [PP14A_RAT]	25.85	1	2	2	17		0			4.61392	25.85	2	3	2.31921	12.24	1	1		0			2.24853	12.24	1	1	6.30289	25.85	2	3		0			7.10342	25.85	2	3	11.8399	25.85	2	6	147	16.6867	8.01611
Q4G009	Malignant T-cell-amplified sequence 1 OS=Rattus norvegicus GN=Mcts1 PE=2 SV=1 - [MCTS1_RAT]	25.82	1	3	3	8		0				0			2.25758	14.84	2	2	2.30429	9.34	1	1	2.1875	20.33	2	2		0			2.86462	9.34	1	1	2.31771	10.99	1	1	0	9.34	1	1	182	20.5368	8.82178
Q99MS0	SEC14-like protein 2 OS=Rattus norvegicus GN=Sec14l2 PE=1 SV=1 - [S14L2_RAT]	25.81	2	7	7	46	9.61553	4.47	1	3	12.4438	14.39	3	5	9.01951	4.47	1	4	22.5827	12.16	3	8	13.1834	13.9	3	5	2.14096	9.43	2	4	14.9325	12.16	3	7	17.2484	22.58	5	8	4.32712	10.17	2	2	403	46.1366	7.37158
Q62813	Limbic system-associated membrane protein OS=Rattus norvegicus GN=Lsamp PE=1 SV=1 - [LSAMP_RAT]	25.74	1	6	6	132	47.3401	18.93	4	14	41.943	19.82	5	16	40.0637	16.86	4	15	49.0414	18.93	4	15	34.5209	22.78	5	13	39.3891	13.02	3	14	40.1541	18.93	4	12	46.6174	16.86	4	16	51.3141	16.86	4	17	338	37.3012	6.68311
P47971	Neuronal pentraxin-1 OS=Rattus norvegicus GN=Nptx1 PE=1 SV=1 - [NPTX1_RAT]	25.69	1	7	7	109	44.2848	20.6	5	14	19.2246	23.15	6	8	18.2623	20.6	5	7	47.1956	20.6	5	13	34.8685	21.3	5	10	25.7512	14.58	4	9	58.1467	20.6	5	18	40.5019	23.15	6	15	42.5355	23.15	6	15	432	47.1869	6.69775
Q641Y8	ATP-dependent RNA helicase DDX1 OS=Rattus norvegicus GN=Ddx1 PE=1 SV=1 - [DDX1_RAT]	25.68	1	13	13	81	40.5811	17.03	8	14	15.3943	14.86	7	10	9.65646	9.59	5	6	40.9436	17.43	9	16	10.6802	13.38	6	7	3.89847	6.08	3	3	28.7278	14.86	7	12	5.17311	8.24	4	5	12.333	12.16	6	8	740	82.4448	7.2251
P54900	Sodium channel subunit beta-2 OS=Rattus norvegicus GN=Scn2b PE=1 SV=1 - [SCN2B_RAT]	25.58	1	3	3	23	7.82746	9.3	1	2	11.368	13.02	2	5	4.64518	21.86	2	2	3.84572	9.3	1	1	4.05194	9.3	1	1	4.96642	13.02	2	3	8.10744	9.3	1	2	9.48146	9.3	1	3	9.05465	13.02	2	4	215	24.1292	6.53662
Q5M971	Protein AF1q OS=Rattus norvegicus GN=Mllt11 PE=1 SV=1 - [AF1Q_RAT]	25.56	1	1	1	2		0				0				0				0				0				0			3.47047	25.56	1	2		0							90	10.024	4.76709
Q4FZT0	Stomatin-like protein 2, mitochondrial OS=Rattus norvegicus GN=Stoml2 PE=1 SV=1 - [STML2_RAT]	25.5	1	4	4	13		0			4.55415	4.82	1	1	3.73905	4.82	1	2		0			5.73355	12.46	2	2	4.86865	8.78	2	2	8.50807	4.82	1	2	9.52073	17	3	3	4.16543	4.82	1	1	353	38.3902	8.63135
P97546	Neuroplastin OS=Rattus norvegicus GN=Nptn PE=1 SV=2 - [NPTN_RAT]	25.45	1	7	7	166	77.7276	25.45	7	27	38.8482	15.52	4	16	37.0235	20.1	5	14	61.3141	22.39	6	20	28.5105	17.81	5	16	36.3759	15.52	4	15	62.703	20.1	5	24	31.0062	25.45	7	14	47.7359	20.1	5	20	393	43.9042	8.38232
Q8VHV7	Heterogeneous nuclear ribonucleoprotein H OS=Rattus norvegicus GN=Hnrnph1 PE=1 SV=2 - [HNRH1_RAT]	25.39	1	2	7	93	56.8287	14.7	4	14	40.3345	18.26	5	12	22.3441	14.03	4	7	50.4004	10.47	3	12	33.2815	18.26	5	10	27.3469	11.14	3	10	34.3115	13.36	4	9	33.9969	18.26	5	10	31.1052	14.03	4	9	449	49.1573	6.06201
P97576	GrpE protein homolog 1, mitochondrial OS=Rattus norvegicus GN=Grpel1 PE=1 SV=2 - [GRPE1_RAT]	25.35	1	4	4	14	5.77818	5.07	1	2	0	8.29	1	1	2.53329	15.21	2	2	3.57038	5.07	1	1	3.14608	10.14	2	2	2.2738	15.21	2	2	0	6.91	1	1	2.46195	15.21	2	2	2.1128	6.91	1	1	217	24.2819	8.38232
P07943	Aldose reductase OS=Rattus norvegicus GN=Akr1b1 PE=1 SV=3 - [ALDR_RAT]	25.32	1	4	5	17		0			0	12.97	2	2	8.33999	15.19	2	4	2.5755	19.62	3	3	0	9.49	1	2	0	9.49	1	2		0			3.11302	9.49	1	1	0	11.71	2	3	316	35.7743	6.7124
B2GV54	Neutral cholesterol ester hydrolase 1 OS=Rattus norvegicus GN=Nceh1 PE=2 SV=1 - [NCEH1_RAT]	25.25	1	7	7	82	46.4829	25.25	6	15	17.3846	15.69	3	6	19.281	15.69	3	6	37.6068	25.25	7	15	25.4319	15.69	3	8	17.6725	15.69	3	6	31.5721	22.3	5	12	20.1255	15.69	3	8	18.456	15.69	3	6	408	45.7928	7.04932
Q4KM98	Mitochondrial fission factor OS=Rattus norvegicus GN=Mff PE=1 SV=1 - [MFF_RAT]	25.23	1	2	2	20	9.11166	25.23	2	3	0	12.39	1	2	0	25.23	2	2	2.62246	12.39	1	3	0	12.39	1	1	0	12.39	1	2	5.77491	25.23	2	3	3.90212	25.23	2	3	0	12.39	1	1	218	24.9549	5.57959
P62278	40S ribosomal protein S13 OS=Rattus norvegicus GN=Rps13 PE=1 SV=2 - [RS13_RAT]	25.17	1	3	3	27	0	16.56	2	3	2.03454	18.54	2	5	0	18.54	2	3	0	9.93	1	4	2.56057	18.54	2	2	0	18.54	2	3	0	9.93	1	2	0	9.93	1	1	0	18.54	2	4	151	17.2117	10.5356
Q78E65	Jun dimerization protein 2 OS=Rattus norvegicus GN=Jdp2 PE=1 SV=1 - [JDP2_RAT]	25.15	1	2	2	3	3.90804	25.15	1	1	3.21182	22.09	1	2		0				0				0				0				0				0				0			163	18.663	9.26123
P28075	Proteasome subunit beta type-5 OS=Rattus norvegicus GN=Psmb5 PE=1 SV=3 - [PSB5_RAT]	25.1	1	4	4	9	3.14068	9.13	1	1	4.04087	6.08	1	1	1.95224	9.89	2	2		0			2.46543	9.13	1	1	4.23766	11.03	2	2		0			2.12832	4.94	1	1	2.80057	9.13	1	1	263	28.5672	7.02002
Q8CG45	Aflatoxin B1 aldehyde reductase member 2 OS=Rattus norvegicus GN=Akr7a2 PE=1 SV=2 - [ARK72_RAT]	25.07	1	4	4	8	4.09601	12.53	2	2	1.60924	4.36	1	1		0			5.08079	11.17	2	2		0				0			2.59336	4.36	1	1	2.66375	4.36	1	1	0	9.54	1	1	367	40.6493	8.104
Q62848	ADP-ribosylation factor GTPase-activating protein 1 OS=Rattus norvegicus GN=Arfgap1 PE=1 SV=1 - [ARFG1_RAT]	25.06	1	7	7	48	24.7267	13.98	3	7	11.2314	8.67	2	4	0	2.41	1	1	17.5654	16.39	4	7	17.5996	17.35	5	6	12.88	10.6	3	6	20.2988	16.39	4	8	12.1933	15.42	4	5	8.74452	11.08	3	4	415	45.4146	5.56689
P19490	Glutamate receptor 1 OS=Rattus norvegicus GN=Gria1 PE=1 SV=2 - [GRIA1_RAT]	24.92	1	14	17	178	81.6471	17.42	11	22	61.1989	14.33	9	19	54.3882	15.99	10	19	82.2083	17.42	12	26	48.0952	16.43	10	16	24.6538	15.21	10	13	75.9215	17.42	11	23	79.2608	19.4	12	23	48.2101	14.33	9	17	907	101.514	7.53271
Q5EB81	NADH-cytochrome b5 reductase 1 OS=Rattus norvegicus GN=Cyb5r1 PE=2 SV=1 - [NB5R1_RAT]	24.92	1	5	5	25	10.3738	13.11	3	4	0	5.25	1	1	5.4206	11.15	2	2	3.37447	4.26	1	1	12.0455	11.15	2	4	0	5.9	1	1	11.9302	16.07	3	5	11.0419	15.41	3	4	7.77961	15.41	3	3	305	34.2011	8.83643
Q63564	Synaptic vesicle glycoprotein 2B OS=Rattus norvegicus GN=Sv2b PE=1 SV=1 - [SV2B_RAT]	24.89	2	11	11	162	65.7182	16.54	9	25	31.425	11.13	6	15	19.1263	7.32	4	7	56.3606	11.57	7	23	27.2865	12.15	7	16	22.6313	8.05	4	10	72.2055	21.67	10	30	45.6993	12.45	7	19	40.8395	11.13	6	17	683	77.4512	5.64307
Q6JE36	Protein NDRG1 OS=Rattus norvegicus GN=Ndrg1 PE=1 SV=1 - [NDRG1_RAT]	24.87	1	6	6	28	16.9245	17.01	4	6	5.12256	12.69	3	3	3.07323	4.31	1	1	7.04921	17.01	4	5	5.63488	9.14	2	3		0			13.0921	17.01	4	5	4.52487	12.94	3	3	2.12114	7.87	2	2	394	42.9269	6.18896
P24942	Excitatory amino acid transporter 1 OS=Rattus norvegicus GN=Slc1a3 PE=1 SV=2 - [EAA1_RAT]	24.86	1	8	10	466	210.641	18.05	7	59	162.914	22.1	7	52	124.642	22.28	8	42	230.557	19.89	7	64	160.97	22.1	7	51	107.181	15.65	5	34	215.688	19.89	7	59	182.596	22.47	8	59	148.289	22.1	7	46	543	59.6587	8.39697
Q8R431	Monoglyceride lipase OS=Rattus norvegicus GN=Mgll PE=1 SV=1 - [MGLL_RAT]	24.75	1	5	5	49	13.2025	21.12	4	6	17.1989	16.17	3	5	23.8944	16.17	3	7	10.0826	12.54	2	3	20.3988	16.17	3	7	11.0105	12.54	2	5	12.0534	12.54	2	4	18.5007	16.17	3	6	19.4771	16.17	3	6	303	33.4782	7.37158
Q66HL2	Src substrate cortactin OS=Rattus norvegicus GN=Cttn PE=1 SV=1 - [SRC8_RAT]	24.56	1	7	7	83	32.6903	17.88	4	8	26.3995	14.54	4	7	35.377	14.54	4	10	36.944	19.45	5	12	36.7124	11.98	3	10	14.0593	20.43	5	7	43.4813	17.88	4	10	32.4105	17.09	5	9	33.1605	14.54	4	10	509	56.9073	5.23682
P15178	Aspartate--tRNA ligase, cytoplasmic OS=Rattus norvegicus GN=Dars PE=2 SV=1 - [SYDC_RAT]	24.55	1	8	8	16	2.80169	5.39	2	2	2.11965	6.79	2	2	2.80014	6.79	2	2	2.46703	2.99	1	1	0	3.99	1	1	0	2.99	1	1	2.37937	5.19	2	3	4.97356	7.39	2	2	1.78941	5.59	2	2	501	57.0902	6.44287
P50878	60S ribosomal protein L4 OS=Rattus norvegicus GN=Rpl4 PE=1 SV=3 - [RL4_RAT]	24.47	1	7	7	50	27.5237	21.62	6	11	6.50172	14.25	4	7	4.42009	14.25	4	5	17.6527	19.24	5	8	5.15504	11.4	3	3		0			17.3521	21.62	6	9	7.7767	7.6	2	4	4.53146	11.4	3	3	421	47.227	10.9165
O70511	Ankyrin-3 OS=Rattus norvegicus GN=Ank3 PE=1 SV=3 - [ANK3_RAT]	24.45	1	36	36	175	72.6601	8.92	15	27	26.9346	5.03	9	15	41.932	7.74	11	15	70.8099	10.03	17	26	44.8057	8.16	13	23	31.1306	6.86	10	16	56.1059	8.09	13	19	44.8808	7.02	11	19	28.0502	5.91	8	15	2622	284.266	7.89893
P15429	Beta-enolase OS=Rattus norvegicus GN=Eno3 PE=1 SV=3 - [ENOB_RAT]	24.42	1	1	7	586	193.678	21.43	6	46	230.908	19.12	5	68	288.881	19.12	5	84	226.929	19.35	5	48	244.056	19.12	5	68	258.624	19.12	5	75	213.096	16.13	4	47	264.512	22.35	6	74	291.337	19.12	5	76	434	46.9843	7.44482
Q6P4Z9	COP9 signalosome complex subunit 8 OS=Rattus norvegicus GN=Cops8 PE=2 SV=1 - [CSN8_RAT]	24.4	1	2	2	7		0			2.96372	14.35	1	3	2.57358	10.05	1	1		0			2.3122	10.05	1	1	2.28906	10.05	1	1		0				0			2.54213	10.05	1	1	209	23.221	5.19873
P07633	Propionyl-CoA carboxylase beta chain, mitochondrial OS=Rattus norvegicus GN=Pccb PE=2 SV=1 - [PCCB_RAT]	24.4	1	7	7	27	11.1647	13.12	3	5	4.5008	9.43	3	3	5.85102	9.43	3	3	11.9109	9.61	3	5	3.47853	5.73	2	3	4.44654	2.96	1	1	4.78823	5.18	2	2	7.01585	9.43	3	3	4.81231	6.47	2	2	541	58.589	7.47412
O35509	Ras-related protein Rab-11B OS=Rattus norvegicus GN=Rab11b PE=1 SV=4 - [RB11B_RAT]	24.31	2	4	4	34	3.42125	5.96	1	1	6.64302	20.64	3	4	18.7584	20.64	3	5	4.21485	5.96	1	1	17.5452	20.64	3	6	6.52497	11.01	2	3	12.0305	5.96	1	3	18.6157	20.64	3	5	11.3758	24.31	4	6	218	24.4735	5.93506
Q6PDV7	60S ribosomal protein L10 OS=Rattus norvegicus GN=Rpl10 PE=1 SV=3 - [RL10_RAT]	24.3	1	4	4	33	8.03948	5.14	1	3	4.27585	11.68	3	5	3.31002	20.56	3	3	5.0316	5.14	1	3	14.6739	24.3	4	7	0	7.94	2	2	2.85911	5.14	1	1	14.2428	24.3	4	8	0	5.14	1	1	214	24.5879	10.0815
P07722	Myelin-associated glycoprotein OS=Rattus norvegicus GN=Mag PE=1 SV=1 - [MAG_RAT]	24.28	1	11	11	271	164.091	21.41	8	52	62.3784	20.45	8	26	59.0559	18.85	7	25	113.757	18.85	7	37	74.3602	21.73	9	32	48.9176	18.85	7	25	71.4354	18.85	8	29	50.5866	18.85	7	25	36.3736	16.61	6	20	626	69.3089	5.03369
P97532	3-mercaptopyruvate sulfurtransferase OS=Rattus norvegicus GN=Mpst PE=1 SV=3 - [THTM_RAT]	24.24	1	4	5	35	13.7057	11.11	2	6	9.11981	17.85	3	4	10.5264	9.09	1	2	12.7017	13.47	2	3	14.7138	14.81	3	6	7.90946	12.79	2	3	5.72595	9.09	1	1	18.0494	13.47	2	5	18.5306	12.79	2	5	297	32.9194	6.31592
Q68FP1	Gelsolin OS=Rattus norvegicus GN=Gsn PE=1 SV=1 - [GELS_RAT]	24.23	1	9	9	71	23.8221	10.9	5	8	14.8147	18.33	6	7	29.4629	12.31	5	11	30.4812	20.26	7	11	9.14065	7.82	3	4	23.6637	13.46	5	10	33.3375	20.26	7	10	13.1399	7.05	3	4	15.5489	10	4	6	780	86.0141	6.0874
P19511	ATP synthase F(0) complex subunit B1, mitochondrial OS=Rattus norvegicus GN=Atp5f1 PE=1 SV=1 - [AT5F1_RAT]	24.22	1	5	5	109	30.1034	5.86	1	11	12.7882	15.23	3	11	32.1878	15.23	3	13	31.541	5.86	1	10	22.9729	15.23	3	10	21.3939	10.55	2	11	20.3568	14.84	3	10	28.1535	15.23	3	14	43.0056	19.92	4	19	256	28.8505	9.36377
P19332	Microtubule-associated protein tau OS=Rattus norvegicus GN=Mapt PE=1 SV=3 - [TAU_RAT]	24.2	1	12	12	343	129.511	11.84	5	46	96.4728	21.28	10	33	77.3255	21.81	11	30	118.741	13.96	6	48	92.7379	21.28	10	43	36.593	17.55	9	22	84.1411	18.88	8	36	101.201	21.28	10	45	90.3014	19.15	9	40	752	78.5163	6.354
P00787	Cathepsin B OS=Rattus norvegicus GN=Ctsb PE=1 SV=2 - [CATB_RAT]	24.19	1	5	5	71	32.7364	14.16	3	8	19.9752	9.14	2	7	25.4211	9.14	2	8	36.0548	14.16	3	10	16.5817	9.14	2	7	14.9188	9.14	2	5	28.4886	20.06	4	10	19.9696	13.27	3	7	26.3425	13.27	3	9	339	37.4456	5.60498
Q6P7P5	Basic leucine zipper and W2 domain-containing protein 1 OS=Rattus norvegicus GN=Bzw1 PE=1 SV=1 - [BZW1_RAT]	24.11	1	4	4	11	2.97795	5.25	1	1	6.88363	11.93	2	2		0			4.69612	11.46	2	3		0				0			2.93616	5.25	1	2	6.99327	6.21	1	2	2.27101	6.92	1	1	419	48.0127	5.92236
O35764	Neuronal pentraxin receptor OS=Rattus norvegicus GN=Nptxr PE=1 SV=1 - [NPTXR_RAT]	24.09	1	5	6	23	18.2125	12.35	4	5	5.47395	11.13	3	4	6.65761	7.49	2	2	19.8973	10.93	3	6	3.55155	10.93	2	2	9.48137	4.66	1	3	2.99127	2.83	1	1		0				0			494	52.3379	6.16357
B0K020	CDGSH iron-sulfur domain-containing protein 1 OS=Rattus norvegicus GN=Cisd1 PE=3 SV=1 - [CISD1_RAT]	24.07	1	3	3	7		0				0				0			2.00034	13.89	1	1	2.04366	10.19	2	2	0	13.89	1	1		0			0	23.15	2	2	0	13.89	1	1	108	12.0891	8.83643
P57113	Maleylacetoacetate isomerase OS=Rattus norvegicus GN=Gstz1 PE=1 SV=2 - [MAAI_RAT]	24.07	1	3	3	9		0				0			0	18.06	2	3		0			0	12.96	2	2		0				0			4.64982	18.06	2	2	2.57457	18.06	2	2	216	23.9456	7.76709
P62425	60S ribosomal protein L7a OS=Rattus norvegicus GN=Rpl7a PE=1 SV=2 - [RL7A_RAT]	24.06	1	4	4	27	4.61783	5.26	1	2	7.58357	14.66	2	3	6.12692	5.64	1	2	10.6177	18.42	3	5	3.07893	5.64	1	1	0	9.02	1	1	15.1856	18.42	3	7	6.74481	10.9	2	3	7.44874	9.77	2	3	266	29.977	10.6089
Q5MJ12	F-box/LRR-repeat protein 16 OS=Rattus norvegicus GN=Fbxl16 PE=2 SV=1 - [FXL16_RAT]	24.01	1	7	7	14	2.13353	6.68	2	2	1.69477	11.06	3	3	0	2.92	1	1	0	2.3	1	1	2.26796	7.1	1	1	1.60684	5.64	2	2	2.28496	11.27	2	2	2.30174	7.1	1	1	0	7.1	1	1	479	51.8176	6.59521
Q02874	Core histone macro-H2A.1 OS=Rattus norvegicus GN=H2afy PE=1 SV=4 - [H2AY_RAT]	23.99	1	5	5	31	4.47729	5.93	1	1	14.6188	21.29	4	6	11.2193	15.9	3	4	14.5695	15.9	3	5	2.85131	11.32	2	2	2.29587	5.93	1	1	8.59429	11.32	2	3	12.9105	23.99	5	6	5.86346	11.32	2	3	371	39.4794	9.78857
Q9Z327	Synaptopodin OS=Rattus norvegicus GN=Synpo PE=1 SV=2 - [SYNPO_RAT]	23.95	1	11	11	52	13.9443	6.02	3	4	20.1937	8.16	4	6	16.298	14.39	6	8	17.3878	10.31	4	6	16.5103	11.82	5	5	7.02648	6.55	3	4	6.1873	6.66	3	4	24.5385	11.82	6	8	18.7912	10.96	4	7	931	99.9244	9.36377
Q792I0	Protein lin-7 homolog C OS=Rattus norvegicus GN=Lin7c PE=1 SV=1 - [LIN7C_RAT]	23.86	1	1	3	23		0			2.6386	18.27	2	3	7.50268	13.71	2	4	5.32905	10.15	1	2	2.62798	13.71	2	4	0	8.12	1	2	2.51379	10.15	1	1	2.52203	13.71	2	4	7.81099	8.12	1	3	197	21.8205	8.42627
Q9QZA2	Programmed cell death 6-interacting protein OS=Rattus norvegicus GN=Pdcd6ip PE=1 SV=2 - [PDC6I_RAT]	23.83	1	11	11	45	28.2249	11.91	7	8	6.75669	5.27	3	4	2.38449	1.95	1	1	33.5438	20.96	9	10	12.582	8.02	5	5		0			26.838	5.27	3	9	8.2658	5.61	3	3	11.6065	8.59	4	5	873	96.5705	6.52197
O70441	Synapsin-3 OS=Rattus norvegicus GN=Syn3 PE=1 SV=1 - [SYN3_RAT]	23.83	1	6	8	43	9.56195	1.55	2	6	6.84357	2.76	3	5	6.75922	5.01	2	3	6.58706	9.84	3	5	3.38511	1.55	2	3	5.56801	5.87	3	4	6.33271	6.39	3	5	15.2242	5.01	3	8	8.47777	5.01	2	4	579	63.3089	9.43701
B0BNM1	NAD(P)H-hydrate epimerase OS=Rattus norvegicus GN=Apoa1bp PE=2 SV=1 - [NNRE_RAT]	23.76	1	4	4	17	6.16528	9.93	2	2	3.98222	5.67	1	1	3.20744	4.26	1	1	11.1077	15.6	3	4	3.33133	5.67	1	1		0			12.8971	9.93	2	4	7.27519	13.83	2	2	5.88996	9.93	2	2	282	30.8707	6.88818
Q9JM53	Apoptosis-inducing factor 1, mitochondrial OS=Rattus norvegicus GN=Aifm1 PE=1 SV=1 - [AIFM1_RAT]	23.69	1	8	8	14	4.04633	4.74	2	2	2.18931	3.43	1	1		0			12.513	11.44	4	4	3.16445	2.29	1	1	0	3.76	1	1	5.87681	4.74	2	2		0			6.50273	4.9	2	3	612	66.6808	8.96826
O09175	Aminopeptidase B OS=Rattus norvegicus GN=Rnpep PE=1 SV=2 - [AMPB_RAT]	23.69	1	9	9	39	20.808	14	6	10	3.87081	6.92	3	4	2.10084	4.62	2	2	14.2876	10.62	4	7	2.03136	4.62	2	2	2.92354	2.77	1	1	12.9146	9.23	4	6	4.63099	6.46	2	5	1.83844	2.77	1	2	650	72.5733	5.66846
P11950	Cytochrome c oxidase subunit 6C-1 OS=Rattus norvegicus GN=Cox6c1 PE=1 SV=3 - [CX6C1_RAT]	23.68	1	1	1	1		0								0				0			2.04374	23.68	1	1		0				0				0				0			76	8.54749	10.0669
Q63345	Myelin-oligodendrocyte glycoprotein OS=Rattus norvegicus GN=Mog PE=1 SV=1 - [MOG_RAT]	23.67	1	6	6	211	72.9535	18.37	5	29	58.0637	23.67	6	24	62.1631	23.67	6	25	60.3811	17.14	4	23	66.1772	23.67	6	23	45.8458	23.67	6	19	68.1038	22.45	5	27	58.4251	23.67	6	20	60.6468	23.67	6	21	245	27.8638	8.35303
P35427	60S ribosomal protein L13a OS=Rattus norvegicus GN=Rpl13a PE=1 SV=2 - [RL13A_RAT]	23.65	1	3	4	10	2.44159	9.36	1	1	0	2.96	1	1		0				0			0	5.42	1	1	0	5.42	1	1		0			0	14.29	3	5	0	2.96	1	1	203	23.4614	11.019
O89049	Thioredoxin reductase 1, cytoplasmic OS=Rattus norvegicus GN=Txnrd1 PE=1 SV=5 - [TRXR1_RAT]	23.65	1	6	6	31	22.57	21.24	5	8	5.8532	9.42	2	3	13.7492	13.63	3	4	9.20541	12.02	3	3	9.06225	4.81	1	3	2.87682	4.81	1	1	13.8519	14.43	4	5	6.62476	9.02	2	2	6.71491	9.02	2	2	499	54.6367	6.46826
Q63396	Activated RNA polymerase II transcriptional coactivator p15 OS=Rattus norvegicus GN=Sub1 PE=1 SV=3 - [TCP4_RAT]	23.62	1	3	3	8		0			1.82495	13.39	2	3	1.75198	8.66	1	1		0			2.40839	8.66	1	1	0	8.66	1	1		0			1.99954	8.66	1	1	2.92392	10.24	1	1	127	14.4324	9.59814
P84245	Histone H3.3 OS=Rattus norvegicus GN=H3f3b PE=1 SV=2 - [H33_RAT]	23.53	1	1	1	134	67.011	23.53	1	13	57.3896	23.53	1	14	50.5927	23.53	1	17	89.7015	23.53	1	19	41.1974	23.53	1	10	64.8109	23.53	1	16	63.3716	23.53	1	16	48.6364	23.53	1	14	51.2923	23.53	1	15	136	15.3185	11.2681
Q6LED0	Histone H3.1 OS=Rattus norvegicus PE=1 SV=3 - [H31_RAT]	23.53	1	1	1	32		0			29.7038	23.53	1	9	10.7687	23.53	1	7	2.13614	23.53	1	1	9.07799	23.53	1	5	5.23757	23.53	1	2		0			8.56156	23.53	1	4	15.7078	23.53	1	4	136	15.3945	11.1216
Q5XII9	Mitochondrial fission regulator 1-like OS=Rattus norvegicus GN=Mtfr1l PE=1 SV=1 - [MFR1L_RAT]	23.53	1	4	4	16	3.39026	12.46	2	2	2.60505	14.19	2	2	0	5.88	1	1	7.00355	12.46	2	3	2.20611	14.19	2	2		0			5.54914	8.3	1	2	5.68398	5.88	1	2	4.38936	13.49	2	2	289	31.7102	6.1001
G3V9R8	Heterogeneous nuclear ribonucleoprotein C OS=Rattus norvegicus GN=Hnrnpc PE=1 SV=2 - [HNRPC_RAT]	23.49	1	5	5	22	17.6908	17.45	4	6	5.15768	11.41	2	2		0			15.4857	13.09	3	5	5.10481	10.07	2	2		0			5.54517	4.03	1	2	13.1077	19.13	4	4	2.41572	4.03	1	1	298	32.8371	4.99561
P10960	Prosaposin OS=Rattus norvegicus GN=Psap PE=1 SV=1 - [SAP_RAT]	23.47	1	9	9	83	21.1932	5.42	2	6	26.4822	11.55	4	10	20.3872	11.19	5	13	24.8861	7.4	3	8	14.4444	13.9	5	10	7.42118	11.19	5	9	14.9555	9.21	4	7	14.9443	8.3	4	8	24.6284	11.19	5	12	554	61.0836	5.24951
Q91XV6	FXYD domain-containing ion transport regulator 6 OS=Rattus norvegicus GN=Fxyd6 PE=1 SV=1 - [FXYD6_RAT]	23.4	1	1	1	3	2.58567	23.4	1	1		0				0				0				0			2.32174	23.4	1	1		0				0			3.02873	23.4	1	1	94	10.3814	5.10986
P97544	Phospholipid phosphatase 3 OS=Rattus norvegicus GN=Plpp3 PE=1 SV=1 - [PLPP3_RAT]	23.4	1	4	4	8		0			2.74528	6.41	1	1	0	13.46	2	2		0			1.60176	3.53	1	1	0	9.94	2	2		0			1.68121	3.53	1	1	0	3.53	1	1	312	35.2952	9.14404
P08081	Clathrin light chain A OS=Rattus norvegicus GN=Clta PE=1 SV=1 - [CLCA_RAT]	23.39	1	3	3	25		0			1.61425	6.05	2	5	1.71309	6.05	2	4		0			3.49119	6.05	2	4	1.84083	6.05	2	4		0			5.42149	6.05	2	3	4.76079	23.39	3	5	248	26.964	4.50049
P97756	Calcium/calmodulin-dependent protein kinase kinase 1 OS=Rattus norvegicus GN=Camkk1 PE=1 SV=1 - [KKCC1_RAT]	23.37	1	7	7	20	12.8593	9.5	2	4		0				0			19.2793	17.62	5	7	2.18504	4.75	1	1	2.05074	4.36	1	1	15.7198	15.45	4	6	0	4.36	1	1		0			505	55.8726	5.96045
Q01205	Dihydrolipoyllysine-residue succinyltransferase component of 2-oxoglutarate dehydrogenase complex, mitochondrial OS=Rattus norvegicus GN=Dlst PE=1 SV=2 - [ODO2_RAT]	23.35	1	7	7	120	45.1557	18.06	6	14	37.2155	11.01	4	14	30.944	8.37	3	10	50.3671	11.45	4	14	44.8074	11.01	4	17	24.8437	8.37	3	7	34.0334	9.03	3	10	51.0289	23.35	7	18	42.5224	23.35	7	16	454	48.8944	8.68994
P25235	Dolichyl-diphosphooligosaccharide--protein glycosyltransferase subunit 2 OS=Rattus norvegicus GN=Rpn2 PE=2 SV=2 - [RPN2_RAT]	23.3	1	8	8	31	10.2481	11.25	3	3	14.7221	17.75	5	6	11.2025	9.35	3	4	7.01142	5.71	2	2	9.43916	13.15	4	4	2.0348	9.03	3	3	9.7887	7.61	3	3	7.1724	5.55	2	2	10.1199	12.04	3	4	631	69.035	5.97314
Q63570	26S protease regulatory subunit 6B OS=Rattus norvegicus GN=Psmc4 PE=1 SV=1 - [PRS6B_RAT]	23.21	1	5	5	39		0			9.48547	4.31	1	4	13.195	4.31	1	6	10.8653	4.31	1	4	3.97861	7.42	2	5	7.10286	4.31	1	3	9.4103	4.31	1	3	13.3374	18.66	4	7	13.5157	19.86	4	7	418	47.3786	5.21143
P62083	40S ribosomal protein S7 OS=Rattus norvegicus GN=Rps7 PE=1 SV=1 - [RS7_RAT]	23.2	1	3	3	105	57.9156	23.2	3	15	24.5874	23.2	3	9	37.3638	23.2	3	12	49.3355	23.2	3	13	29.8088	23.2	3	13	22.5715	23.2	3	9	44.409	23.2	3	12	35.3714	23.2	3	11	30.6678	23.2	3	11	194	22.1133	10.0962
P60841	Alpha-endosulfine OS=Rattus norvegicus GN=Ensa PE=1 SV=1 - [ENSA_RAT]	23.14	2	2	2	15	9.07113	14.05	1	3	0	9.09	1	1	0	9.09	1	1	5.32736	14.05	1	2	2.41235	9.09	1	2		0			6.81763	14.05	1	3	0	9.09	1	1	3.59107	9.09	1	2	121	13.3267	7.23975
O08730	Glycogenin-1 OS=Rattus norvegicus GN=Gyg1 PE=2 SV=4 - [GLYG_RAT]	23.12	1	3	3	4		0			0	10.81	1	1	2.13429	10.81	1	1		0				0				0			5.38696	12.31	2	2		0				0			333	37.3545	5.38916
P56603	Secretory carrier-associated membrane protein 1 OS=Rattus norvegicus GN=Scamp1 PE=1 SV=1 - [SCAM1_RAT]	23.08	1	4	4	16	13.7047	14.5	2	3		0			6.88526	10.65	2	2	5.09535	6.8	1	1	10.1198	10.65	2	3		0			8.80088	6.8	1	2	7.44065	11.54	2	3	5.52779	10.65	2	2	338	37.9738	7.7085
P35284	Ras-related protein Rab-12 OS=Rattus norvegicus GN=Rab12 PE=1 SV=2 - [RAB12_RAT]	23.05	1	4	5	77	19.2625	7.41	2	9	19.8797	11.93	3	8	19.8168	17.28	3	10	17.2773	4.53	1	6	23.1811	11.93	3	11	11.7041	7.41	2	7	20.3129	4.53	1	7	16.955	7.41	2	9	23.6032	11.93	3	10	243	27.2541	8.41162
P36876	Serine/threonine-protein phosphatase 2A 55 kDa regulatory subunit B alpha isoform OS=Rattus norvegicus GN=Ppp2r2a PE=2 SV=1 - [2ABA_RAT]	23.04	2	5	6	74	47.9117	12.3	3	11	18.6341	9.84	2	5	24.5251	12.3	3	8	44.8277	12.3	3	12	19.9298	12.3	3	7	23.9712	9.84	2	7	32.1289	9.84	2	8	20.7299	9.84	2	7	24.0681	20.58	5	9	447	51.6455	6.20166
Q5HZE4	Methylthioribose-1-phosphate isomerase OS=Rattus norvegicus GN=Mri1 PE=1 SV=1 - [MTNA_RAT]	23.04	1	4	4	10	6.63569	15.18	2	2		0			8.04032	13.55	2	5		0				0				0				0			3.31691	11.11	2	2	0	8.4	1	1	369	39.5625	6.04932
A1L1K4	CDC42 small effector protein 2 OS=Rattus norvegicus GN=Cdc42se2 PE=3 SV=2 - [C42S2_RAT]	22.89	1	1	1	2	2.012	22.89	1	1		0								0			0	22.89	1	1						0								0			83	9.08925	7.89893
Q62847	Gamma-adducin OS=Rattus norvegicus GN=Add3 PE=1 SV=2 - [ADDG_RAT]	22.84	1	8	8	64	25.8696	12.62	5	9	13.7194	14.47	5	6	10.8795	7.8	3	5	23.871	12.62	5	9	10.0847	17.87	6	8	0	3.83	2	2	28.9198	12.62	5	10	14.0093	14.89	5	7	12.6882	12.2	4	8	705	78.7547	5.66846
O08589	Phospholemman OS=Rattus norvegicus GN=Fxyd1 PE=1 SV=2 - [PLM_RAT]	22.83	1	1	1	2						0			0	22.83	1	1						0				0											0	22.83	1	1	92	10.3584	8.54346
Q62703	Reticulocalbin-2 OS=Rattus norvegicus GN=Rcn2 PE=1 SV=2 - [RCN2_RAT]	22.81	1	4	4	26		0			18.538	17.81	3	5	18.6986	22.81	4	5		0			14.8321	13.13	2	4	4.39654	5.94	1	1	2.8788	5.94	1	1	16.2074	17.81	3	5	15.6536	17.81	3	5	320	37.4099	4.41162
Q06645	ATP synthase F(0) complex subunit C1, mitochondrial OS=Rattus norvegicus GN=Atp5g1 PE=1 SV=1 - [AT5G1_RAT]	22.79	3	1	1	3		0				0			0	22.79	1	1		0				0			0	22.79	1	1		0				0			0	22.79	1	1	136	14.2346	9.90576
P13234	Calcium/calmodulin-dependent protein kinase type IV OS=Rattus norvegicus GN=Camk4 PE=1 SV=3 - [KCC4_RAT]	22.78	1	6	6	31	4.10976	3.38	1	1	2.60427	3.38	1	2	11.662	12.24	3	4	22.759	16.24	5	7	10.9223	16.24	4	5	3.50713	9.07	2	2	16.1326	16.24	5	5	8.96225	9.92	2	3	7.23733	5.7	1	2	474	53.1177	4.91943
B0BNA7	Eukaryotic translation initiation factor 3 subunit I OS=Rattus norvegicus GN=Eif3i PE=2 SV=1 - [EIF3I_RAT]	22.77	1	3	3	8		0			5.06604	14.15	2	2	5.31809	22.77	3	3		0				0			4.80418	8.62	1	2		0				0			3.10824	10.46	1	1	325	36.4376	5.64307
Q62760	Mitochondrial import receptor subunit TOM20 homolog OS=Rattus norvegicus GN=Tomm20 PE=1 SV=2 - [TOM20_RAT]	22.76	1	2	2	27		0			10.7842	13.79	1	4	13.6551	13.79	1	5	2.31093	13.79	1	1	9.7727	22.76	2	4	8.08973	22.76	2	4		0			12.4243	22.76	2	5	7.38411	13.79	1	4	145	16.2736	8.60205
P37397	Calponin-3 OS=Rattus norvegicus GN=Cnn3 PE=1 SV=1 - [CNN3_RAT]	22.73	1	5	5	19	11.5109	9.09	2	3	7.87555	19.09	4	5	1.81264	5.76	1	1	14.2403	14.85	3	5		0				0			2.48563	9.39	2	2	3.20391	5.76	1	1	6.6795	11.52	2	2	330	36.4118	5.71924
P62718	60S ribosomal protein L18a OS=Rattus norvegicus GN=Rpl18a PE=2 SV=1 - [RL18A_RAT]	22.73	1	4	4	21		0			6.09066	17.61	3	5	5.2144	13.07	2	2	4.63726	12.5	2	2	3.91079	13.07	2	2	5.15928	13.07	2	3	5.07633	12.5	2	2	4.9821	11.93	2	3	5.48798	7.39	1	2	176	20.7189	10.7114
Q7TQ79	Transmembrane protein 170B OS=Rattus norvegicus GN=Tmem170b PE=2 SV=2 - [T170B_RAT]	22.73	1	1	1	1		0				0				0				0				0				0				0			2.12593	22.73	1	1		0			132	14.4067	10.7993
Q63617	Hypoxia up-regulated protein 1 OS=Rattus norvegicus GN=Hyou1 PE=1 SV=1 - [HYOU1_RAT]	22.72	1	12	12	33	10.6483	4.9	3	3	10.0201	8.51	4	5	6.97136	3.1	2	3	9.21217	3.4	2	3	9.62263	11.91	6	6	4.54879	1.3	1	2	16.6496	8.71	6	9		0			4.08799	3.4	2	2	999	111.22	5.18604
Q99JD4	CLIP-associating protein 2 OS=Rattus norvegicus GN=Clasp2 PE=1 SV=1 - [CLAP2_RAT]	22.71	1	18	18	63	22.8515	9.33	6	9	7.55174	5.13	4	4	15.1921	4.74	4	6	22.6046	8.4	6	10	13.0714	7.31	6	8	0	0.86	1	1	25.1498	8.32	7	10	17.856	8.32	5	7	7.78023	7.85	6	8	1286	140.551	8.57275
Q5M7W5	Microtubule-associated protein 4 OS=Rattus norvegicus GN=Map4 PE=1 SV=1 - [MAP4_RAT]	22.71	1	13	13	78	14.1913	5.39	3	5	13.8464	10.03	6	7	15.9537	11.73	7	8	25.7865	7.76	5	10	21.8343	10.97	7	10	5.27902	9.08	5	6	27.7585	10.12	6	10	21.8606	11.64	7	10	22.0181	12.49	8	12	1057	110.233	4.729
P15791	Calcium/calmodulin-dependent protein kinase type II subunit delta OS=Rattus norvegicus GN=Camk2d PE=1 SV=1 - [KCC2D_RAT]	22.7	1	3	8	313	161.936	15.57	6	46	72.7611	8.26	4	26	76.728	13.88	5	31	152.328	12.57	4	43	97.7622	13.88	5	33	79.2335	13.88	5	27	139.559	15.01	5	40	91.2462	18.57	6	36	97.6938	13.88	5	31	533	60.0426	7.26904
P60868	40S ribosomal protein S20 OS=Rattus norvegicus GN=Rps20 PE=3 SV=1 - [RS20_RAT]	22.69	1	3	3	18	2.18163	10.08	1	1	7.95632	9.24	1	2	3.43604	9.24	1	2	4.26938	10.08	1	3	3.54723	12.61	2	3	6.39593	9.24	1	2	2.28787	10.08	1	2	3.35214	9.24	1	1	3.00681	9.24	1	2	119	13.3643	9.93506
Q9WVA1	Mitochondrial import inner membrane translocase subunit Tim8 A OS=Rattus norvegicus GN=Timm8a PE=1 SV=1 - [TIM8A_RAT]	22.68	1	2	2	4		0				0				0							5.67183	22.68	2	3		0			2.90948	11.34	1	1		0				0			97	11.0353	5.16064
Q6AYN4	Phytanoyl-CoA hydroxylase-interacting protein-like OS=Rattus norvegicus GN=Phyhipl PE=1 SV=2 - [PHIPL_RAT]	22.67	1	5	7	37	22.9074	11.73	4	8	5.95277	5.87	2	3	5.22738	9.33	2	3	4.6198	9.6	3	3	3.18314	8.27	2	3	0	1.6	1	1	10.1741	10.93	4	8	3.91978	5.87	2	5	5.76686	12.53	3	3	375	42.3849	6.58057
P01836	Ig kappa chain C region, A allele OS=Rattus norvegicus PE=1 SV=1 - [KACA_RAT]	22.64	1	1	2	3		0			3.99352	22.64	2	2		0				0				0				0				0			2.53884	12.26	1	1		0			106	11.7246	5.16064
Q9EPH8	Polyadenylate-binding protein 1 OS=Rattus norvegicus GN=Pabpc1 PE=1 SV=1 - [PABP1_RAT]	22.64	1	10	10	74	16.6201	11.32	5	8	11.4826	12.11	6	9	7.36375	10.38	5	5	17.5186	7.55	4	8	27.0869	15.72	7	11	12.7574	8.18	4	6	15.7534	13.52	5	8	23.5188	13.05	6	12	13.3772	13.52	5	7	636	70.6559	9.49561
Q5RKI1	Eukaryotic initiation factor 4A-II OS=Rattus norvegicus GN=Eif4a2 PE=1 SV=1 - [IF4A2_RAT]	22.6	2	7	7	69	11.185	11.3	3	5	18.0155	15.97	5	8	25.7283	12.78	4	11	8.53661	6.39	2	3	16.0506	14.5	5	10	11.6241	9.83	3	6	3.09228	3.93	1	2	15.6325	14.5	5	9	38.1141	17.69	6	15	407	46.3728	5.47803
P62919	60S ribosomal protein L8 OS=Rattus norvegicus GN=Rpl8 PE=2 SV=2 - [RL8_RAT]	22.57	1	3	3	10	5.57763	7.78	1	2	2.9388	10.89	2	2	0	7.78	1	1		0			5.98992	19.46	2	2		0			3.20954	11.67	1	1	6.1478	7.78	1	2		0			257	28.0073	11.0337
Q9QX69	LanC-like protein 1 OS=Rattus norvegicus GN=Lancl1 PE=1 SV=2 - [LANC1_RAT]	22.56	1	6	6	85	11.0867	7.77	2	3	31.5844	20.55	5	14	24.4849	20.55	5	11	4.41003	4.76	1	1	28.6687	22.56	6	14	13.2916	16.54	4	10	6.29911	8.77	2	3	21.5769	22.56	6	14	27.3235	22.56	6	15	399	45.2105	7.6499
Q9QXI3	G-protein coupled receptor 26 OS=Rattus norvegicus GN=Gpr26 PE=2 SV=1 - [GPR26_RAT]	22.55	1	3	3	4		0				0			0	9.79	1	1		0				0				0			0	5.64	1	2		0			2.60478	7.12	1	1	337	37.78	9.75928
P35565	Calnexin OS=Rattus norvegicus GN=Canx PE=1 SV=1 - [CALX_RAT]	22.5	1	9	9	178	67.236	14.21	6	22	48.031	16.41	7	21	49.7986	11.17	5	20	79.3294	9.14	4	22	60.6948	11.17	5	22	32.5072	8.97	4	14	70.2879	14.21	6	22	45.3238	11.17	5	18	44.2615	14.21	6	17	591	67.2126	4.62744
O55012	Phosphatidylinositol-binding clathrin assembly protein OS=Rattus norvegicus GN=Picalm PE=1 SV=1 - [PICAL_RAT]	22.5	1	8	9	60	22.5485	9.06	3	7	19.6142	6.25	2	5	18.9804	13.59	4	7	18.705	6.09	2	5	19.5447	13.13	4	9	23.1975	10	4	7	19.3812	1.88	1	5	26.3333	15.16	5	9	16.3416	7.34	3	6	640	69.2423	8.45557
P62755	40S ribosomal protein S6 OS=Rattus norvegicus GN=Rps6 PE=1 SV=1 - [RS6_RAT]	22.49	1	4	4	29	17.4841	10.84	2	5	6.33803	11.65	2	4	12.3423	15.66	3	6	5.52208	10.84	2	2	8.2218	10.84	2	3	2.03136	4.82	1	1	8.37658	4.82	1	3	3.9352	4.82	1	2	8.48039	10.84	2	3	249	28.663	10.8433
Q9QUR2	Dynactin subunit 4 OS=Rattus norvegicus GN=Dctn4 PE=1 SV=1 - [DCTN4_RAT]	22.48	1	6	6	23	19.5503	20.13	5	7	9.60442	10.71	2	4		0			4.13843	9.42	2	2	6.64921	6.42	2	3	2.35008	3.64	1	1	8.66151	6	2	3	2.64064	3.64	1	1	5.40936	10.71	2	2	467	53.055	7.72314
P41562	Isocitrate dehydrogenase [NADP] cytoplasmic OS=Rattus norvegicus GN=Idh1 PE=1 SV=1 - [IDHC_RAT]	22.46	1	8	8	60	21.1499	11.35	4	9	10.9642	10.39	4	6	5.76019	8.7	3	3	19.078	16.18	5	8	12.0541	10.39	4	8	1.87883	4.83	2	2	15.7243	10.87	4	7	19.2515	18.6	6	8	13.5708	18.6	6	9	414	46.7045	6.99072
Q5MPA9	Serine/threonine-protein kinase DCLK2 OS=Rattus norvegicus GN=Dclk2 PE=1 SV=2 - [DCLK2_RAT]	22.43	2	10	10	48	13.8059	10.17	5	5	10.9956	3.65	2	4	19.2545	3.65	2	6	12.4468	7.69	4	5	16.4248	8.87	4	6	5.14047	4.43	2	2	22.0443	7.17	4	7	14.1574	8.87	4	6	23.7033	6	2	7	767	83.9636	8.73389
P14659	Heat shock-related 70 kDa protein 2 OS=Rattus norvegicus GN=Hspa2 PE=1 SV=2 - [HSP72_RAT]	22.43	1	3	10	339	141.362	8.06	6	44	86.3249	10.58	7	38	100.369	14.85	8	38	108.716	10.27	5	34	95.0075	10.58	7	38	85.2864	10.58	7	37	101.209	7.58	4	32	96.6015	15.48	8	37	102.608	14.85	8	41	633	69.5987	5.66846
P41137	DNA-binding protein inhibitor ID-2 OS=Rattus norvegicus GN=Id2 PE=1 SV=1 - [ID2_RAT]	22.39	1	1	1	1	2.26165	22.39	1	1		0				0				0				0				0				0				0				0			134	14.9797	8.03076
P31232	Transgelin OS=Rattus norvegicus GN=Tagln PE=1 SV=2 - [TAGL_RAT]	22.39	1	3	3	5		0			2.02504	6.47	1	1		0				0				0				0			2.05496	6.97	1	1		0			5.20703	22.39	3	3	201	22.5883	8.83643
P55067	Neurocan core protein OS=Rattus norvegicus GN=Ncan PE=1 SV=1 - [NCAN_RAT]	22.35	1	17	17	164	79.6765	7	6	22	36.532	9.39	8	16	28.3358	10.5	9	13	50.3038	6.84	4	15	39.852	14.72	11	20	24.9972	10.42	10	16	70.9724	11.38	8	22	49.0516	11.93	10	19	47.3535	14.96	12	21	1257	135.46	5.51611
Q9Z272	ARF GTPase-activating protein GIT1 OS=Rattus norvegicus GN=Git1 PE=1 SV=1 - [GIT1_RAT]	22.34	1	10	10	44	11.3983	7.53	4	4	14.385	6.49	3	5	11.3563	8.05	4	5	8.2853	5.71	3	4	15.6185	9.74	5	7	3.96555	5.84	3	3	10.4617	9.09	4	4	16.4945	9.74	4	6	12.8228	10.26	5	6	770	85.1783	6.94678
Q99PF5	Far upstream element-binding protein 2 OS=Rattus norvegicus GN=Khsrp PE=1 SV=1 - [FUBP2_RAT]	22.33	1	8	8	18	5.45416	3.19	2	2	7.67571	4.3	1	2	2.35688	4.99	2	2	5.81106	5.96	2	2	3.02901	6.24	2	2	3.38523	4.3	1	1	3.96482	8.18	2	2	6.5565	10.82	3	3	3.62295	6.8	2	2	721	74.1805	6.85889
B0BNC9	Quinone oxidoreductase-like protein 2 OS=Rattus norvegicus PE=2 SV=1 - [QORL2_RAT]	22.29	1	3	3	3		0				0				0				0			0	5.43	1	1		0			2.45558	9.14	1	1	0	7.71	1	1		0			350	37.5244	8.68994
Q923W4	Hepatoma-derived growth factor-related protein 3 OS=Rattus norvegicus GN=Hdgfrp3 PE=1 SV=1 - [HDGR3_RAT]	22.28	1	2	3	40	9.2432	15.84	2	4	8.05003	8.42	1	4	12.7386	8.42	1	6	8.11423	15.84	2	5	10.3691	15.84	2	5	0	7.43	1	1	9.88351	22.28	3	7	7.78457	15.84	2	4	8.09518	8.42	1	4	202	22.4329	8.39697
P22831	Synaptoporin OS=Rattus norvegicus GN=Synpr PE=1 SV=2 - [SYNPR_RAT]	22.26	1	3	3	30	16.6859	9.06	2	5	9.83354	22.26	3	6	7.44568	9.06	2	4	9.68195	5.28	1	4	2.33771	9.06	2	2		0			4.92944	5.28	1	2	12.0728	9.06	2	5	0	5.28	1	2	265	29.0883	6.52197
P21571	ATP synthase-coupling factor 6, mitochondrial OS=Rattus norvegicus GN=Atp5j PE=1 SV=1 - [ATP5J_RAT]	22.22	1	3	3	29	4.73124	17.59	1	1	10.1106	17.59	1	2	15.114	21.3	2	5	8.18231	17.59	1	2	22.9146	22.22	3	6	9.51603	17.59	1	2	4.47026	17.59	1	1	16.179	21.3	2	4	23.024	22.22	3	6	108	12.4866	9.43701
P27791	cAMP-dependent protein kinase catalytic subunit alpha OS=Rattus norvegicus GN=Prkaca PE=1 SV=2 - [KAPCA_RAT]	22.22	1	2	5	69	18.7818	5.41	1	9	20.6077	22.22	5	7	5.87374	5.41	1	3	9.01571	5.41	1	6	16.3691	15.1	3	9	6.25795	8.26	2	5	17.6234	8.83	2	9	26.4936	18.52	4	13	15.635	15.1	3	8	351	40.594	8.646
P68182	cAMP-dependent protein kinase catalytic subunit beta OS=Rattus norvegicus GN=Prkacb PE=1 SV=2 - [KAPCB_RAT]	22.22	1	2	5	65	18.7818	12.25	2	10	12.5521	11.97	3	5	5.87374	5.41	1	3	15.4196	15.67	3	8	12.8813	8.26	2	8	6.25795	8.26	2	5	21.2101	8.83	2	10	14.4098	8.26	2	9	11.9635	8.26	2	7	351	40.682	8.55811
Q63598	Plastin-3 OS=Rattus norvegicus GN=Pls3 PE=1 SV=2 - [PLST_RAT]	22.22	1	8	8	43	11.2511	7.78	3	5	7.21071	10.16	3	5	5.48143	10.48	3	4	8.43677	13.81	5	6	8.25248	10.16	3	5	5.95159	6.03	2	3	8.86166	11.59	4	4	8.83554	12.38	4	4	10.8587	11.9	4	7	630	70.6351	5.47803
Q6JAM9	Transmembrane protein 35 OS=Rattus norvegicus GN=Tmem35 PE=1 SV=1 - [TMM35_RAT]	22.16	1	2	2	7		0				0			6.00191	8.98	1	2	2.05108	13.17	1	1	2.20986	8.98	1	1		0				0			5.39173	8.98	1	2	3.30405	8.98	1	1	167	18.4613	9.99365
Q9Z0W7	Chloride intracellular channel protein 4 OS=Rattus norvegicus GN=Clic4 PE=1 SV=3 - [CLIC4_RAT]	22.13	1	2	3	26		0			9.20834	22.13	3	3	13.8033	22.13	3	7		0			8.53955	15.02	2	4	9.7237	22.13	3	5		0			9.89184	22.13	3	5	6.45905	6.32	1	2	253	28.6147	6.26514
Q9WVK3	Peroxisomal trans-2-enoyl-CoA reductase OS=Rattus norvegicus GN=Pecr PE=2 SV=1 - [PECR_RAT]	22.11	1	3	3	3	2.03979	6.27	1	1		0				0				0			2.58444	8.91	1	1		0			3.50829	6.93	1	1		0				0			303	32.4126	8.68994
Q6AYS7	Aminoacylase-1A OS=Rattus norvegicus GN=Acy1a PE=1 SV=1 - [ACY1A_RAT]	22.06	2	4	4	10		0			7.52428	17.65	3	3	0	9.07	1	1	2.13135	4.41	1	1		0				0			2.90697	4.41	1	1	3.4693	8.58	2	2	2.4051	9.31	2	2	408	45.7751	6.48096
P49803	Regulator of G-protein signaling 7 OS=Rattus norvegicus GN=Rgs7 PE=1 SV=2 - [RGS7_RAT]	22.01	1	7	7	62	10.3826	5.66	2	3	26.8849	13	4	8	21.6054	13.21	4	8	8.69524	7.97	3	3	10.0823	10.27	3	7	15.8717	12.58	3	6	34.4875	7.34	2	11	22.866	10.27	3	9	17.082	10.69	3	7	477	55.6561	8.22119
P55051	Fatty acid-binding protein, brain OS=Rattus norvegicus GN=Fabp7 PE=1 SV=2 - [FABP7_RAT]	21.97	1	2	2	16	9.51697	13.64	1	4	2.38955	21.97	2	2	2.06534	13.64	1	1	9.06963	13.64	1	3	2.70564	13.64	1	1	2.90752	13.64	1	1	3.58915	13.64	1	2	2.90616	13.64	1	1	2.4541	13.64	1	1	132	14.8544	5.63037
P60123	RuvB-like 1 OS=Rattus norvegicus GN=Ruvbl1 PE=1 SV=1 - [RUVB1_RAT]	21.93	1	6	6	7	0	2.19	1	1	1.86412	12.94	3	3		0			2.42015	3.07	1	1	0	3.07	1	1		0				0				0			2.04528	3.73	1	1	456	50.1823	6.41748
P54690	Branched-chain-amino-acid aminotransferase, cytosolic OS=Rattus norvegicus GN=Bcat1 PE=1 SV=1 - [BCAT1_RAT]	21.9	1	6	6	40	18.7751	12.9	3	7	6.40934	9	2	2	7.3483	10.71	2	3	24.8331	12.9	3	9	6.01497	11.19	3	3	6.95235	10.71	2	3	22.4485	18.49	5	9	8.5983	10.71	2	3	3.38242	5.6	1	1	411	46.0161	5.75732
Q63100	Cytoplasmic dynein 1 intermediate chain 1 OS=Rattus norvegicus GN=Dync1i1 PE=1 SV=1 - [DC1I1_RAT]	21.77	1	7	7	43	10.8108	9.18	3	3	9.12135	11.04	3	3	14.6731	10.42	3	4	13.277	7.31	3	4	14.7982	14.77	4	6	7.92642	7.31	3	5	28.3984	15.24	5	9	16.3631	11.98	4	5	11.7118	9.02	3	4	643	72.7086	5.12256
P10760	Adenosylhomocysteinase OS=Rattus norvegicus GN=Ahcy PE=1 SV=3 - [SAHH_RAT]	21.76	1	6	6	18	2.96077	8.33	2	2		0			4.18571	6.94	2	2	5.99575	12.73	3	4		0				0			5.80415	8.33	2	4	0	9.95	3	3	4.85086	7.41	2	3	432	47.5072	6.53662
P24049	60S ribosomal protein L17 OS=Rattus norvegicus GN=Rpl17 PE=2 SV=3 - [RL17_RAT]	21.74	1	3	3	24	7.81571	14.13	2	4	0	5.43	1	1	2.10762	13.04	2	3	11.624	14.13	2	5	0	14.13	2	2	0	8.7	1	1	4.50215	5.43	1	2	0	21.74	3	4	0	5.43	1	2	184	21.3834	10.1841
P62501	TSC22 domain family protein 1 OS=Rattus norvegicus GN=Tsc22d1 PE=2 SV=1 - [T22D1_RAT]	21.68	1	2	2	7		0			5.87206	8.39	1	2		0				0				0			1.89872	21.68	2	2		0				0			8.71329	8.39	1	3	143	15.5729	5.19873
Q9QYU2	Elongation factor Ts, mitochondrial OS=Rattus norvegicus GN=Tsfm PE=2 SV=1 - [EFTS_RAT]	21.6	1	3	3	10		0			6.20353	14.81	2	2	3.49034	8.33	1	1	3.40378	6.48	1	1		0				0			9.11029	13.27	2	3	12.994	8.33	1	3		0			324	35.1559	6.43018
Q6RJR6	Reticulon-3 OS=Rattus norvegicus GN=Rtn3 PE=1 SV=1 - [RTN3_RAT]	21.6	1	11	11	80	22.2796	16.91	7	8	27.5697	16.81	7	11	17.7553	11.38	7	11	19.3763	11.49	4	5	17.7022	8.94	5	10	20.2144	11.91	6	9	25.5675	11.91	5	9	15.1409	12.66	6	8	11.5877	9.36	5	9	940	101.454	5.10986
P31662	Sodium-dependent neutral amino acid transporter SLC6A17 OS=Rattus norvegicus GN=Slc6a17 PE=1 SV=1 - [S6A17_RAT]	21.6	1	9	9	36	12.4203	9.35	5	7	6.91971	1.65	1	3	7.37399	7.57	3	4	11.381	8.53	4	5	7.70697	7.02	3	4	5.24348	1.65	1	2	5.01351	3.44	2	4	7.17858	7.7	4	4	6.51211	3.44	2	3	727	81.0024	6.41748
P0DMW0	Heat shock 70 kDa protein 1A OS=Rattus norvegicus GN=Hspa1a PE=2 SV=1 - [HS71A_RAT]	21.53	1	4	7	140	74.3655	5.77	2	19	49.2443	12.32	4	15	53.5705	5.77	2	13	62.0872	5.77	2	16	50.9984	8.27	3	14	45.558	5.77	2	14	55.6702	5.77	2	14	66.6835	14.98	5	18	55.4278	10.76	4	17	641	70.1421	5.8208
Q5U2Z3	Nucleosome assembly protein 1-like 4 OS=Rattus norvegicus GN=Nap1l4 PE=1 SV=1 - [NP1L4_RAT]	21.5	1	4	5	29	11.6282	6.99	2	4	7.37006	12.44	3	6	0	2.59	1	1	8.0643	11.66	3	3	4.4119	9.59	2	2	3.29453	12.44	3	4	9.69888	6.99	2	4	5.76081	9.84	2	2	10.6665	9.59	2	3	386	43.8895	4.67822
Q5FVI4	Cell cycle exit and neuronal differentiation protein 1 OS=Rattus norvegicus GN=Cend1 PE=1 SV=1 - [CEND_RAT]	21.48	1	1	1	14	14.2158	21.48	1	4	2.42637	21.48	1	1	2.76068	21.48	1	2	3.30597	21.48	1	1	2.81836	21.48	1	1	0	21.48	1	1	2.91536	21.48	1	2	0	21.48	1	1	3.746	21.48	1	1	149	15.0339	8.96826
Q64537	Calpain small subunit 1 OS=Rattus norvegicus GN=Capns1 PE=1 SV=3 - [CPNS1_RAT]	21.48	1	3	3	7	11.0496	8.89	1	3		0				0			4.34113	8.89	1	1	0	5.56	1	1		0			6.3919	15.93	2	2		0				0			270	28.5519	5.46533
Q6MGD0	Protein CutA OS=Rattus norvegicus GN=Cuta PE=1 SV=2 - [CUTA_RAT]	21.47	2	3	3	15	5.08507	18.08	2	2	2.37078	10.17	1	2	3.17113	10.17	1	1	0	3.39	1	1		0			4.46669	18.08	2	2	3.05766	11.3	2	3	3.11341	10.17	1	1	7.78428	18.08	2	3	177	18.6468	6.75635
Q5XIG4	OCIA domain-containing protein 1 OS=Rattus norvegicus GN=Ociad1 PE=1 SV=1 - [OCAD1_RAT]	21.46	1	3	3	10	4.18143	8.91	1	1		0				0			4.78966	8.91	1	1	3.92701	16.19	2	2	3.3009	8.91	1	1		0			2.87803	21.46	3	3	6.44458	16.19	2	2	247	27.6418	7.41553
P28073	Proteasome subunit beta type-6 OS=Rattus norvegicus GN=Psmb6 PE=1 SV=3 - [PSB6_RAT]	21.43	1	2	2	7	8.21403	21.43	2	2		0			4.64038	16.39	1	1	0	5.04	1	1		0				0			2.92874	5.04	1	1	2.4435	16.39	1	1	5.04831	16.39	1	1	238	25.2734	4.99561
P85971	6-phosphogluconolactonase OS=Rattus norvegicus GN=Pgls PE=1 SV=1 - [6PGL_RAT]	21.4	1	3	3	22		0			2.89593	8.95	1	2	9.83547	15.56	2	4		0			9.35473	15.56	2	3	6.08455	8.95	1	3	0	5.84	1	1	17.316	15.56	2	5	10.7221	15.56	2	4	257	27.2173	5.84619
P81795	Eukaryotic translation initiation factor 2 subunit 3, X-linked OS=Rattus norvegicus GN=Eif2s3 PE=1 SV=2 - [IF2G_RAT]	21.4	2	6	6	30	3.39566	3.81	1	1	9.71358	6.78	2	4	4.30266	6.78	2	2	2.98858	2.97	1	1	12.6002	14.83	4	6	4.01242	6.78	2	2	13.3433	15.25	4	5	9.55234	6.78	2	4	9.58695	11.65	3	5	472	51.0472	8.39697
Q499T7	Cilia- and flagella-associated protein 20 OS=Rattus norvegicus GN=Cfap20 PE=2 SV=1 - [CFA20_RAT]	21.34	1	2	2	2		0				0			3.1823	15.24	1	1		0				0			0	6.1	1	1		0				0				0			164	19.1202	9.96436
Q9WVR7	Protein phosphatase 1F OS=Rattus norvegicus GN=Ppm1f PE=2 SV=1 - [PPM1F_RAT]	21.33	1	5	5	13	4.72511	6	1	1	5.78174	10.44	2	2		0			11.6594	6	1	3		0			0	4.44	1	1	12.4649	16.89	4	5		0			0	4.44	1	1	450	49.1348	5.35107
Q64560	Tripeptidyl-peptidase 2 OS=Rattus norvegicus GN=Tpp2 PE=2 SV=3 - [TPP2_RAT]	21.3	1	17	17	70	13.2924	6.73	7	10	10.2464	5.2	4	5	17.1095	7.21	4	6	20.5248	6.73	7	9	20.4714	9.13	7	10	8.55238	4.88	3	4	18.0416	9.77	8	9	16.7398	10.09	7	8	16.7775	10.73	7	9	1249	138.206	6.37939
P29066	Beta-arrestin-1 OS=Rattus norvegicus GN=Arrb1 PE=1 SV=1 - [ARRB1_RAT]	21.29	1	7	7	22	18.5395	12.68	4	6	2.67605	4.55	1	1	3.67422	4.55	2	2	10.1648	5.74	1	2	2.79326	4.55	2	2	2.62069	4.55	1	1	12.6293	12.44	3	4	4.74937	4.55	1	2	2.72223	4.55	2	2	418	46.9902	6.27783
Q5HZW3	Aspartate beta-hydroxylase domain-containing protein 2 OS=Rattus norvegicus GN=Asphd2 PE=2 SV=1 - [ASPH2_RAT]	21.28	1	3	3	9	9.38838	21.28	3	4	2.13197	7.87	1	1	2.37953	7.87	1	1	3.63265	4.08	1	1		0				0				0			3.309	7.87	1	1	2.27324	4.08	1	1	343	38.702	7.04932
P29147	D-beta-hydroxybutyrate dehydrogenase, mitochondrial OS=Rattus norvegicus GN=Bdh1 PE=1 SV=2 - [BDH_RAT]	21.28	1	6	6	64	13.8188	10.79	3	7	14.4741	15.16	4	8	6.07989	11.08	3	7	2.11419	7.87	2	3	6.79761	7.87	2	5	10.3616	11.08	3	7	5.68543	7.87	2	5	17.0597	18.08	5	10	22.5145	18.08	5	12	343	38.1773	8.83643
Q62715	Neutrophil antibiotic peptide NP-2 OS=Rattus norvegicus GN=Defa PE=1 SV=1 - [DEF2_RAT]	21.28	2	1	1	1		0				0			3.08163	21.28	1	1		0				0				0				0				0				0			94	10.2951	7.6499
Q9Z0J8	Neuronal growth regulator 1 OS=Rattus norvegicus GN=Negr1 PE=1 SV=1 - [NEGR1_RAT]	21.26	1	4	4	20		0			11.8603	13.79	2	4	10.0744	17.53	3	5		0			11.9254	13.79	2	4	2.2799	8.05	1	1	2.113	3.74	1	1	8.68702	8.05	1	3	7.20909	8.05	1	2	348	37.8339	6.52197
Q62609	Noelin OS=Rattus norvegicus GN=Olfm1 PE=1 SV=1 - [NOE1_RAT]	21.24	1	6	6	15	4.48996	5.57	2	2	2.30958	6.8	2	2	5.65218	8.87	2	2	5.17182	3.09	1	2	0	1.65	1	1	0	3.09	1	1	5.92123	3.09	1	2	2.349	4.74	2	2	1.61279	3.09	1	1	485	55.4065	6.94678
P07871	3-ketoacyl-CoA thiolase B, peroxisomal OS=Rattus norvegicus GN=Acaa1b PE=1 SV=2 - [THIKB_RAT]	21.23	2	4	4	4		0				0				0			2.12859	8.02	2	2	2.02958	7.08	1	1		0				0			2.02039	6.13	1	1		0			424	43.7927	8.22119
Q6IE59	Serine protease 57 OS=Rattus norvegicus GN=Prss57 PE=2 SV=2 - [PRS57_RAT]	21.22	1	3	3	4	2.69834	7.19	1	1		0				0				0			2.87935	12.95	1	1		0				0				0			0	8.27	1	2	278	29.4986	7.63525
H1UBN0	Copine-7 OS=Rattus norvegicus GN=Cpne7 PE=1 SV=1 - [CPNE7_RAT]	21.22	1	8	9	69	26.0932	6.12	3	10	16.7963	6.47	3	6	12.4606	1.62	1	5	22.5703	5.22	2	9	15.5664	6.47	3	7	18.1591	7.37	3	8	29.7636	8.63	4	11	20.1218	9.89	4	8	11.8977	1.62	1	5	556	61.9389	5.40186
Q9QVC8	Peptidyl-prolyl cis-trans isomerase FKBP4 OS=Rattus norvegicus GN=Fkbp4 PE=1 SV=3 - [FKBP4_RAT]	21.18	1	6	6	8	3.97596	5.02	1	1	0	3.06	1	1		0			4.78036	8.3	2	2	0	3.06	1	1		0			3.44608	5.24	2	2	2.83877	4.59	1	1		0			458	51.4178	5.61768
P48550	G protein-activated inward rectifier potassium channel 2 OS=Rattus norvegicus GN=Kcnj6 PE=1 SV=1 - [KCNJ6_RAT]	21.18	1	4	4	28	13.2464	10.82	2	3	10.6186	9.18	2	4	8.70944	9.18	2	3	6.57856	8.71	2	2	4.57916	3.53	1	2	9.00195	3.53	1	4	6.64026	8.71	2	2	4.49438	16	3	3	11.1985	3.53	1	5	425	48.6086	5.43994
P13697	NADP-dependent malic enzyme OS=Rattus norvegicus GN=Me1 PE=1 SV=2 - [MAOX_RAT]	21.15	1	7	7	62	10.4089	9.79	3	3	29.3434	18.01	5	8	6.2245	6.99	2	3	28.9501	16.61	5	8	21.2347	18.01	5	8	14.0153	10.66	3	5	27.81	16.61	5	8	27.6758	18.01	6	9	23.8147	18.01	5	10	572	63.962	6.93213
P24050	40S ribosomal protein S5 OS=Rattus norvegicus GN=Rps5 PE=1 SV=3 - [RS5_RAT]	21.08	1	3	3	13		0			2.47104	9.8	1	1	3.10502	11.27	2	7		0				0			1.74905	9.8	1	1	3.44996	6.37	1	1	4.27903	6.37	1	1	7.16442	16.18	2	2	204	22.864	9.64209
P07483	Fatty acid-binding protein, heart OS=Rattus norvegicus GN=Fabp3 PE=1 SV=2 - [FABPH_RAT]	21.05	1	2	2	12	6.96903	21.05	2	4		0			2.0989	10.53	1	1	2.33813	10.53	1	2	0	10.53	1	1	0	10.53	1	1	2.16095	10.53	1	2	2.01398	10.53	1	1		0			133	14.7656	6.32861
Q68FX9	NAD-dependent protein deacylase sirtuin-5, mitochondrial OS=Rattus norvegicus GN=Sirt5 PE=2 SV=1 - [SIR5_RAT]	20.97	1	3	3	5	0	8.39	1	1		0			0	7.1	1	1		0				0				0			2.61259	7.1	1	1		0			5.47006	12.58	2	2	310	34.0763	8.74854
P09895	60S ribosomal protein L5 OS=Rattus norvegicus GN=Rpl5 PE=1 SV=3 - [RL5_RAT]	20.88	1	4	4	8	9.32841	16.16	3	3	2.88462	4.71	1	1		0				0				0				0			4.32948	10.44	2	2	2.00774	5.72	1	1	0	4.71	1	1	297	34.4367	9.74463
P21531	60S ribosomal protein L3 OS=Rattus norvegicus GN=Rpl3 PE=1 SV=3 - [RL3_RAT]	20.84	1	6	6	36	10.923	11.91	2	3	12.9091	15.88	4	6	10.0241	14.64	4	4	10.9576	11.41	2	4	13.3199	14.14	4	7		0			10.2836	11.41	2	3	7.67865	13.65	3	5	9.99469	11.91	3	4	403	46.1068	10.2134
P53678	AP-3 complex subunit mu-2 OS=Rattus norvegicus GN=Ap3m2 PE=2 SV=1 - [AP3M2_RAT]	20.81	1	3	5	31	13.7065	9.09	2	5	6.20684	13.64	3	5	6.27319	13.64	3	4	17.2546	4.78	1	5	3.27911	6.46	1	1	4.67461	4.78	1	2	7.7409	7.66	2	4	5.35948	13.64	3	4	2.5924	4.78	1	1	418	46.8444	7.56201
Q5XFW8	Protein SEC13 homolog OS=Rattus norvegicus GN=Sec13 PE=1 SV=1 - [SEC13_RAT]	20.81	1	3	3	6		0			2.01507	7.14	1	1		0			0	8.39	1	1		0				0			0	7.14	1	1	4.50624	12.42	2	2	0	8.39	1	1	322	35.5251	5.37646
Q6PCU2	V-type proton ATPase subunit E 1 OS=Rattus norvegicus GN=Atp6v1e1 PE=1 SV=1 - [VATE1_RAT]	20.8	1	4	4	51	13.8197	6.19	1	3	8.96992	15.04	3	4	18.9473	15.04	3	5	20.299	6.19	2	5	19.8861	15.04	3	7	27.3057	15.04	3	10	14.2873	11.95	3	4	17.5786	15.04	3	5	23.0843	15.04	3	8	226	26.1118	8.42627
P14604	Enoyl-CoA hydratase, mitochondrial OS=Rattus norvegicus GN=Echs1 PE=1 SV=1 - [ECHM_RAT]	20.69	1	4	4	85	23.3477	13.1	2	6	32.599	17.24	3	11	37.7842	16.55	3	13	28.2536	5.86	1	7	23.1985	20.69	4	11	18.696	17.24	3	9	20.5237	13.1	2	6	29.2064	16.55	3	11	22.2398	16.55	3	11	290	31.4962	8.1333
Q68FQ2	Junctional adhesion molecule C OS=Rattus norvegicus GN=Jam3 PE=1 SV=1 - [JAM3_RAT]	20.65	1	3	3	15	12.3432	13.87	2	3	6.90408	5.81	1	2	4.12362	5.81	1	1	7.16577	5.81	1	2	2.90384	5.81	1	1	3.56596	5.81	1	1	13.3814	13.87	2	3	6.7428	12.58	2	2		0			310	34.7606	7.25439
P97738	Neuronal pentraxin-2 OS=Rattus norvegicus GN=Nptx2 PE=1 SV=1 - [NPTX2_RAT]	20.6	1	3	4	4	1.33497	1.39	1	1	2.74032	7.87	1	1		0				0				0				0				0			2.3277	5.09	1	1	2.22792	6.25	1	1	432	47.3994	5.75732
Q505J9	ATPase family AAA domain-containing protein 1 OS=Rattus norvegicus GN=Atad1 PE=1 SV=1 - [ATAD1_RAT]	20.5	1	4	4	13	4.31121	4.43	1	2	5.96055	13.3	3	4		0			5.10717	11.63	2	2	0	5.54	1	1	0	3.32	1	3	2.60114	7.2	1	1		0				0			361	40.691	6.90283
P62762	Visinin-like protein 1 OS=Rattus norvegicus GN=Vsnl1 PE=1 SV=2 - [VISL1_RAT]	20.42	1	3	3	86	26.7762	20.42	3	7	29.1606	20.42	3	8	53.2548	20.42	3	14	25.3202	20.42	3	7	32.5778	20.42	3	9	34.8603	20.42	3	10	35.1564	20.42	3	9	35.061	20.42	3	10	45.4322	20.42	3	12	191	22.128	5.14795
Q6IE06	Putative inactive serine protease 58 OS=Rattus norvegicus GN=Prss58 PE=2 SV=1 - [PRS58_RAT]	20.42	1	2	2	2		0				0				0			2.17581	13.33	1	1		0				0				0			0	7.08	1	1		0			240	26.7945	7.40088
Q9JJ54	Heterogeneous nuclear ribonucleoprotein D0 OS=Rattus norvegicus GN=Hnrnpd PE=1 SV=2 - [HNRPD_RAT]	20.4	1	6	7	96	25.4478	11.61	3	11	21.4804	14.73	5	12	23.625	13.88	4	11	28.9972	11.61	3	12	18.4844	8.5	3	9	13.966	11.33	4	9	30.1668	11.61	3	11	25.6672	18.13	5	11	22.6162	13.88	4	10	353	38.1942	7.81104
P29101	Synaptotagmin-2 OS=Rattus norvegicus GN=Syt2 PE=1 SV=1 - [SYT2_RAT]	20.38	1	2	8	189	79.158	9.95	5	29	31.8342	9.95	5	20	32.2636	9.95	5	19	71.7585	13.03	6	27	27.2536	9.95	5	17	26.9319	7.58	4	16	49.483	16.82	5	22	40.45	9.95	5	21	33.1728	9.95	5	18	422	47.1792	7.98682
Q9QYG8	Uridine-cytidine kinase 2 OS=Rattus norvegicus GN=Uck2 PE=2 SV=2 - [UCK2_RAT]	20.31	1	3	3	4		0				0			2.444	20.31	2	3		0				0			1.85813	5.36	1	1		0				0				0			261	29.3861	6.55127
P80433	Cytochrome c oxidase subunit 8A, mitochondrial OS=Rattus norvegicus GN=Cox8a PE=1 SV=3 - [COX8A_RAT]	20.29	1	1	1	1		0				0				0				0				0				0				0							0	20.29	1	1	69	7.66714	9.62744
Q9Z244	GMP reductase 1 OS=Rattus norvegicus GN=Gmpr PE=2 SV=1 - [GMPR1_RAT]	20.29	1	3	3	12	5.11529	7.54	1	1	2.03796	6.38	1	3	6.15598	6.38	1	2	4.58973	13.91	2	2		0			2.66795	6.38	1	1	4.58307	7.54	1	1	2.82023	6.38	1	1	3.60796	6.38	1	1	345	37.4638	6.97607
Q9Z250	Protein lin-7 homolog A OS=Rattus norvegicus GN=Lin7a PE=1 SV=2 - [LIN7A_RAT]	20.26	1	1	3	21		0			2.6386	15.52	2	3	5.7081	6.9	1	3	5.32905	8.62	1	2	2.62798	6.9	1	3	0	6.9	1	2	2.51379	8.62	1	1	2.96693	11.64	2	4	7.81099	6.9	1	3	232	25.8485	8.71924
P53042	Serine/threonine-protein phosphatase 5 OS=Rattus norvegicus GN=Ppp5c PE=1 SV=1 - [PPP5_RAT]	20.24	1	6	6	44	15.4372	14.03	4	5	10.5145	10.02	3	4	14.9202	16.43	5	6	6.1064	10.22	3	3	11.6641	10.02	3	4	9.04872	8.42	3	5	13.4915	16.63	5	5	14.9987	16.43	5	7	9.94574	12.63	4	5	499	56.8802	6.20166
D4AD37	Inositol monophosphatase 3 OS=Rattus norvegicus GN=Impad1 PE=3 SV=1 - [IMPA3_RAT]	20.22	1	3	3	4	6.2905	14.89	2	2		0				0			2.10272	5.34	1	1		0				0				0			0	7.58	1	1		0			356	38.545	6.62451
Q5M9I5	Cytochrome b-c1 complex subunit 6, mitochondrial OS=Rattus norvegicus GN=Uqcrh PE=3 SV=1 - [QCR6_RAT]	20.22	1	1	1	11					2.17136	20.22	1	1	2.11243	20.22	1	3					2.68175	20.22	1	1	0	20.22	1	1					0	20.22	1	3	2.19936	20.22	1	2	89	10.417	4.97021
P48037	Annexin A6 OS=Rattus norvegicus GN=Anxa6 PE=1 SV=2 - [ANXA6_RAT]	20.21	1	10	10	35		0			16.6718	11.44	5	6	18.3996	9.06	4	6	3.08744	1.49	1	1	5.37546	4.75	2	3	8.86979	7.73	3	3	5.54388	3.86	2	2	14.8392	9.81	4	6	17.5501	14.12	7	8	673	75.7065	5.56689
Q68FT1	Ubiquinone biosynthesis protein COQ9, mitochondrial OS=Rattus norvegicus GN=Coq9 PE=1 SV=2 - [COQ9_RAT]	20.19	1	3	3	15	3.09189	6.73	1	1	0	13.46	2	2	2.97915	7.69	1	1	7.36795	6.73	1	2		0			0	14.42	2	2	3.9445	6.73	1	1	0	7.69	1	2	0	20.19	3	4	312	35.1235	5.77002
Q566E6	CMRF35-like molecule 1 OS=Rattus norvegicus GN=Cd300lf PE=2 SV=1 - [CLM1_RAT]	20.18	1	2	2	2		0				0				0				0				0			2.45289	20.18	2	2		0				0				0			332	36.7992	6.27783
Q9Z269	Vesicle-associated membrane protein-associated protein B OS=Rattus norvegicus GN=Vapb PE=1 SV=3 - [VAPB_RAT]	20.16	1	3	4	37	18.5797	14.4	3	6	8.13538	4.94	1	3	10.7495	4.94	1	4	22.6033	10.7	2	8	7.28069	5.76	2	4	2.93242	4.94	1	1	17.4976	13.58	2	5	9.28847	4.94	1	3	7.54647	4.94	1	3	243	26.899	7.78174
Q5BJN5	Mitochondrial intermembrane space import and assembly protein 40 OS=Rattus norvegicus GN=Chchd4 PE=2 SV=1 - [MIA40_RAT]	20.14	1	1	1	6		0			2.80904	20.14	1	1	2.78085	20.14	1	1	3.27173	20.14	1	1									3.61294	20.14	1	1	3.60739	20.14	1	1	2.35857	20.14	1	1	139	15.4568	4.32275
Q05140	Clathrin coat assembly protein AP180 OS=Rattus norvegicus GN=Snap91 PE=1 SV=1 - [AP180_RAT]	20.11	1	12	13	278	170.67	20.11	11	48	87.0438	12.79	6	23	66.8834	12.79	6	20	167.817	16.72	10	46	94.9887	12.79	6	29	80.098	9.84	5	23	107.512	18.36	10	34	104.595	15.08	8	31	75.2771	11.26	6	24	915	93.4603	4.93213
Q5FVC2	Rho guanine nucleotide exchange factor 2 OS=Rattus norvegicus GN=Arhgef2 PE=1 SV=1 - [ARHG2_RAT]	20.1	1	12	12	33	28.8119	12.89	8	10	2.17586	2.34	1	1	7.00133	4.26	2	2	15.4203	5.99	4	5	2.07343	1.93	1	1	2.09029	1.93	1	1	20.5568	9.85	6	8	4.47426	2.34	1	1	14.2976	6.6	3	4	985	111.84	7.12256
P0C1G7	WW domain binding protein 1-like OS=Rattus norvegicus GN=Wbp1l PE=4 SV=1 - [WBP1L_RAT]	20.06	1	4	4	4	2.79035	6.98	1	1		0				0				0			0	3.78	1	1	0	9.3	2	2		0				0				0			344	37.96	5.79541
Q66HF8	Aldehyde dehydrogenase X, mitochondrial OS=Rattus norvegicus GN=Aldh1b1 PE=1 SV=1 - [AL1B1_RAT]	20.04	1	7	7	30	2.52616	3.28	1	1	10.7626	12.52	4	5	7.29222	9.83	3	3	0	2.7	1	1	8.75429	5.59	2	3	7.96744	14.26	4	4	6.35692	9.83	4	5	10.8699	9.83	3	4	6.74621	14.26	4	4	519	57.5885	7.06396
P49187	Mitogen-activated protein kinase 10 OS=Rattus norvegicus GN=Mapk10 PE=1 SV=2 - [MK10_RAT]	20.04	5	3	6	54	5.65778	9.7	2	2	14.0852	4.53	2	7	16.9161	11.21	3	7	5.56986	4.74	2	2	20.2156	18.32	5	10	13.1622	11.21	3	7	5.3406	6.47	3	3	19.7556	18.32	5	9	16.8653	11.21	3	7	464	52.4964	6.82959
Q5I0D5	Phospholysine phosphohistidine inorganic pyrophosphate phosphatase OS=Rattus norvegicus GN=Lhpp PE=2 SV=1 - [LHPP_RAT]	20	1	2	2	2		0				0				0				0				0				0				0				0			3.56978	20	2	2	270	29.1717	5.38916
D3ZVF4	Trafficking protein particle complex subunit 2 OS=Rattus norvegicus GN=Trappc2 PE=3 SV=1 - [TPPC2_RAT]	20	1	2	2	2		0				0			2.03074	8.57	1	1	0	11.43	1	1		0				0				0				0				0			140	16.4421	6.52197
Q01062	cGMP-dependent 3',5'-cyclic phosphodiesterase OS=Rattus norvegicus GN=Pde2a PE=1 SV=2 - [PDE2A_RAT]	19.94	1	11	11	26	10.5982	7	5	6	2.42007	2.26	1	1		0			16.6351	8.08	4	5	3.32455	2.59	1	1	1.72765	2.48	2	2	14.1682	5.6	4	5	8.5354	8.94	4	4	3.42556	3.88	2	2	928	104.597	5.51611
P62250	40S ribosomal protein S16 OS=Rattus norvegicus GN=Rps16 PE=1 SV=2 - [RS16_RAT]	19.86	1	3	3	25	1.96227	6.85	1	1	8.91341	14.38	2	4	3.40635	6.85	1	2	6.15289	12.33	2	3	4.59493	14.38	2	3	7.03636	14.38	2	5	1.80336	6.85	1	1	4.24125	14.38	2	2	8.75139	19.86	3	4	146	16.435	10.2134
P32038	Complement factor D OS=Rattus norvegicus GN=Cfd PE=1 SV=2 - [CFAD_RAT]	19.77	1	2	2	2	2.51298	8.75	1	1		0			0	11.03	1	1		0				0				0				0				0				0			263	28.4242	7.06396
O70277	Tripartite motif-containing protein 3 OS=Rattus norvegicus GN=Trim3 PE=1 SV=1 - [TRIM3_RAT]	19.76	1	9	9	18	5.894	4.97	2	2	0	3.63	1	1	0	3.49	2	2	9.92225	7.12	4	4		0			0	2.28	1	1	5.77403	6.32	2	2	7.54805	5.24	2	3	2.59843	7.26	3	3	744	80.745	7.89893
P54319	Phospholipase A-2-activating protein OS=Rattus norvegicus GN=Plaa PE=1 SV=3 - [PLAP_RAT]	19.75	1	8	8	47	18.6718	8.55	4	9	12.0188	6.92	3	5	2.23301	4.78	2	2	22.003	6.04	3	8	8.47998	11.95	5	7	0	2.39	1	1	9.38281	4.03	2	4	14.2793	8.55	4	6	8.90398	6.92	3	5	795	87.0284	6.0874
Q6P7B0	Tryptophan--tRNA ligase, cytoplasmic OS=Rattus norvegicus GN=Wars PE=1 SV=2 - [SYWC_RAT]	19.75	1	6	6	35	29.8901	17.05	5	10	6.07743	7.69	2	3	8.60125	7.28	2	3	18.105	17.26	5	8	9.97764	7.28	2	3	2.28299	3.74	1	1	6.0835	3.74	1	2	6.53504	7.28	2	2	10.1886	7.28	2	3	481	54.1089	6.48096
Q63945	Protein SET OS=Rattus norvegicus GN=Set PE=2 SV=2 - [SET_RAT]	19.72	1	3	3	46	29.9127	15.92	2	7	22.3179	15.92	2	6	11.8169	19.72	3	4	20.7976	15.92	2	6	8.26578	19.72	3	4	20.7672	15.92	2	6	12.7185	15.92	2	3	18.2664	19.72	3	6	16.5531	15.92	2	4	289	33.3857	4.32275
Q78PB6	Nuclear distribution protein nudE-like 1 OS=Rattus norvegicus GN=Ndel1 PE=1 SV=1 - [NDEL1_RAT]	19.71	2	4	4	6	5.46245	12.46	2	2		0				0			0	2.03	1	1	0	5.22	1	1		0			4.96999	3.48	1	2		0				0			345	38.3424	5.23682
Q63633	Solute carrier family 12 member 5 OS=Rattus norvegicus GN=Slc12a5 PE=1 SV=2 - [S12A5_RAT]	19.67	1	13	13	202	77.2865	13.43	9	31	49.4325	10.8	7	19	34.6068	11.85	8	22	60.1007	11.06	7	22	43.0782	10.8	8	23	15.1648	7.46	5	11	53.8765	11.06	7	22	59.9658	14.75	9	25	51.0146	14.05	10	27	1139	126.165	6.81494
Q64536	[Pyruvate dehydrogenase (acetyl-transferring)] kinase isozyme 2, mitochondrial OS=Rattus norvegicus GN=Pdk2 PE=1 SV=1 - [PDK2_RAT]	19.66	1	4	4	9	3.16591	3.93	1	1		0			3.48555	7.86	1	1		0			2.96447	3.19	1	1		0			2.42329	4.67	1	1	13.0807	12.53	2	4	3.12599	4.67	1	1	407	46.0761	6.60986
P62893	60S ribosomal protein L39 OS=Rattus norvegicus GN=Rpl39 PE=1 SV=2 - [RL39_RAT]	19.61	1	1	1	2	0	19.61	1	1		0												0				0			0	19.61	1	1									51	6.40265	12.5571
P19492	Glutamate receptor 3 OS=Rattus norvegicus GN=Gria3 PE=1 SV=1 - [GRIA3_RAT]	19.59	1	6	9	48	24.6486	5.74	3	7	12.0483	3.72	2	4	9.53696	1.69	1	3	37.6617	10.7	5	11	12.4627	3.72	2	4	11.3029	1.69	1	4	17.9411	5.74	3	5	13.668	7.09	4	6	8.49607	5.52	2	4	888	100.309	8.19189
Q9WV48	SH3 and multiple ankyrin repeat domains protein 1 OS=Rattus norvegicus GN=Shank1 PE=1 SV=1 - [SHAN1_RAT]	19.57	1	20	20	67	26.6978	6.83	7	10	24.1888	7.38	7	12	14.0063	3.65	3	5	25.5027	7.38	6	7	16.3385	7.89	7	9	5.5286	3.92	3	3	23.0814	6.05	5	8	18.2204	5.58	6	8	9.55894	5.4	5	5	2167	226.196	8.33838
P97876	Basic leucine zipper transcriptional factor ATF-like 3 OS=Rattus norvegicus GN=Batf3 PE=1 SV=1 - [BATF3_RAT]	19.55	1	1	1	2		0				0				0				0			0	19.55	1	1		0							2.40736	19.55	1	1		0			133	15.1198	8.86572
P70627	Glutamate carboxypeptidase 2 OS=Rattus norvegicus GN=Folh1 PE=1 SV=1 - [FOLH1_RAT]	19.55	1	9	9	34	12.5303	8.64	4	7	4.12169	6.12	3	3	2.7378	2.93	1	2	13.8864	8.64	4	6	2.46261	6.91	3	4	0	2.26	1	1	14.7409	10.11	4	6	1.83437	1.99	1	1	4.29039	5.85	3	4	752	84.4868	7.48877
Q03114	Cyclin-dependent-like kinase 5 OS=Rattus norvegicus GN=Cdk5 PE=1 SV=1 - [CDK5_RAT]	19.52	2	4	5	38	1.9228	2.74	1	1	6.267	5.48	2	3	10.4828	10.62	3	5	5.9435	5.48	2	3	14.8795	13.36	4	8	10.4171	10.62	3	5	6.00381	5.48	2	3	8.82065	11.64	3	4	9.81213	10.62	3	6	292	33.2332	7.66455
Q9Z254	PDZ domain-containing protein GIPC1 OS=Rattus norvegicus GN=Gipc1 PE=1 SV=2 - [GIPC1_RAT]	19.52	2	3	3	6	0	4.5	1	1		0				0			0	4.5	1	1	0	9.91	1	1	0	5.11	1	1	0	4.5	1	1		0			0	5.11	1	1	333	36.1107	5.90967
Q62718	Neurotrimin OS=Rattus norvegicus GN=Ntm PE=1 SV=1 - [NTRI_RAT]	19.48	1	4	4	65	27.5641	19.48	4	7	23.3417	19.48	4	8	23.4539	16.57	3	5	25.4939	19.48	4	6	32.3509	16.57	3	9	27.0994	19.48	4	8	22.8628	19.48	4	6	32.5287	19.48	4	9	24.4073	19.48	4	7	344	37.9744	7.59131
Q62915	Peripheral plasma membrane protein CASK OS=Rattus norvegicus GN=Cask PE=1 SV=1 - [CSKP_RAT]	19.47	1	12	12	21	3.63118	3.96	2	2	0	1.76	1	1	2.11865	3.19	3	3	12.0465	8.69	5	5	5.89147	4.84	3	3		0			7.87741	8.36	5	5	4.68543	4.07	2	2		0			909	103.193	6.49365
Q811Q2	Chloride intracellular channel protein 6 OS=Rattus norvegicus GN=Clic6 PE=1 SV=1 - [CLIC6_RAT]	19.44	1	5	6	26		0			3.22761	5.39	2	2	10.0175	8.33	3	5		0			7.31239	8.33	3	3	3.22435	5.39	2	2	5.22075	6.37	2	2	9.00474	8.33	3	5	13.58	15.85	5	7	612	64.6477	4.36084
Q7TSW6	Store-operated calcium entry regulator STIMATE OS=Rattus norvegicus GN=Tmem110 PE=2 SV=1 - [STIMA_RAT]	19.44	1	2	2	2	5.63165	19.44	2	2		0								0				0				0				0				0				0			288	32.4489	7.41553
B2DD29	Serine/threonine-protein kinase BRSK1 OS=Rattus norvegicus GN=Brsk1 PE=1 SV=1 - [BRSK1_RAT]	19.41	1	7	7	22	8.12916	6.3	2	2	7.70234	4.37	2	2		0			5.79113	4.37	2	4	8.94345	8.48	3	3	7.26227	2.06	1	2	15.4785	10.93	4	5	9.45704	4.37	2	3	0	1.29	1	1	778	85.1298	9.31982
P62907	60S ribosomal protein L10a OS=Rattus norvegicus GN=Rpl10a PE=1 SV=2 - [RL10A_RAT]	19.35	1	3	3	16	0	5.99	1	1	2.37552	5.99	1	2	2.54797	5.99	1	1	0	5.99	1	2	1.79188	5.99	1	2	0	5.99	1	1	2.07728	11.98	2	2	4.97892	13.36	2	3	2.45141	5.99	1	2	217	24.8155	9.93506
Q5BJS4	FUN14 domain-containing protein 1 OS=Rattus norvegicus GN=Fundc1 PE=1 SV=1 - [FUND1_RAT]	19.35	1	1	1	1		0				0				0				0			0	19.35	1	1		0				0				0				0			155	17.1478	8.63135
Q5XIN6	LETM1 and EF-hand domain-containing protein 1, mitochondrial OS=Rattus norvegicus GN=Letm1 PE=1 SV=1 - [LETM1_RAT]	19.35	1	9	9	56		0			26.1126	10.83	4	9	26.8133	14.48	6	11	2.06254	1.62	1	1	29.3775	10.83	4	11	8.52473	8.25	3	4	6.50789	5.14	2	2	29.2718	13.94	6	11	18.2021	10.83	4	7	739	83.0079	6.59521
Q9QZR6	Septin-9 OS=Rattus norvegicus GN=Sept9 PE=1 SV=1 - [SEPT9_RAT]	19.33	1	8	8	30	12.9511	9.22	4	5	6.2584	6.74	3	3	0	1.77	1	1	12.7406	10.46	4	6	0	1.77	1	1	2.0889	4.08	2	2	13.3949	10.46	4	5	5.70083	6.74	3	4	4.43371	3.55	2	3	564	63.752	8.47021
P46101	Dipeptidyl aminopeptidase-like protein 6 OS=Rattus norvegicus GN=Dpp6 PE=1 SV=1 - [DPP6_RAT]	19.32	1	12	12	151	62.53	10.13	6	19	18.9429	12.34	7	9	34.9951	10.59	6	13	67.172	8.96	5	20	34.5648	11.76	7	15	25.2696	10.83	6	11	68.2241	11.64	7	25	43.5098	15.25	9	21	41.9839	11.18	6	18	859	97.2409	6.37939
Q4QQT4	Serine/threonine-protein phosphatase 2A 65 kDa regulatory subunit A beta isoform OS=Rattus norvegicus GN=Ppp2r1b PE=2 SV=1 - [2AAB_RAT]	19.3	1	8	8	134	52.0119	11.31	4	14	49.9995	15.64	5	15	64.2617	10.15	5	21	50.3371	5.82	2	13	37.83	10.15	4	14	52.7375	7.99	3	16	46.2537	7.99	3	13	40.67	7.99	3	13	51.8723	8.15	3	15	601	65.9645	5.09717
Q5BJR4	Protein prune homolog 2 OS=Rattus norvegicus GN=Prune2 PE=1 SV=1 - [PRUN2_RAT]	19.25	1	3	3	5	0	10.56	2	2	0	3.73	1	1		0				0				0				0				0			2.08623	12.42	2	2		0			322	36.9563	4.99561
P02650	Apolipoprotein E OS=Rattus norvegicus GN=Apoe PE=1 SV=2 - [APOE_RAT]	19.23	1	4	5	85	23.2738	15.06	4	8	34.774	19.23	5	13	24.8781	19.23	5	8	18.2038	15.06	4	6	29.2532	19.23	5	11	17.5075	13.46	3	7	24.2745	15.06	4	8	26.9407	19.23	5	12	34.4931	19.23	5	12	312	35.7313	5.2749
Q5RJR8	Leucine-rich repeat-containing protein 59 OS=Rattus norvegicus GN=Lrrc59 PE=1 SV=1 - [LRC59_RAT]	19.22	1	4	4	10	2.39709	3.91	1	1	5.02181	17.26	3	4		0				0			3.55565	3.91	1	2	2.22255	3.91	1	1	0	1.95	1	1		0			1.61825	3.91	1	1	307	34.8477	9.5249
P62902	60S ribosomal protein L31 OS=Rattus norvegicus GN=Rpl31 PE=2 SV=1 - [RL31_RAT]	19.2	1	2	2	11	2.79275	19.2	1	1		0			3.33067	19.2	1	3	3.57046	11.2	1	1		0				0			5.32449	19.2	2	3	2.70431	19.2	1	2	2.85875	19.2	1	1	125	14.4539	10.5356
P41542	General vesicular transport factor p115 OS=Rattus norvegicus GN=Uso1 PE=1 SV=1 - [USO1_RAT]	19.19	1	12	12	35	12.7756	8.76	4	6	14.8967	10.32	6	6	4.55591	3.44	2	2	9.46275	6.15	4	4	5.74411	5.11	3	3	2.19018	1.77	1	1	14.5265	10.22	6	6	9.09535	5.21	3	3	7.81055	6.67	4	4	959	107.096	4.95752
Q9JI66	Electrogenic sodium bicarbonate cotransporter 1 OS=Rattus norvegicus GN=Slc4a4 PE=1 SV=1 - [S4A4_RAT]	19.18	1	11	11	68	20.1924	12.33	7	14	7.43949	0.83	1	4	7.36454	2.41	2	5	30.3707	12.23	7	14	3.65316	0.83	1	5	0	0.83	1	2	24.0878	9.08	6	13	8.14888	4.73	3	5	10.46	7.04	4	6	1079	121.266	6.85889
O88588	Phosphofurin acidic cluster sorting protein 1 OS=Rattus norvegicus GN=Pacs1 PE=1 SV=1 - [PACS1_RAT]	19.15	1	10	10	37	10.0917	10.41	6	8	7.15597	5.52	3	3	0	1.25	1	1	14.7659	7.08	4	7	4.53474	4.06	2	2	5.2692	1.56	1	2	9.54979	11.76	5	8	7.05304	4.27	2	2	7.48903	5.62	3	4	961	104.635	7.75244
Q9JKE3	Secretory carrier-associated membrane protein 5 OS=Rattus norvegicus GN=Scamp5 PE=2 SV=1 - [SCAM5_RAT]	19.15	1	3	3	51	4.99235	19.15	3	3	14.8095	8.51	2	8	10.9752	8.51	2	6	2.21702	14.47	2	2	15.9749	8.51	2	7	12.2569	8.51	2	6	9.05892	8.51	2	3	18.2883	8.51	2	8	15.358	8.51	2	8	235	26.081	8.54346
Q5I0G4	Glycine--tRNA ligase (Fragment) OS=Rattus norvegicus GN=Gars PE=1 SV=1 - [SYG_RAT]	19.15	1	8	8	27	3.27723	3.3	1	1	2.24525	3.3	1	1	11.7798	7.85	3	5		0			5.13857	7.54	3	3	4.22431	5.02	2	2	6.31889	10.05	4	4	10.4285	12.87	5	7	11.3485	5.49	2	4	637	71.9843	6.07471
P83732	60S ribosomal protein L24 OS=Rattus norvegicus GN=Rpl24 PE=2 SV=1 - [RL24_RAT]	19.11	1	3	3	26	13.0745	19.11	3	5	2.03203	13.38	2	2	4.96053	8.28	1	2	8.8276	13.38	2	3	5.33552	13.38	2	3	1.66923	5.1	1	1	5.51663	13.38	2	2	7.81135	19.11	3	5	7.20493	13.38	2	3	157	17.7679	11.2534
O35543	Hematopoietic prostaglandin D synthase OS=Rattus norvegicus GN=Hpgds PE=1 SV=3 - [HPGDS_RAT]	19.1	1	2	2	3		0				0				0				0				0			0	19.1	2	3		0				0				0			199	23.2822	5.97314
P62271	40S ribosomal protein S18 OS=Rattus norvegicus GN=Rps18 PE=1 SV=3 - [RS18_RAT]	19.08	1	3	3	29	1.77131	5.26	1	1	5.44602	11.18	2	4	6.32413	11.18	2	4	2.09552	5.26	1	1	5.76327	11.18	2	5	1.71178	11.18	2	3	2.31205	5.26	1	1	6.13815	5.26	1	3	12.41	19.08	3	7	152	17.7079	10.9897
D3ZKF5	Serine protease HTR4 OS=Rattus norvegicus GN=Htra4 PE=3 SV=1 - [HTRA4_RAT]	19.06	1	3	3	4		0				0			2.31564	11.68	2	3	2.23862	7.38	1	1		0				0				0				0				0			488	52.16	7.95752
Q1HCL7	NAD kinase 2, mitochondrial OS=Rattus norvegicus GN=Nadk2 PE=1 SV=1 - [NAKD2_RAT]	19.06	1	5	5	6	2.57138	4.71	1	1		0				0			0	3.06	1	1		0				0			3.13252	7.29	2	2	2.81919	4	1	1	2.61004	3.29	1	1	425	48.0866	6.94678
Q4V7A0	WD repeat-containing protein 61 OS=Rattus norvegicus GN=Wdr61 PE=1 SV=1 - [WDR61_RAT]	19.02	1	3	3	11	2.12268	6.56	1	1	4.80628	5.57	1	2	2.685	5.57	1	1	3.63708	6.56	1	1	2.72976	5.57	1	1	1.62115	6.89	1	1	2.14725	6.56	1	1	0	6.56	1	1	4.25386	12.46	2	2	305	33.7258	5.46533
Q62696	Disks large homolog 1 OS=Rattus norvegicus GN=Dlg1 PE=1 SV=1 - [DLG1_RAT]	18.99	1	8	9	42	16.089	9.66	4	6	11.6889	11.86	5	6	14.8195	9.33	4	6	13.6372	4.83	2	4	5.97189	4.94	2	3	4.7684	4.94	2	3	11.2473	4.83	2	3	14.3356	10.65	5	6	10.2831	8.56	4	5	911	100.509	5.94775
Q9JK72	Copper chaperone for superoxide dismutase OS=Rattus norvegicus GN=Ccs PE=1 SV=1 - [CCS_RAT]	18.98	1	2	2	3		0			0	8.76	1	1		0				0				0				0				0			2.6354	18.98	2	2		0			274	28.8713	6.21436
P28037	Cytosolic 10-formyltetrahydrofolate dehydrogenase OS=Rattus norvegicus GN=Aldh1l1 PE=1 SV=3 - [AL1L1_RAT]	18.96	1	10	10	18	2.61902	2.88	1	1	5.11291	4.77	3	3	0	2.44	1	1	7.81983	8.87	4	5	2.4632	0.89	1	1	0	1.66	1	1	7.29483	5.21	2	2	6.57485	4.43	3	3	2.1609	1.77	1	1	902	98.8115	5.90967
Q924S5	Lon protease homolog, mitochondrial OS=Rattus norvegicus GN=Lonp1 PE=2 SV=1 - [LONM_RAT]	18.95	1	8	8	19	7.24499	5.26	2	2	4.68974	3.58	2	2	4.35152	5.26	2	3	11.2743	10.32	4	4	2.46379	1.68	1	1	1.68285	1.89	1	1	5.41612	2.74	2	2	2.24028	7.05	3	3	2.20935	1.68	1	1	950	105.726	6.59521
P08753	Guanine nucleotide-binding protein G(k) subunit alpha OS=Rattus norvegicus GN=Gnai3 PE=1 SV=3 - [GNAI3_RAT]	18.93	3	1	6	130	44.4824	10.17	3	23	23.6985	14.41	4	14	27.8404	10.17	3	15	27.4906	6.5	2	16	18.9498	14.41	4	10	20.243	14.41	4	12	28.217	10.17	3	14	18.4561	10.73	3	9	33.2429	14.69	5	17	354	40.4962	5.69385
Q6AYR6	Haloacid dehalogenase-like hydrolase domain-containing protein 2 OS=Rattus norvegicus GN=Hdhd2 PE=2 SV=1 - [HDHD2_RAT]	18.92	1	4	4	11		0			3.78493	3.09	1	2	3.36341	11.2	2	2	0	2.7	1	1	2.7472	11.2	2	2		0			0	5.02	1	1	0	5.02	1	1	3.02995	13.13	2	2	259	28.7611	5.99854
P14562	Lysosome-associated membrane glycoprotein 1 OS=Rattus norvegicus GN=Lamp1 PE=1 SV=1 - [LAMP1_RAT]	18.92	1	3	3	4		0				0				0			2.79156	9.34	2	3		0				0				0				0			0	9.58	1	1	407	43.9412	8.07471
P48004	Proteasome subunit alpha type-7 OS=Rattus norvegicus GN=Psma7 PE=1 SV=1 - [PSA7_RAT]	18.9	1	3	3	29	7.57907	18.9	3	3	9.15706	5.91	1	3	13.9515	13.39	2	4	5.96581	11.42	2	2	18.8945	13.39	2	6	3.31706	5.91	1	1	14.8563	11.42	2	4	11.1219	13.39	2	4	7.27474	5.91	1	2	254	28.3089	8.67529
Q9JJK1	Neuronal membrane glycoprotein M6-b OS=Rattus norvegicus GN=Gpm6b PE=1 SV=1 - [GPM6B_RAT]	18.87	1	3	3	33	18.6845	4.91	1	6	6.09678	4.91	1	2	7.44389	4.91	1	3	11.6487	4.91	1	4	5.97193	4.91	1	2	11.2636	4.91	1	4	13.1728	4.91	1	4	11.0943	12.08	2	4	12.4842	11.7	2	4	265	28.9531	5.75732
P0C2X9	Delta-1-pyrroline-5-carboxylate dehydrogenase, mitochondrial OS=Rattus norvegicus GN=Aldh4a1 PE=1 SV=1 - [AL4A1_RAT]	18.83	1	6	6	12	4.433	2.84	1	1	8.13818	8.53	2	3	2.14382	3.37	1	1	6.69294	6.22	2	2	2.75435	4.8	1	1		0			2.05093	6.39	2	2		0			4.6175	8.17	2	2	563	61.8297	7.45947
Q66H20	Polypyrimidine tract-binding protein 2 OS=Rattus norvegicus GN=Ptbp2 PE=1 SV=1 - [PTBP2_RAT]	18.83	1	4	4	25	8.81257	10.73	2	5	10.7715	13.75	3	4	5.98523	3.01	1	2	6.92168	15.82	3	3	8.79783	8.1	2	3	5.04446	3.01	1	2	5.75552	3.01	1	2	9.62032	8.1	2	3	2.44576	5.08	1	1	531	57.4528	8.66064
B0K025	Oligosaccharyltransferase complex subunit OSTC OS=Rattus norvegicus GN=Ostc PE=2 SV=1 - [OSTC_RAT]	18.79	1	1	1	1		0								0								0				0			2.01073	18.79	1	1		0				0			149	16.8038	9.12939
P36506	Dual specificity mitogen-activated protein kinase kinase 2 OS=Rattus norvegicus GN=Map2k2 PE=1 SV=1 - [MP2K2_RAT]	18.75	1	2	5	75	23.6403	12	2	5	29.5868	8.5	2	10	21.6292	8.5	2	9	22.6561	5.5	1	6	28.2358	8.5	2	10	3.88611	5	2	5	26.0294	7.25	2	7	48.6164	8.5	2	12	31.9912	8.5	2	11	400	44.254	7.09326
Q8K1Q0	Glycylpeptide N-tetradecanoyltransferase 1 OS=Rattus norvegicus GN=Nmt1 PE=1 SV=1 - [NMT1_RAT]	18.75	1	6	6	22	11.8307	13.71	4	4		0			3.35979	2.42	1	1	9.39601	6.25	2	3	5.11454	6.25	2	3	4.18677	6.25	2	2	10.5234	11.29	4	5	8.97348	7.66	2	3	3.04181	2.42	1	1	496	56.824	7.98682
Q67ET4	Taste receptor type 2 member 125 OS=Rattus norvegicus GN=Tas2r125 PE=3 SV=1 - [TR125_RAT]	18.71	1	2	2	2	0	9.68	1	1		0				0				0				0				0				0				0			2.59229	9.03	1	1	310	35.6154	9.92041
Q566R0	Acyl-coenzyme A thioesterase THEM4 OS=Rattus norvegicus GN=Them4 PE=2 SV=1 - [THEM4_RAT]	18.7	1	3	3	5	2.57286	7.83	1	1	0	5.22	1	1		0			0	5.22	1	1		0			2.52288	5.65	1	1	2.03446	5.22	1	1		0				0			230	26.0724	8.92432
Q5SGE0	Leucine-rich PPR motif-containing protein, mitochondrial OS=Rattus norvegicus GN=Lrpprc PE=1 SV=1 - [LPPRC_RAT]	18.68	1	16	16	35	5.07968	2.51	2	2	12.171	6.68	6	6	6.66792	5.89	5	5	2.23215	2.08	1	1	7.91544	5.17	5	5	2.26413	2.37	2	2	3.72002	2.87	3	3	6.04839	3.09	2	2	14.8287	6.11	6	9	1392	156.554	6.60986
P49911	Acidic leucine-rich nuclear phosphoprotein 32 family member A OS=Rattus norvegicus GN=Anp32a PE=2 SV=1 - [AN32A_RAT]	18.62	1	4	4	41	3.36022	6.48	1	1	10.2209	13.36	3	6	23.6833	13.36	3	10		0			6.85678	18.62	4	4	3.97834	13.36	3	4		0			13.9996	13.36	3	8	14.0052	13.36	3	8	247	28.5473	4.08154
Q5U2T1	Calfacilitin OS=Rattus norvegicus GN=Tlcd1 PE=2 SV=1 - [TLCD1_RAT]	18.62	1	2	2	2		0			2.3112	9.31	1	1		0				0				0				0			0	9.31	1	1		0				0			247	28.7102	9.45166
Q8K4G6	O-acetyl-ADP-ribose deacetylase MACROD1 (Fragment) OS=Rattus norvegicus GN=Macrod1 PE=2 SV=2 - [MACD1_RAT]	18.6	1	2	2	3		0			3.44898	10.85	1	1		0				0				0				0			0	7.75	1	1		0			3.54767	10.85	1	1	258	28.6249	8.41162
Q9WUH4	Four and a half LIM domains protein 1 OS=Rattus norvegicus GN=Fhl1 PE=2 SV=1 - [FHL1_RAT]	18.57	1	3	3	9		0			10.7479	14.64	2	3	5.06187	14.64	2	2	0	3.93	1	1	2.57235	5.36	1	1	3.3498	9.29	1	1		0			2.28454	9.29	1	1		0			280	31.8819	8.36768
P13084	Nucleophosmin OS=Rattus norvegicus GN=Npm1 PE=1 SV=1 - [NPM_RAT]	18.49	1	3	3	30	18.7256	7.19	1	5	7.35753	7.19	1	3	6.44246	7.19	1	2	15.9084	13.7	2	5	8.39566	7.19	1	3		0			18.8324	18.49	3	6	6.97546	7.19	1	3	9.32473	7.19	1	3	292	32.5398	4.76709
Q9QXU9	ProSAAS OS=Rattus norvegicus GN=Pcsk1n PE=1 SV=1 - [PCSK1_RAT]	18.46	1	3	3	21		0			12.516	18.46	3	4	12.6415	18.46	3	4		0			14.3538	18.46	3	4	9.38685	10.38	2	3		0			7.00094	10.38	2	2	13.5657	13.85	2	4	260	27.3978	5.84619
Q5U316	Ras-related protein Rab-35 OS=Rattus norvegicus GN=Rab35 PE=1 SV=1 - [RAB35_RAT]	18.41	4	1	3	82	26.0077	10.95	2	11	16.911	10.95	2	7	21.6221	10.95	2	10	24.1387	10.95	2	9	21.0745	10.95	2	10	13.9265	10.95	2	8	26.7906	10.95	2	10	23.5819	18.41	3	9	20.875	10.95	2	8	201	23.0108	8.29443
Q6AY30	Saccharopine dehydrogenase-like oxidoreductase OS=Rattus norvegicus GN=Sccpdh PE=1 SV=1 - [SCPDL_RAT]	18.41	1	5	5	16	5.02756	6.99	2	2	2.58777	8.62	2	2	2.3118	8.62	2	2	2.46643	3.26	1	1	0	3.26	1	1		0			5.43475	3.26	1	2	1.99977	5.36	1	1	7.00266	11.42	3	5	429	47.0581	8.83643
O88794	Pyridoxine-5'-phosphate oxidase OS=Rattus norvegicus GN=Pnpo PE=1 SV=1 - [PNPO_RAT]	18.39	1	2	2	4	5.26142	7.28	1	2		0				0			2.51121	7.28	1	1		0				0				0			4.33994	11.11	1	1		0			261	30.165	8.41162
Q6AXT5	Ras-related protein Rab-21 OS=Rattus norvegicus GN=Rab21 PE=2 SV=1 - [RAB21_RAT]	18.39	1	3	3	11	2.62285	7.62	1	1	2.08643	4.93	1	1	2.00568	4.93	1	1	5.0127	12.56	2	2		0			2.94347	4.93	1	1	2.97697	4.93	1	1	2.54976	4.93	1	1	8.41406	10.76	2	3	223	24.1482	7.94287
Q4V8K4	Solute carrier family 25 member 39 OS=Rattus norvegicus GN=Slc25a39 PE=2 SV=1 - [S2539_RAT]	18.38	1	2	2	2		0				0				0				0				0			2.82338	8.36	1	1		0				0			2.33105	10.03	1	1	359	39.2103	9.33447
P20650	Protein phosphatase 1A OS=Rattus norvegicus GN=Ppm1a PE=1 SV=1 - [PPM1A_RAT]	18.32	1	4	4	13	4.06722	8.12	2	2		0			1.83842	3.14	1	1	1.77989	3.14	1	1	2.07282	12.04	3	3		0			2.12029	4.97	1	2		0			5.84529	14.4	3	4	382	42.3897	5.36377
O88761	26S proteasome non-ATPase regulatory subunit 1 OS=Rattus norvegicus GN=Psmd1 PE=1 SV=1 - [PSMD1_RAT]	18.26	1	9	9	23	10.2973	10.39	4	5	3.06264	2.41	1	1	4.93942	3.46	2	2	5.4483	5.46	3	4	9.11783	5.88	3	4		0			5.04614	3.78	2	2	3.75087	3.67	2	2	8.82762	6.4	3	3	953	105.681	5.38916
Q63327	Myelin-associated oligodendrocyte basic protein OS=Rattus norvegicus GN=Mobp PE=1 SV=1 - [MOBP_RAT]	18.24	1	2	2	24	16.888	11.18	1	5	2.70175	18.24	2	5	2.1548	18.24	2	2	6.78948	11.18	1	3	2.10787	18.24	2	2	2.27304	7.06	1	1		0			3.12007	11.18	1	3	0	11.18	1	3	170	19.0911	11.0337
P29975	Aquaporin-1 OS=Rattus norvegicus GN=Aqp1 PE=1 SV=4 - [AQP1_RAT]	18.22	1	1	2	2		0				0				0				0			0	10.78	1	1		0			2.87388	7.43	1	1		0				0			269	28.8383	7.82568
O89046	Coronin-1B OS=Rattus norvegicus GN=Coro1b PE=1 SV=1 - [COR1B_RAT]	18.18	1	5	5	32	19.5919	18.18	4	6	2.97287	5.17	1	1	5.84072	7.85	2	2	24.0212	18.18	5	8	2.0027	8.06	1	1	2.35889	7.85	2	2	17.7628	15.7	3	6	7.83328	10.74	2	3	8.09573	15.91	3	3	484	53.811	5.97314
P37361	Metallothionein-3 OS=Rattus norvegicus GN=Mt3 PE=2 SV=1 - [MT3_RAT]	18.18	1	1	1	1		0				0				0							0	18.18	1	1		0								0				0			66	6.80358	7.6792
Q6PCT3	Tumor protein D54 OS=Rattus norvegicus GN=Tpd52l2 PE=1 SV=1 - [TPD54_RAT]	18.18	1	3	3	9	5.97811	11.82	2	2	3.56878	7.27	1	1		0			4.58337	7.27	1	1	3.37337	7.27	1	1	1.93495	4.55	1	1		0			2.3776	11.82	2	2	2.73069	6.36	1	1	220	23.9771	6.15088
P39052	Dynamin-2 OS=Rattus norvegicus GN=Dnm2 PE=1 SV=1 - [DYN2_RAT]	18.16	1	4	13	246	95.5075	14.71	10	47	31.1656	10.69	7	20	35.1437	7.36	6	20	73.9471	8.28	7	44	30.7188	6.09	5	19	29.27	6.09	5	18	54.5614	11.26	8	32	30.6632	11.84	8	23	34.1401	10.69	8	23	870	98.1691	7.43018
P15650	Long-chain specific acyl-CoA dehydrogenase, mitochondrial OS=Rattus norvegicus GN=Acadl PE=1 SV=1 - [ACADL_RAT]	18.14	1	5	5	13		0			0	2.79	1	1	5.30409	7.67	2	2		0			8.70185	13.49	4	4		0			5.44278	7.44	2	2	5.77051	10.7	3	3	0	2.79	1	1	430	47.8424	7.73779
P16638	ATP-citrate synthase OS=Rattus norvegicus GN=Acly PE=1 SV=1 - [ACLY_RAT]	18.09	1	13	13	120	51.7665	13.82	10	16	26.9415	7	5	10	23.1641	6.82	5	10	52.2548	11.82	9	19	28.1305	7.82	6	11	29.1106	7.55	5	13	44.4551	9.73	7	16	31.809	13.55	10	12	28.9494	9.55	7	13	1100	120.559	7.34229
D3ZVU9	N-acetylaspartate synthetase OS=Rattus norvegicus GN=Nat8l PE=1 SV=1 - [NAT8L_RAT]	18.06	1	2	2	2		0				0				0				0				0				0				0			2.78631	18.06	2	2		0			299	32.6979	8.52881
Q68FU3	Electron transfer flavoprotein subunit beta OS=Rattus norvegicus GN=Etfb PE=2 SV=3 - [ETFB_RAT]	18.04	1	3	3	20	6.48694	9.8	2	3	4.52023	9.8	2	2	4.14171	14.9	2	2	7.47904	6.67	1	2	3.72492	9.8	2	2	2.45771	9.8	2	2	9.62898	9.8	2	4	2.69804	6.67	1	1	3.7818	9.8	2	2	255	27.6701	7.75244
P07153	Dolichyl-diphosphooligosaccharide--protein glycosyltransferase subunit 1 OS=Rattus norvegicus GN=Rpn1 PE=2 SV=1 - [RPN1_RAT]	18.02	1	8	8	17	5.20572	6.12	2	2	0	1.65	1	1	2.39193	3.47	2	2	6.19677	3.97	2	2		0			5.15588	6.12	2	3	2.84323	3.8	2	2	4.96652	7.77	4	4	2.31396	1.98	1	1	605	68.2616	6.50732
F1M2Z5	Noncompact myelin-associated protein OS=Rattus norvegicus GN=Ncmap PE=1 SV=2 - [NCMAP_RAT]	18	1	1	1	1		0				0				0				0				0				0				0				0			0	18	1	1	100	10.7648	9.31982
P0C5X8	Protein tweety homolog 1 OS=Rattus norvegicus GN=Ttyh1 PE=1 SV=1 - [TTYH1_RAT]	18	1	6	6	77	51.277	12	4	16	18.8732	14.67	4	9	21.6611	14.67	4	9	29.1421	12	4	9	9.07891	15.11	4	5	6.47107	8.89	3	4	22.5587	15.11	4	8	19.3076	14.89	4	9	23.6128	8.89	3	8	450	49.0011	4.98291
Q63413	Spliceosome RNA helicase Ddx39b OS=Rattus norvegicus GN=Ddx39b PE=2 SV=3 - [DX39B_RAT]	17.99	2	6	6	49	8.61888	12.38	4	7	6.3476	11.92	4	6	1.77286	4.67	2	5	4.84272	6.78	2	4	2.62539	10.28	4	6	2.67871	5.14	2	4	6.40389	5.61	2	5	0	6.78	2	6	2.00246	9.11	3	6	428	49.004	5.66846
Q5EB77	Ras-related protein Rab-18 OS=Rattus norvegicus GN=Rab18 PE=2 SV=1 - [RAB18_RAT]	17.96	1	3	3	16	2.20282	5.34	1	1	4.29374	12.62	2	3		0			1.68014	5.34	1	1	4.56973	7.28	1	2	4.71912	7.28	1	2	4.08073	12.62	2	2	6.13894	7.28	1	2	7.95374	12.62	2	3	206	22.9616	5.23682
Q63377	Sodium/potassium-transporting ATPase subunit beta-3 OS=Rattus norvegicus GN=Atp1b3 PE=2 SV=1 - [AT1B3_RAT]	17.92	1	3	3	51	21.3535	17.92	3	6	12.7831	12.9	2	4	17.389	12.9	2	5	22.719	12.9	2	7	23.4875	12.9	2	7	16.626	12.9	2	6	17.3481	12.9	2	5	16.9335	12.9	2	5	19.0408	12.9	2	6	279	31.8091	7.95752
P31977	Ezrin OS=Rattus norvegicus GN=Ezr PE=1 SV=3 - [EZRI_RAT]	17.92	1	4	8	65	7.48288	2.73	2	4	15.6227	11.77	5	7	15.7131	13.14	6	8	16.2549	5.29	3	8	9.33143	8.7	5	6	14.2597	12.29	5	8	17.7526	10.07	4	9	4.3248	5.63	3	6	15.6432	13.65	6	9	586	69.3476	6.1001
P28042	Single-stranded DNA-binding protein, mitochondrial OS=Rattus norvegicus GN=Ssbp1 PE=1 SV=2 - [SSBP_RAT]	17.88	1	2	2	4		0				0				0			2.56559	11.92	1	1		0				0				0			3.72065	17.88	2	2	0	11.92	1	1	151	17.444	9.83252
Q5PQM9	Kidney mitochondrial carrier protein 1 OS=Rattus norvegicus GN=Slc25a30 PE=2 SV=1 - [KMCP1_RAT]	17.87	1	2	2	2		0			0	9.62	1	1		0				0				0				0				0				0			2.25474	8.25	1	1	291	32.3439	9.46631
P05942	Protein S100-A4 OS=Rattus norvegicus GN=S100a4 PE=2 SV=1 - [S10A4_RAT]	17.82	1	1	1	1						0				0			2.03986	17.82	1	1		0				0				0				0				0			101	11.7687	5.12256
Q9ESS6	Basal cell adhesion molecule OS=Rattus norvegicus GN=Bcam PE=2 SV=1 - [BCAM_RAT]	17.79	1	3	4	10	7.22791	4.49	1	2	3.75489	4.49	1	1		0			3.26079	4.49	1	1	9.85993	4.49	1	3	0	4.17	1	1		0			0	6.73	1	1	1.85451	2.4	1	1	624	67.4694	5.78271
Q8VHK2	Caskin-1 OS=Rattus norvegicus GN=Caskin1 PE=1 SV=1 - [CSKI1_RAT]	17.76	1	14	14	63	49.1562	11.75	9	14	16.9763	6.99	5	7	8.14649	4.2	3	3	34.1307	6.92	5	11	12.4028	5.38	4	4	7.57323	3.99	3	3	16.7498	4.62	3	7	22.8279	10.21	8	9	12.0799	7.27	5	5	1430	150.255	9.17334
P28023	Dynactin subunit 1 OS=Rattus norvegicus GN=Dctn1 PE=1 SV=2 - [DCTN1_RAT]	17.73	1	15	15	96	46.6402	10.78	9	19	12.8049	4.92	4	5	10.3148	4.69	4	5	44.3063	11.17	9	17	15.7407	6.8	5	7	14.329	4.69	4	6	40.4842	13.44	11	18	17.9732	7.66	6	8	28.1524	8.67	7	11	1280	141.842	5.74463
Q62740	Secreted phosphoprotein 24 OS=Rattus norvegicus GN=Spp2 PE=1 SV=2 - [SPP24_RAT]	17.73	1	2	2	2		0			0	5.91	1	1		0							2.53187	11.82	1	1		0				0				0				0			203	23.1553	8.08936
Q01728	Sodium/calcium exchanger 1 OS=Rattus norvegicus GN=Slc8a1 PE=1 SV=3 - [NAC1_RAT]	17.71	1	9	9	54	26.5035	7.72	3	8	9.28631	6.59	3	4	10.51	8.34	4	5	39.9417	12.77	6	12	13.9399	7.52	3	5	4.33326	5.97	3	3	20.433	7.72	4	6	21.076	9.27	4	6	15.4595	7.52	3	5	971	108.116	4.99561
P62246	40S ribosomal protein S15a OS=Rattus norvegicus GN=Rps15a PE=1 SV=2 - [RS15A_RAT]	17.69	1	2	2	8	2.54669	10.77	1	1	2.74609	10.77	1	1		0			3.04755	10.77	1	2	0	10.77	1	1		0			2.02122	10.77	1	1	0	10.77	1	1	0	6.92	1	1	130	14.83	10.1255
P24268	Cathepsin D OS=Rattus norvegicus GN=Ctsd PE=1 SV=1 - [CATD_RAT]	17.69	1	5	5	61	29.5594	14	4	10	14.0012	14	4	9	8.19621	11.3	3	5	20.4384	11.3	3	8	18.1077	11.3	3	6	2.03683	6.88	2	3	28.3689	11.3	3	10	6.43215	14	4	4	12.5125	14.99	4	6	407	44.6519	7.09326
Q63488	Sodium-dependent phosphate transporter 2 OS=Rattus norvegicus GN=Slc20a2 PE=1 SV=1 - [S20A2_RAT]	17.68	1	4	4	7	2.17816	4.57	1	1	0	2.74	1	2	0	2.74	1	1		0			3.27453	9.6	2	2		0			3.23806	3.51	1	1		0				0			656	70.7023	6.48096
Q5XIC0	Enoyl-CoA delta isomerase 2, mitochondrial OS=Rattus norvegicus GN=Eci2 PE=1 SV=1 - [ECI2_RAT]	17.65	1	5	5	9	3.59347	3.58	1	1	0	3.32	1	1	2.29402	5.37	1	1	1.94726	2.3	1	1	2.3544	5.37	1	1		0			3.49341	3.07	1	1	3.81098	12.02	3	3		0			391	42.994	8.98291
Q5M820	MORF4 family-associated protein 1 OS=Rattus norvegicus GN=Mrfap1 PE=1 SV=1 - [MOFA1_RAT]	17.6	1	2	2	2		0				0			0	9.6	1	1		0				0			0	8	1	1						0				0			125	14.2131	4.729
Q6AY82	Endomucin OS=Rattus norvegicus GN=Emcn PE=2 SV=1 - [MUCEN_RAT]	17.6	1	1	2	2		0				0				0			0	8.4	1	1		0				0			3.20525	9.2	1	1		0				0			250	26.4997	8.92432
Q66X93	Staphylococcal nuclease domain-containing protein 1 OS=Rattus norvegicus GN=Snd1 PE=1 SV=1 - [SND1_RAT]	17.6	1	10	10	26	10.4727	8.14	4	5	6.96387	8.36	4	5	2.02	1.76	1	1	15.2593	10.89	5	6	2.42863	1.76	1	1	0	1.76	1	1	2.0393	3.52	2	3	5.00257	4.07	2	2	4.34305	3.74	2	2	909	101.888	7.18115
P40112	Proteasome subunit beta type-3 OS=Rattus norvegicus GN=Psmb3 PE=1 SV=1 - [PSB3_RAT]	17.56	1	3	3	9		0			0	7.32	1	1	0	3.41	1	1	2.50376	6.83	1	1	0	3.41	1	1	1.74759	3.41	1	1	0	3.41	1	1	3.69342	3.41	1	2	1.75108	3.41	1	1	205	22.9494	6.55127
Q5PQR4	Arginine/serine-rich coiled-coil protein 2 OS=Rattus norvegicus GN=Rsrc2 PE=2 SV=1 - [RSRC2_RAT]	17.55	1	1	2	3		0				0				0				0			2.32498	5.85	1	1		0				0			2.85154	11.7	1	2		0			376	43.8639	11.4585
Q641X8	Eukaryotic translation initiation factor 3 subunit E OS=Rattus norvegicus GN=Eif3e PE=2 SV=1 - [EIF3E_RAT]	17.53	1	4	4	7		0			2.09015	2.92	1	1	4.53706	7.64	2	2	2.12303	3.6	1	1		0				0				0				0			5.67015	9.21	2	3	445	52.1874	6.03662
Q9QZN9	Cannabinoid receptor 2 OS=Rattus norvegicus GN=Cnr2 PE=1 SV=3 - [CNR2_RAT]	17.5	1	2	2	2		0				0				0				0			3.55132	6.39	1	1		0				0				0			0	11.11	1	1	360	39.3324	8.1333
P60901	Proteasome subunit alpha type-6 OS=Rattus norvegicus GN=Psma6 PE=1 SV=1 - [PSA6_RAT]	17.48	1	3	3	14	6.78478	12.2	2	2	5.68181	12.6	2	3	0	7.32	1	1	6.17209	7.32	1	2	2.23379	7.32	1	1		0			9.68222	12.2	2	3	5.94908	7.32	1	2		0			246	27.3818	6.75635
Q8VHX0	Voltage-dependent calcium channel gamma-3 subunit OS=Rattus norvegicus GN=Cacng3 PE=1 SV=1 - [CCG3_RAT]	17.46	1	2	2	2	0	7.62	1	1		0				0				0				0			0	9.84	1	1		0				0				0			315	35.493	9.48096
Q9Z252	Protein lin-7 homolog B OS=Rattus norvegicus GN=Lin7b PE=1 SV=1 - [LIN7B_RAT]	17.39	1	1	2	5		0			0	9.66	1	1		0			5.32905	9.66	1	2	0	7.73	1	1		0			2.51379	9.66	1	1		0				0			207	22.886	8.67529
P70550	Ras-related protein Rab-8B OS=Rattus norvegicus GN=Rab8b PE=1 SV=1 - [RAB8B_RAT]	17.39	4	1	3	82	26.0077	10.63	2	11	16.911	10.63	2	7	21.6221	17.39	3	11	24.1387	10.63	2	9	21.0745	10.63	2	10	13.9265	10.63	2	8	26.7906	10.63	2	10	20.666	10.63	2	8	20.875	10.63	2	8	207	23.5881	9.0708
P35053	Glypican-1 OS=Rattus norvegicus GN=Gpc1 PE=1 SV=1 - [GPC1_RAT]	17.38	1	5	5	21	2.5	3.41	1	1	8.78891	5.91	2	4	5.57641	5.91	2	2	5.01746	9.32	3	3	4.60714	11.47	3	3	2.7057	2.51	1	1		0			5.55242	5.91	2	2	9.6325	11.47	3	5	558	61.6949	7.21045
Q9WV25	Poly(U)-binding-splicing factor PUF60 OS=Rattus norvegicus GN=Puf60 PE=2 SV=2 - [PUF60_RAT]	17.38	1	4	4	5	0	3.9	1	1		0			0	5.5	1	1		0			2.43956	7.98	2	3		0				0				0				0			564	60.2108	5.2876
Q924N5	Long-chain-fatty-acid--CoA ligase ACSBG1 OS=Rattus norvegicus GN=Acsbg1 PE=1 SV=1 - [ACBG1_RAT]	17.34	1	8	8	16	3.45704	1.94	1	1	7.30415	6.52	3	3	0	1.25	1	1	2.42821	1.66	1	1	7.2349	8.88	4	4		0			1.9482	2.91	1	1	7.52454	9.15	4	4	0	1.94	1	1	721	80.4675	5.92236
Q9QYF3	Unconventional myosin-Va OS=Rattus norvegicus GN=Myo5a PE=1 SV=1 - [MYO5A_RAT]	17.34	1	21	22	138	82.8056	11.32	14	26	28.4418	7.49	10	11	19.3926	7.44	10	11	71.7748	9.41	12	24	21.2436	8.81	11	11	25.144	5.74	8	11	56.6476	8.42	11	20	34.0786	8.48	11	15	17.3444	6.02	9	9	1828	211.63	8.68994
P55063	Heat shock 70 kDa protein 1-like OS=Rattus norvegicus GN=Hspa1l PE=2 SV=2 - [HS71L_RAT]	17.32	1	3	6	135	72.4885	4.52	2	19	30.0111	4.52	2	13	41.7609	10.61	4	15	62.8771	4.52	2	17	36.8095	8.74	3	13	44.5809	4.52	2	14	59.5542	4.52	2	16	41.7738	7.02	3	13	41.535	7.02	3	15	641	70.5052	6.23975
P30427	Plectin OS=Rattus norvegicus GN=Plec PE=1 SV=2 - [PLEC_RAT]	17.3	1	47	47	220	90.4429	8.3	22	30	33.8125	4.01	10	13	50.3977	6.55	17	24	107.731	8.66	21	34	37.1921	6.04	14	18	37.4559	4.76	11	16	111.289	10.48	27	43	43.7359	5.01	12	19	45.7456	5.63	16	23	4687	533.214	5.90967
Q62812	Myosin-9 OS=Rattus norvegicus GN=Myh9 PE=1 SV=3 - [MYH9_RAT]	17.29	1	13	21	138	46.3597	7.14	9	21	35.2785	7.14	8	14	29.2639	4.74	6	14	41.5696	4.79	6	16	36.5006	5.61	8	16	9.52418	3.47	5	9	37.4643	7.24	9	14	48.5504	5.86	7	17	39.2489	9.74	12	17	1961	226.197	5.60498
Q71UE8	NEDD8 OS=Rattus norvegicus GN=Nedd8 PE=1 SV=1 - [NEDD8_RAT]	17.28	1	1	1	2		0				0				0				0				0				0				0			4.6369	17.28	1	2		0			81	8.96687	7.25439
Q9JJW3	Up-regulated during skeletal muscle growth protein 5 OS=Rattus norvegicus GN=Usmg5 PE=1 SV=1 - [USMG5_RAT]	17.24	1	1	1	2		0				0			1.62114	17.24	1	1		0				0				0				0			0	17.24	1	1		0			58	6.40337	9.83252
P85968	6-phosphogluconate dehydrogenase, decarboxylating OS=Rattus norvegicus GN=Pgd PE=1 SV=1 - [6PGD_RAT]	17.18	1	5	5	16	11.254	14.91	4	4	2.22694	6.63	2	2		0			16.4563	14.91	4	6	2.2303	4.35	1	1		0			6.14485	8.49	2	2	0	4.35	1	1		0			483	53.202	7.02002
Q9QYW5	Epithelial membrane protein 3 OS=Rattus norvegicus GN=Emp3 PE=2 SV=1 - [EMP3_RAT]	17.18	1	1	1	1		0				0				0			0	17.18	1	1						0				0								0			163	18.1856	8.38232
Q64303	Serine/threonine-protein kinase PAK 2 OS=Rattus norvegicus GN=Pak2 PE=1 SV=1 - [PAK2_RAT]	17.18	1	2	5	21	18.7281	17.18	5	6	3.93164	3.44	1	1	3.08024	3.44	1	1	6.43754	10.31	3	3		0			3.56256	3.44	1	1	9.55252	7.25	2	3	7.56076	9.73	3	3	13.0786	6.68	2	3	524	57.9238	5.77002
Q63525	Nuclear migration protein nudC OS=Rattus norvegicus GN=Nudc PE=1 SV=1 - [NUDC_RAT]	17.17	1	4	4	21	2.83066	3.61	1	1	7.76512	17.17	4	4	3.28416	4.52	1	1	2.73281	4.52	1	1	11.7096	12.65	3	4	4.68128	8.13	2	2	3.43201	4.52	1	1	11.7105	9.04	2	4	7.81061	12.65	3	3	332	38.3883	5.37646
Q5XIE6	3-hydroxyisobutyryl-CoA hydrolase, mitochondrial OS=Rattus norvegicus GN=Hibch PE=1 SV=2 - [HIBCH_RAT]	17.14	1	4	4	20	4.01607	3.12	1	1	6.98755	10.91	3	5	4.57876	14.03	3	4	8.35142	7.79	2	3	2.36026	4.68	1	1		0			7.51502	3.12	1	2	5.94112	10.91	3	3	0	3.12	1	1	385	42.9973	8.45557
P56403	Aquaporin-7 OS=Rattus norvegicus GN=Aqp7 PE=1 SV=2 - [AQP7_RAT]	17.1	1	2	2	2		0				0				0				0			0	10.41	1	1	0	6.69	1	1		0								0			269	28.863	8.27979
Q9EPH2	MARCKS-related protein OS=Rattus norvegicus GN=Marcksl1 PE=2 SV=3 - [MRP_RAT]	17.09	1	1	1	1						0				0								0											2.17257	17.09	1	1		0			199	19.8354	4.65283
O35116	Catenin delta-2 (Fragment) OS=Rattus norvegicus GN=Ctnnd2 PE=1 SV=1 - [CTND2_RAT]	17.05	1	3	3	13	0	5.3	1	2	0	5.3	1	1	0	5.3	1	1	2.65847	9.09	2	4		0				0			0	5.3	1	2	0	7.95	1	2	0	5.3	1	1	264	28.9098	7.82568
P08082	Clathrin light chain B OS=Rattus norvegicus GN=Cltb PE=1 SV=1 - [CLCB_RAT]	17.03	1	3	3	54	24.8989	9.61	1	5	21.9323	17.03	3	7	21.9246	17.03	3	6	38.8879	9.61	1	7	17.432	17.03	3	5	28.0168	13.97	2	7	21.7667	9.61	1	4	17.4501	17.03	3	6	24.7411	13.97	2	7	229	25.1021	4.62744
Q5NSW5	Homeobox protein DBX1 OS=Rattus norvegicus GN=Dbx1 PE=2 SV=1 - [DBX1_RAT]	17.01	1	3	3	4		0			0	3.88	1	1		0				0				0			4.33179	6.27	1	2	3.08129	10.15	1	1		0				0			335	36.3806	9.18799
P63095	Guanine nucleotide-binding protein G(s) subunit alpha isoforms short OS=Rattus norvegicus GN=Gnas PE=1 SV=1 - [GNAS2_RAT]	17.01	4	3	4	80	31.593	6.85	2	13	13.976	6.85	2	8	13.1327	6.85	2	7	28.8038	13.71	3	13	11.1642	6.85	2	7	10.8028	6.85	2	6	27.1968	6.85	2	10	16.9182	10.15	3	8	16.6897	6.85	2	8	394	45.6349	5.96045
P14200	Pro-MCH OS=Rattus norvegicus GN=Pmch PE=1 SV=1 - [MCH_RAT]	16.97	1	1	1	2		0				0				0				0				0			0	16.97	1	2		0				0				0			165	18.4702	7.28369
O35092	Mitochondrial import inner membrane translocase subunit Tim17-A OS=Rattus norvegicus GN=Timm17a PE=2 SV=1 - [TI17A_RAT]	16.96	1	1	1	1		0				0			0	16.96	1	1		0				0				0				0				0				0			171	18.026	7.89893
P62864	40S ribosomal protein S30 OS=Rattus norvegicus GN=Fau PE=1 SV=1 - [RS30_RAT]	16.95	1	1	1	5	4.95734	16.95	1	2									2.4683	16.95	1	1		0				0			5.17918	16.95	1	2						0			59	6.64382	12.147
D4A4T9	Cysteine and histidine-rich domain-containing protein 1 OS=Rattus norvegicus GN=Chordc1 PE=3 SV=1 - [CHRD1_RAT]	16.92	1	5	5	17	8.17356	6.95	2	3	5.60631	6.95	2	2	0	5.14	2	2	2.68612	4.53	1	1		0			2.66748	2.42	1	1	6.81878	7.25	2	3	4.80164	7.55	2	3	4.35791	2.42	1	2	331	37.3377	7.89893
Q64605	Receptor-type tyrosine-protein phosphatase S OS=Rattus norvegicus GN=Ptprs PE=1 SV=2 - [PTPRS_RAT]	16.89	1	15	16	41	8.42504	6.35	6	6	9.54913	4.77	4	4	15.0624	5.56	5	6	12.2087	4.35	4	5	4.43185	4.35	4	4	6.45116	2.52	3	4	6.51821	3.72	3	3	11.0691	3.2	3	3	12.3705	6.97	6	6	1907	211.798	7.2251
Q91Z79	Liprin-alpha-3 OS=Rattus norvegicus GN=Ppfia3 PE=1 SV=2 - [LIPA3_RAT]	16.86	1	13	13	59	25.5208	10.23	7	11	11.2168	6.38	4	6	9.33423	6.38	4	5	26.1779	8.89	6	9	15.9574	5.62	4	9	0	1.01	1	1	16.9174	7.97	5	7	14.6604	6.12	4	6	13.269	4.78	3	5	1192	133.347	5.61768
P18422	Proteasome subunit alpha type-3 OS=Rattus norvegicus GN=Psma3 PE=1 SV=3 - [PSA3_RAT]	16.86	1	4	4	19	2.36583	3.92	1	1	4.65937	9.41	2	2	5.03313	9.41	2	2	1.92387	3.92	1	1	3.99863	9.41	2	2	2.50019	3.92	1	1	13.8954	13.33	3	6	7.09903	9.02	2	3	2.89316	5.49	1	1	255	28.4011	5.43994
Q9Z2S9	Flotillin-2 OS=Rattus norvegicus GN=Flot2 PE=1 SV=1 - [FLOT2_RAT]	16.82	1	5	5	14	8.05971	7.94	2	3		0			2.81303	7.94	2	2	2.00315	4.44	1	1	3.28267	10.28	3	3		0			12.6177	14.49	4	4		0			3.37167	3.5	1	1	428	47.0086	5.19873
Q9ERQ6	Chondroitin sulfate proteoglycan 5 OS=Rattus norvegicus GN=Cspg5 PE=1 SV=1 - [CSPG5_RAT]	16.81	1	5	5	29	8.41361	9.81	3	3	12.074	14.01	4	5	14.8042	14.01	4	6	4.71416	5.08	2	2	7.92315	10.68	3	4	2.55647	2.28	1	1	2.43063	5.08	2	2	7.56526	7.01	2	3	7.36241	7.01	2	3	571	60.9204	4.52588
P62853	40S ribosomal protein S25 OS=Rattus norvegicus GN=Rps25 PE=2 SV=1 - [RS25_RAT]	16.8	1	3	3	8	4.60306	8.8	2	2		0				0			3.88149	7.2	1	2	0	7.2	1	1		0			6.10901	15.2	2	3		0				0			125	13.7337	10.1108
P37285	Kinesin light chain 1 OS=Rattus norvegicus GN=Klc1 PE=1 SV=2 - [KLC1_RAT]	16.79	2	5	6	43	17.1846	11.07	4	6	8.94546	6.43	2	4	12.3992	12.14	4	7	15.065	8.75	3	7	2.54932	3.75	1	2	0	8.93	3	3	11.9618	8.39	3	4	9.47874	12.14	4	5	7.82629	10.71	4	5	560	63.7052	6.01123
O35458	Vesicular inhibitory amino acid transporter OS=Rattus norvegicus GN=Slc32a1 PE=1 SV=1 - [VIAAT_RAT]	16.76	1	4	5	76	17.6151	9.71	2	6	19.9751	13.52	4	10	25.0852	16.76	5	13	10.8249	9.71	2	6	13.6814	13.52	4	8	17.2549	8.19	3	9	8.92438	12.95	3	6	19.7961	13.52	4	10	15.1923	13.52	4	8	525	57.3695	6.63916
P62882	Guanine nucleotide-binding protein subunit beta-5 OS=Rattus norvegicus GN=Gnb5 PE=2 SV=1 - [GBB5_RAT]	16.71	1	4	4	41	14.3645	10.48	2	5	10.7747	13.88	3	4	12.7589	13.88	3	5	13.5823	10.48	2	4	9.74224	13.88	3	4	8.08418	10.48	2	3	18.2635	10.48	2	6	9.78562	16.71	4	5	7.7968	16.71	4	5	353	38.7066	6.06201
Q5FVG1	Probable G-protein coupled receptor 157 OS=Rattus norvegicus GN=Gpr157 PE=2 SV=1 - [GP157_RAT]	16.67	1	2	2	2		0				0				0				0				0				0			0	4.55	1	1		0			0	12.12	1	1	330	36.6633	8.70459
P18280	Neurotrophin-3 OS=Rattus norvegicus GN=Ntf3 PE=2 SV=1 - [NTF3_RAT]	16.67	1	2	2	3		0			2.49852	11.24	1	1		0				0				0				0				0			0	5.43	1	2		0			258	29.6261	9.11475
B5DF41	Syntaphilin OS=Rattus norvegicus GN=Snph PE=1 SV=1 - [SNPH_RAT]	16.67	1	5	5	20	15.8519	6.55	2	5	3.29851	6.15	2	2		0			12.3372	6.55	2	4	2.65493	3.77	1	1		0			6.69754	6.15	2	3	7.14881	10.52	3	3	5.84125	8.13	2	2	504	54.4601	6.15088
Q8CGU4	Arf-GAP with GTPase, ANK repeat and PH domain-containing protein 2 OS=Rattus norvegicus GN=Agap2 PE=1 SV=1 - [AGAP2_RAT]	16.61	1	10	10	43	23.3532	6.07	4	6	14.1119	9.44	5	6	12.8641	8.85	4	5	26.7171	8.6	5	8		0			5.87193	1.43	1	2	25.4791	9.78	6	8	8.70138	10.54	6	6	7.25668	3.29	2	2	1186	124.361	9.86182
P53676	AP-3 complex subunit mu-1 OS=Rattus norvegicus GN=Ap3m1 PE=1 SV=1 - [AP3M1_RAT]	16.51	1	2	4	27	13.7065	4.78	1	4	3.1883	7.18	2	4	3.34505	11.48	3	4	17.2546	4.78	1	5	0	5.02	1	1	4.67461	4.78	1	2	6.12365	4.78	1	3	2.96752	7.18	2	3	2.5924	4.78	1	1	418	46.9514	6.93213
P61214	ADP-ribosylation factor-like protein 4A OS=Rattus norvegicus GN=Arl4a PE=2 SV=1 - [ARL4A_RAT]	16.5	1	1	1	2		0				0				0				0			2.57214	16.5	1	2		0				0				0				0			200	22.5739	9.17334
P35745	Acylphosphatase-2 OS=Rattus norvegicus GN=Acyp2 PE=1 SV=2 - [ACYP2_RAT]	16.49	1	1	1	1					2.96601	16.49	1	1		0				0				0				0				0				0				0			97	10.8565	9.26123
O70257	Syntaxin-7 OS=Rattus norvegicus GN=Stx7 PE=1 SV=4 - [STX7_RAT]	16.48	1	3	3	15	2.04546	5.75	1	1	6.11627	10.73	2	3	6.43516	5.75	1	2	1.80108	5.75	1	1	5.13383	5.75	1	2	2.71138	5.75	1	1		0			2.7266	5.75	1	1	10.455	5.75	1	4	261	29.8323	5.42725
D4A6L0	Probable G-protein coupled receptor 158 OS=Rattus norvegicus GN=Gpr158 PE=1 SV=1 - [GP158_RAT]	16.47	1	10	10	40	22.5075	8.15	5	6	7.11875	3.41	2	2	13.0168	7.07	4	5	22.8073	7.07	4	7	2.04476	3.16	2	2	4.81759	1.5	1	2	15.3422	8.49	5	6	8.81809	5.66	4	6	11.1317	6.24	4	4	1202	134.374	8.03076
Q63009	Protein arginine N-methyltransferase 1 OS=Rattus norvegicus GN=Prmt1 PE=1 SV=1 - [ANM1_RAT]	16.43	1	4	4	5		0				0			2.45377	4.25	1	1	2.18925	8.5	2	2		0				0			3.86026	7.08	2	2		0				0			353	40.496	5.60498
Q62868	Rho-associated protein kinase 2 OS=Rattus norvegicus GN=Rock2 PE=1 SV=2 - [ROCK2_RAT]	16.43	2	13	13	33	5.01708	2.88	3	3	9.74531	2.67	3	4	8.37799	6.48	5	7	13.9679	4.47	3	5	2.89586	1.87	2	2	1.69229	1.66	2	2	15.1548	6.34	5	5	12.455	6.92	5	5		0			1388	160.287	5.92236
P56558	UDP-N-acetylglucosamine--peptide N-acetylglucosaminyltransferase 110 kDa subunit OS=Rattus norvegicus GN=Ogt PE=1 SV=1 - [OGT1_RAT]	16.41	1	11	11	32	9.84096	3.09	2	4	10.2479	8.88	5	5	3.76515	4.34	3	4	6.67317	3.38	2	2	8.61996	7.92	5	5	9.71742	1.45	1	3	4.27075	1.45	1	1	13.307	6.95	5	6	2.68958	3.19	2	2	1036	115.532	6.65381
P43138	DNA-(apurinic or apyrimidinic site) lyase OS=Rattus norvegicus GN=Apex1 PE=1 SV=2 - [APEX1_RAT]	16.4	1	3	3	10	3.72288	5.36	1	1	2.89889	12.3	2	2		0			6.1085	12.3	2	2		0			2.04338	5.36	1	1	7.99885	16.4	3	3	3.26055	5.36	1	1		0			317	35.5161	7.91357
Q4V7D2	Protein rogdi homolog OS=Rattus norvegicus GN=Rogdi PE=2 SV=1 - [ROGDI_RAT]	16.38	1	3	3	19	2.72022	6.62	1	1	1.90315	5.23	1	1	5.13027	5.23	1	2	11.4804	11.85	2	4	2.74081	5.23	1	2		0			11.4551	11.15	2	5	4.64143	11.85	2	2	2.16323	9.76	2	2	287	32.1847	8.17725
P31430	Dipeptidase 1 OS=Rattus norvegicus GN=Dpep1 PE=2 SV=2 - [DPEP1_RAT]	16.34	1	3	3	3	3.0983	8.54	1	1		0				0				0			0	1.95	1	1		0			3.60538	5.85	1	1		0				0			410	45.4931	6.07471
P84100	60S ribosomal protein L19 OS=Rattus norvegicus GN=Rpl19 PE=1 SV=1 - [RL19_RAT]	16.33	1	3	3	8	8.80461	8.67	1	2	0	4.08	1	1		0			4.32727	8.67	1	1		0				0			10.7033	8.67	1	3		0			0	3.57	1	1	196	23.4512	11.4731
Q6PEC0	Bis(5'-nucleosyl)-tetraphosphatase [asymmetrical] OS=Rattus norvegicus GN=Nudt2 PE=2 SV=3 - [AP4A_RAT]	16.33	1	1	1	2		0				0				0			0	16.33	1	1		0				0				0				0			0	16.33	1	1	147	16.9186	5.52881
P43244	Matrin-3 OS=Rattus norvegicus GN=Matr3 PE=1 SV=2 - [MATR3_RAT]	16.33	1	8	8	141	65.1292	12.19	6	17	41.8579	9.23	4	16	43.0492	9.23	4	17	65.8274	12.19	6	20	19.1779	8.17	4	11	24.1358	7.1	3	10	45.785	11.95	6	16	40.9088	10.41	5	17	46.2994	8.17	4	17	845	94.3887	6.20166
O88436	Paired box protein Pax-4 OS=Rattus norvegicus GN=Pax4 PE=2 SV=1 - [PAX4_RAT]	16.33	1	3	3	3	2.08974	5.16	1	1		0				0				0				0				0				0			2.10336	3.44	1	1	2.59972	7.74	1	1	349	38.4605	8.88037
Q6TXG9	Swi5-dependent recombination DNA repair protein 1 homolog OS=Rattus norvegicus GN=Sfr1 PE=2 SV=1 - [SFR1_RAT]	16.33	1	2	2	2		0				0			2.45719	11.55	1	1		0			0	4.78	1	1		0				0				0				0			251	28.7112	5.17334
P05370	Glucose-6-phosphate 1-dehydrogenase OS=Rattus norvegicus GN=G6pdx PE=1 SV=3 - [G6PD_RAT]	16.31	1	6	6	12	0	2.14	1	1	3.98506	7.96	3	3	0	3.11	1	1	0	3.3	1	1	4.27314	6.02	2	2	3.02398	2.91	1	1		0				0			3.41847	6.02	2	3	515	59.3378	6.37939
Q58FK9	Kynurenine--oxoglutarate transaminase 3 OS=Rattus norvegicus GN=Ccbl2 PE=2 SV=1 - [KAT3_RAT]	16.3	1	4	4	7	2.58048	2.64	1	1		0				0			8.40359	9.03	2	3		0			2.06103	3.74	1	1	4.71984	6.17	2	2		0				0			454	51.0113	8.35303
P49242	40S ribosomal protein S3a OS=Rattus norvegicus GN=Rps3a PE=1 SV=2 - [RS3A_RAT]	16.29	1	3	3	21	8.06747	11.74	2	3	2.03891	11.74	2	2	5.4537	6.44	1	1	2.25206	9.85	2	2	2.99694	11.74	2	3	0	5.3	1	1	8.04696	11.74	2	3	6.39792	11.74	2	3	4.39618	11.74	2	3	264	29.9257	9.72998
O88506	STE20/SPS1-related proline-alanine-rich protein kinase OS=Rattus norvegicus GN=Stk39 PE=1 SV=2 - [STK39_RAT]	16.27	1	4	4	11	7.12442	9.95	2	2	5.50887	9.95	2	2	2.53595	5.42	1	1	11.0105	10.85	3	4		0				0			8.02369	9.95	2	2		0				0			553	60.0128	6.29053
Q505J6	Mitochondrial glutamate carrier 2 OS=Rattus norvegicus GN=Slc25a18 PE=2 SV=2 - [GHC2_RAT]	16.25	1	3	3	25	7.44828	8.13	2	3	4.94339	4.06	1	2	3.88903	4.06	1	2	10.4306	4.06	1	4	3.31893	4.06	1	2	5.86173	4.06	1	4	4.66326	8.13	2	3	5.06815	12.19	2	3	4.39604	4.06	1	2	320	34.1478	9.17334
P59649	FXYD domain-containing ion transport regulator 7 OS=Rattus norvegicus GN=Fxyd7 PE=1 SV=1 - [FXYD7_RAT]	16.25	1	1	1	22					4.46938	16.25	1	3	5.91614	16.25	1	3					8.02945	16.25	1	5	5.77967	16.25	1	4					4.22973	16.25	1	4	3.96754	16.25	1	3	80	8.48124	7.84033
A2VCX1	TIP41-like protein OS=Rattus norvegicus GN=Tiprl PE=1 SV=1 - [TIPRL_RAT]	16.24	1	2	2	2	2.89352	9.23	1	1	0	7.01	1	1		0				0				0				0				0				0				0			271	31.2046	5.51611
B5DEH2	Erlin-2 OS=Rattus norvegicus GN=Erlin2 PE=1 SV=1 - [ERLN2_RAT]	16.22	1	4	4	6		0				0			2.46432	3.54	1	1		0			4.07747	10.32	3	3		0			2.96427	5.9	1	1	1.69523	3.54	1	1		0			339	37.6864	5.74463
Q9JKS6	Protein piccolo OS=Rattus norvegicus GN=Pclo PE=1 SV=1 - [PCLO_RAT]	16.2	1	38	38	185	87.1633	7.43	16	30	38.0713	6.75	14	19	19.4472	2.83	6	10	82.0968	6.75	15	29	41.765	5.33	11	16	38.8959	6.08	14	19	78.2712	7.53	17	27	41.3153	5.74	12	15	39.0764	6.69	15	20	5085	552.376	6.53662
P04692	Tropomyosin alpha-1 chain OS=Rattus norvegicus GN=Tpm1 PE=1 SV=3 - [TPM1_RAT]	16.2	2	3	5	25		0			6.78909	6.69	2	3	6.99731	10.21	3	4		0			6.86562	10.21	3	5	2.23664	7.04	3	3		0			12.2217	15.85	4	5	8.71331	10.21	3	5	284	32.6607	4.7417
Q5XIA8	Growth hormone-inducible transmembrane protein OS=Rattus norvegicus GN=Ghitm PE=2 SV=1 - [GHITM_RAT]	16.18	1	3	3	3		0			4.84098	7.51	2	2		0			2.06287	8.67	1	1		0				0				0				0				0			346	37.1534	9.78857
Q6AXX6	Redox-regulatory protein FAM213A OS=Rattus norvegicus GN=Fam213a PE=1 SV=1 - [F213A_RAT]	16.16	1	3	3	18	4.47696	10.48	2	3	5.9245	10.92	2	3	6.39153	10.92	2	4	2.20365	5.24	1	1		0			2.8805	10.92	2	2	0	5.24	1	1	1.7427	5.68	1	1	7.63668	10.92	2	3	229	25.7465	9.14404
Q9JID2	Guanine nucleotide-binding protein subunit alpha-11 OS=Rattus norvegicus GN=Gna11 PE=2 SV=1 - [GNA11_RAT]	16.16	1	3	4	46	23.5715	9.47	2	7	9.0285	7.52	2	4	13.8942	7.52	2	6	21.8878	5.29	1	6	3.43181	7.52	2	3	11.4321	7.52	2	6	14.5188	5.29	1	5	8.80341	9.75	2	5	11.7632	5.29	1	4	359	41.9996	6.29053
Q5BJP9	Phytanoyl-CoA dioxygenase domain-containing protein 1 OS=Rattus norvegicus GN=Phyhd1 PE=2 SV=1 - [PHYD1_RAT]	16.15	1	2	2	2	3.63501	11.68	1	1		0				0				0				0				0			0	4.47	1	1		0				0			291	32.5323	5.8335
Q9Z1Y3	Cadherin-2 OS=Rattus norvegicus GN=Cdh2 PE=1 SV=1 - [CADH2_RAT]	16.11	1	6	6	28	20.0856	14.35	5	7	11.8326	9.27	3	4	7.05839	8.83	3	3	15.8474	12.03	4	6	8.7123	9.82	3	3		0			2.61128	1.66	1	1	6.90977	6.73	2	2	5.96198	6.51	2	2	906	99.6243	4.77979
Q9R1S4	X-box-binding protein 1 OS=Rattus norvegicus GN=Xbp1 PE=2 SV=1 - [XBP1_RAT]	16.1	1	2	3	5	0	10.11	2	3		0				0				0				0				0			0	3.75	1	1		0			0	5.99	1	1	267	29.6468	10.0962
Q9WU70	Syntaxin-binding protein 5 OS=Rattus norvegicus GN=Stxbp5 PE=1 SV=1 - [STXB5_RAT]	16.06	1	12	12	28	22.2644	10.85	7	9	0	2.6	2	2		0			18.9171	6.42	4	6		0				0			19.8186	9.55	7	7	2.09051	3.04	2	2	2.08709	2.95	2	2	1152	127.579	7.12256
A2RUW1	Toll-interacting protein OS=Rattus norvegicus GN=Tollip PE=1 SV=1 - [TOLIP_RAT]	16.06	1	2	2	26	8.38089	4.74	1	4	2.953	4.74	1	2	10.038	16.06	2	3	8.41841	4.74	1	4	7.02663	16.06	2	3	5.76228	16.06	2	2	11.8174	4.74	1	4	2.10963	4.74	1	2	4.46998	4.74	1	2	274	30.2949	5.17334
P13386	High affinity immunoglobulin epsilon receptor subunit beta OS=Rattus norvegicus GN=Ms4a2 PE=1 SV=1 - [FCERB_RAT]	16.05	1	1	1	1	2.9071	16.05	1	1		0				0				0				0				0				0				0				0			243	26.7137	4.55127
P50503	Hsc70-interacting protein OS=Rattus norvegicus GN=St13 PE=1 SV=1 - [F10A1_RAT]	16.03	1	5	5	39	11.2227	9.51	3	4	10.6853	8.97	3	5	12.5321	9.51	3	5	11.4857	9.78	3	4	9.34306	6.25	2	4	7.75022	6.25	2	3	12.3648	8.7	3	5	9.54044	6.25	2	4	13.5155	9.51	3	5	368	41.2534	5.38916
Q8R478	WW domain-binding protein 2 OS=Rattus norvegicus GN=Wbp2 PE=1 SV=1 - [WBP2_RAT]	16.03	1	2	2	13	3.43778	13.74	1	1	0	2.29	1	1	0	2.29	1	3		0			0	2.29	1	2	0	2.29	1	1	3.27273	13.74	1	1	0	2.29	1	1	0	2.29	1	3	262	28.1125	6.32861
O88831	Calcium/calmodulin-dependent protein kinase kinase 2 OS=Rattus norvegicus GN=Camkk2 PE=1 SV=1 - [KKCC2_RAT]	16.01	1	5	5	26	14.985	10.9	3	5	8.01762	6.13	2	3	10.6908	8.52	2	3	15.7208	9.71	3	5	0	1.53	1	1		0			14.3207	10.73	3	4	9.13391	8.52	2	3	7.25705	7.16	2	2	587	64.4054	5.89697
Q5XHZ0	Heat shock protein 75 kDa, mitochondrial OS=Rattus norvegicus GN=Trap1 PE=1 SV=1 - [TRAP1_RAT]	16.01	1	7	8	69	28.57	10.76	5	9	21.3558	3.68	2	6	21.3867	4.82	2	7	26.8348	6.52	3	7	25.2612	6.52	3	8	19.5141	7.93	4	8	23.5623	6.66	3	7	32.0305	4.82	2	9	22.6008	6.52	3	8	706	80.4108	7.03467
P52296	Importin subunit beta-1 OS=Rattus norvegicus GN=Kpnb1 PE=1 SV=1 - [IMB1_RAT]	16	1	9	9	135	29.7189	5.49	3	8	47.6328	10.06	6	19	43.6061	11.54	6	19	23.8073	3.31	2	7	27.9958	11.89	7	13	17.913	3.66	2	10	42.2806	11.43	6	14	51.2062	13.03	7	22	62.1015	13.03	7	23	875	97.062	4.76709
Q5RJL2	Methyltransferase-like protein 23 OS=Rattus norvegicus GN=Mettl23 PE=2 SV=1 - [MET23_RAT]	16	1	1	1	1	2.6336	16	1	1		0				0				0				0				0				0				0				0			225	25.2608	5.38916
P14046	Alpha-1-inhibitor 3 OS=Rattus norvegicus GN=A1i3 PE=1 SV=1 - [A1I3_RAT]	15.98	2	6	14	72	42.4452	7.45	7	14	8.2052	2.57	2	3	16.6433	5.62	5	7	37.4864	6.43	6	11	7.81052	3.59	3	3		0			55.2612	11.78	11	19	16.784	4.94	5	6	16.143	8.33	6	9	1477	163.67	6.03662
P51647	Retinal dehydrogenase 1 OS=Rattus norvegicus GN=Aldh1a1 PE=1 SV=3 - [AL1A1_RAT]	15.97	1	3	4	9	6.1034	3.39	1	2		0				0			2.13284	3.79	1	1		0			2.28913	2.59	1	1	0	2.59	1	1	11.1267	12.18	3	4		0			501	54.424	7.82568
B3GSH5	Acetylserotonin O-methyltransferase OS=Rattus norvegicus GN=Asmt PE=1 SV=1 - [ASMT_RAT]	15.97	1	3	3	3		0			2.4043	6.02	1	1		0				0			0	4.17	1	1		0			2.29078	5.79	1	1		0				0			432	45.5592	8.82178
P27213	6-pyruvoyl tetrahydrobiopterin synthase OS=Rattus norvegicus GN=Pts PE=1 SV=1 - [PTPS_RAT]	15.97	1	1	1	1	1.67259	15.97	1	1		0				0				0				0				0				0				0				0			144	16.2303	7.12256
B0BN94	Protein FAM136A OS=Rattus norvegicus GN=Fam136a PE=1 SV=1 - [F136A_RAT]	15.94	1	1	1	1		0								0				0				0				0				0			3.17978	15.94	1	1		0			138	15.6146	7.60596
P06762	Heme oxygenase 1 OS=Rattus norvegicus GN=Hmox1 PE=1 SV=1 - [HMOX1_RAT]	15.92	1	3	3	4	0	3.81	1	1		0				0			0	6.57	1	1		0				0			1.88998	5.54	1	1	2.56566	3.81	1	1		0			289	32.9848	6.53662
Q5I034	Uncharacterized protein C12orf43 homolog OS=Rattus norvegicus PE=1 SV=1 - [CL043_RAT]	15.88	1	3	3	6		0			7.99526	14.8	2	3	4.14042	8.3	1	1		0			3.47807	7.58	1	1		0				0			4.01683	7.58	1	1		0			277	30.0382	7.66455
P63036	DnaJ homolog subfamily A member 1 OS=Rattus norvegicus GN=Dnaja1 PE=1 SV=1 - [DNJA1_RAT]	15.87	1	4	4	24	16.3049	14.36	3	4	9.4969	9.57	2	3	9.25941	9.57	2	3	14.3209	15.87	4	5	7.02182	9.57	2	2		0			12.0267	11.08	3	4	9.9681	9.57	2	3		0			397	44.8395	7.07861
P47967	Galectin-5 OS=Rattus norvegicus GN=Lgals5 PE=1 SV=2 - [LEG5_RAT]	15.86	1	1	1	1	2.36716	15.86	1	1		0				0				0				0				0				0				0				0			145	16.186	6.66846
P18890	Rho GTPase-activating protein 39 (Fragment) OS=Rattus norvegicus GN=Arhgap39 PE=2 SV=2 - [RHG39_RAT]	15.84	1	1	1	1		0				0				0			2.09351	15.84	1	1		0				0				0				0				0			101	11.5639	6.75635
Q6AYT7	Monoacylglycerol lipase ABHD12 OS=Rattus norvegicus GN=Abhd12 PE=2 SV=1 - [ABD12_RAT]	15.83	1	4	4	5		0			2.27473	5.78	2	2	2.3844	5.78	1	1	2.00418	6.28	2	2		0				0				0				0				0			398	45.2672	8.71924
Q62829	Serine/threonine-protein kinase PAK 3 OS=Rattus norvegicus GN=Pak3 PE=1 SV=1 - [PAK3_RAT]	15.81	1	2	5	26	17.7946	8.27	3	6	6.4399	5.33	2	2	3.54429	3.13	1	1	2.88533	5.15	2	2	6.55128	5.33	2	3	2.21064	5.33	2	2	5.40463	2.21	1	2	6.68255	15.81	5	5	7.77193	8.46	3	3	544	60.6727	5.51611
Q66H40	High mobility group nucleosome-binding domain-containing protein 3 OS=Rattus norvegicus GN=Hmgn3 PE=1 SV=1 - [HMGN3_RAT]	15.79	1	1	1	14		0			2.73289	15.79	1	3	2.62214	15.79	1	2		0			0	15.79	1	2	0	15.79	1	2					2.85372	15.79	1	3	2.62315	15.79	1	2	95	10.1764	10.0962
B0BNL4	Heme transporter HRG1 OS=Rattus norvegicus GN=Slc48a1 PE=2 SV=1 - [HRG1_RAT]	15.75	1	1	1	2		0				0				0				0				0			2.58192	15.75	1	2		0				0				0			146	16.6044	9.45166
P26453	Basigin OS=Rattus norvegicus GN=Bsg PE=1 SV=2 - [BASI_RAT]	15.72	1	4	4	60	23.8317	11.08	3	8	18.63	11.08	3	7	12.9433	7.22	2	4	20.8792	7.22	2	6	22.1555	7.22	2	7	18.7653	11.86	3	6	20.8857	7.22	2	6	19.4575	11.86	3	7	28.4959	11.08	3	9	388	42.4092	5.40186
P13676	Acylamino-acid-releasing enzyme OS=Rattus norvegicus GN=Apeh PE=1 SV=1 - [ACPH_RAT]	15.71	1	5	5	8	5.99964	5.87	2	2		0			2.61764	3.14	1	1	2.60642	2.05	1	1	4.89452	5.6	2	2		0			3.26122	4.23	1	1	3.44288	2.05	1	1		0			732	81.3314	5.73193
Q99MZ4	Gamma-glutamyltransferase 7 OS=Rattus norvegicus GN=Ggt7 PE=1 SV=2 - [GGT7_RAT]	15.71	1	6	6	31	15.8013	11.18	4	6	11.4552	12.84	5	6	6.60387	7.7	3	3	12.3908	9.52	3	4	5.73029	7.7	3	3	3.03386	1.96	1	1	9.75749	5.74	2	3	3.92078	5.74	2	2	5.40177	7.7	3	3	662	70.3386	5.021
A0JPN2	Zinc transporter ZIP4 OS=Rattus norvegicus GN=Slc39a4 PE=2 SV=1 - [S39A4_RAT]	15.7	1	4	4	8		0				0			0	2.74	1	1	2.6024	8.69	2	3	0	8.23	2	4		0				0				0				0			656	71.0762	5.36377
Q9WU49	Calcium-regulated heat stable protein 1 OS=Rattus norvegicus GN=Carhsp1 PE=1 SV=1 - [CHSP1_RAT]	15.65	1	2	2	5	2.56186	10.88	1	1		0				0			2.09938	15.65	2	2		0				0			2.37514	10.88	1	2		0				0			147	15.896	8.20654
O70512	Cytokine-inducible SH2-containing protein (Fragment) OS=Rattus norvegicus GN=Cish PE=2 SV=1 - [CISH_RAT]	15.63	1	2	3	3		0			0	8.98	1	1		0				0			0	3.91	1	1		0			0	2.73	1	1		0				0			256	28.3806	6.39209
Q32Q06	AP-1 complex subunit mu-1 OS=Rattus norvegicus GN=Ap1m1 PE=1 SV=3 - [AP1M1_RAT]	15.6	1	5	5	5		0				0				0			2.33016	7.8	2	2	0	2.84	1	1		0			2.55911	4.26	1	1	0	4.96	1	1		0			423	48.526	7.29834
Q920P0	L-xylulose reductase OS=Rattus norvegicus GN=Dcxr PE=1 SV=1 - [DCXR_RAT]	15.57	1	2	2	2		0				0				0			0	6.97	1	1		0				0				0				0			0	8.61	1	1	244	25.7034	7.31299
F1LP90	Misshapen-like kinase 1 OS=Rattus norvegicus GN=Mink1 PE=1 SV=2 - [MINK1_RAT]	15.57	1	9	10	35	3.16461	1.72	1	1	8.67511	3.44	3	5	8.31132	3.14	3	4	2.48658	1.57	1	1	9.67339	6.74	5	6	4.58713	4.64	3	5	7.95637	5.54	3	3	6.45243	6.51	5	7	7.87361	4.42	3	3	1336	150.289	7.85498
P29314	40S ribosomal protein S9 OS=Rattus norvegicus GN=Rps9 PE=1 SV=4 - [RS9_RAT]	15.46	1	4	4	20	10.7335	15.46	4	6	1.66592	4.12	1	2		0			3.62695	8.76	2	2	1.68091	4.12	1	2	1.88454	4.12	1	2	5.26677	9.79	2	5		0			0	4.12	1	1	194	22.5776	10.6528
Q63302	Transcription factor EC OS=Rattus norvegicus GN=Tfec PE=1 SV=2 - [TFEC_RAT]	15.46	1	2	2	2		0				0				0			2.37636	15.46	2	2		0				0				0				0				0			317	35.1529	7.2251
Q8VHF0	MAP/microtubule affinity-regulating kinase 3 OS=Rattus norvegicus GN=Mark3 PE=1 SV=1 - [MARK3_RAT]	15.43	1	6	7	17	3.03455	3.26	1	2	2.42372	3.64	2	2	2.23367	2.13	1	1	3.04303	2.38	1	1	4.86867	6.65	3	3	0	2.38	1	1	4.99838	4.14	2	2	6.42742	4.52	2	2	6.01732	6.78	3	3	797	88.6961	9.40771
O70301	Persephin OS=Rattus norvegicus GN=Pspn PE=2 SV=1 - [PSPN_RAT]	15.38	1	1	1	2		0				0				0				0			2.26196	15.38	1	2		0				0				0				0			156	17.0517	8.22119
Q4KM74	Vesicle-trafficking protein SEC22b OS=Rattus norvegicus GN=Sec22b PE=1 SV=3 - [SC22B_RAT]	15.35	1	2	2	10		0				0			3.5343	6.51	1	1		0			7.78028	15.35	2	3	5.26457	6.51	1	2		0			6.05334	6.51	1	2	6.24099	15.35	2	2	215	24.7248	8.51416
P34980	Prostaglandin E2 receptor EP3 subtype OS=Rattus norvegicus GN=Ptger3 PE=2 SV=1 - [PE2R3_RAT]	15.34	1	2	2	5	0	7.4	1	2		0				0			0	7.4	1	1	0	7.4	1	1		0				0				0			0	7.95	1	1	365	39.9157	9.17334
Q5U2V8	ER membrane protein complex subunit 3 OS=Rattus norvegicus GN=Emc3 PE=2 SV=3 - [EMC3_RAT]	15.33	1	2	2	2		0				0				0			1.84166	4.98	1	1		0			0	10.34	1	1		0				0				0			261	29.9604	6.81494
Q3ZRW7	Clusterin-like protein 1 OS=Rattus norvegicus GN=Clul1 PE=2 SV=1 - [CLUL1_RAT]	15.3	1	3	3	4		0				0				0			2.85673	3.45	1	1		0				0				0			0	6.25	1	1	0	5.6	1	2	464	53.6713	5.12256
Q63569	26S protease regulatory subunit 6A OS=Rattus norvegicus GN=Psmc3 PE=2 SV=1 - [PRS6A_RAT]	15.26	1	5	5	14	4.9149	2.28	1	2	9.0451	9.11	3	4	2.28053	4.1	1	1	2.33528	2.28	1	1	3.80537	5.92	2	2		0				0			4.25252	5.01	2	2	2.34754	4.78	2	2	439	49.1294	5.23682
Q9Z0G8	WAS/WASL-interacting protein family member 3 OS=Rattus norvegicus GN=Wipf3 PE=1 SV=1 - [WIPF3_RAT]	15.26	1	4	4	46	21.3555	7.42	2	6	17.8297	15.26	4	7	11.5722	10.1	3	4	17.8642	7.42	2	6	11.8128	7.42	2	3	12.8298	10.1	3	7	18.2126	7.42	2	5	12.4222	10.1	3	5	8.10669	7.42	2	3	485	49.3502	10.272
Q62745	CD81 antigen OS=Rattus norvegicus GN=Cd81 PE=1 SV=1 - [CD81_RAT]	15.25	1	2	2	18					12.0165	15.25	2	4	6.2208	6.78	1	3		0			6.61878	15.25	2	2	8.40827	6.78	1	3		0			5.56908	6.78	1	2	10.724	15.25	2	4	236	25.8711	5.51611
P06765	Platelet factor 4 OS=Rattus norvegicus GN=Pf4 PE=1 SV=1 - [PLF4_RAT]	15.24	1	1	1	1						0			0	15.24	1	1		0								0				0				0				0			105	11.2793	9.49561
Q6AYD3	Proliferation-associated protein 2G4 OS=Rattus norvegicus GN=Pa2g4 PE=1 SV=1 - [PA2G4_RAT]	15.23	1	4	4	26	13.6088	10.66	3	5	4.13202	7.36	2	2	2.71664	4.57	1	1	11.3474	7.36	2	4	2.12914	7.36	2	2	4.96963	8.88	2	2	13.0152	7.36	2	5	7.89592	7.61	2	3	4.00992	7.61	2	2	394	43.6292	6.85889
P34067	Proteasome subunit beta type-4 OS=Rattus norvegicus GN=Psmb4 PE=1 SV=2 - [PSB4_RAT]	15.21	1	2	2	14		0			5.86289	15.21	2	2	6.18249	15.21	2	2		0			9.30274	15.21	2	3		0			9.6014	15.21	2	3	3.73633	7.6	1	1	7.59532	15.21	2	3	263	29.1784	6.91748
Q6AYT0	Quinone oxidoreductase OS=Rattus norvegicus GN=Cryz PE=2 SV=1 - [QOR_RAT]	15.2	1	2	2	3		0				0				0			2.2934	8.21	1	1		0				0			3.24308	15.2	2	2		0				0			329	34.9531	8.22119
P15431	Gamma-aminobutyric acid receptor subunit beta-1 OS=Rattus norvegicus GN=Gabrb1 PE=1 SV=1 - [GBRB1_RAT]	15.19	2	2	5	12	9.56441	6.12	3	4		0			2.01671	6.12	2	2	3.14186	3.38	1	1	0	9.07	2	2		0			8.23642	5.91	2	3		0				0			474	54.0375	8.76318
P97829	Leukocyte surface antigen CD47 OS=Rattus norvegicus GN=Cd47 PE=1 SV=1 - [CD47_RAT]	15.18	1	4	4	84	22.9437	7.59	2	11	13.7567	7.59	2	7	5.57429	6.93	2	8	19.1536	10.89	3	14	13.9411	7.59	2	9	6.34962	7.59	2	6	25.6443	10.89	3	13	15.724	7.59	2	10	5.70919	2.64	1	6	303	32.9738	8.63135
P20961	Plasminogen activator inhibitor 1 OS=Rattus norvegicus GN=Serpine1 PE=2 SV=1 - [PAI1_RAT]	15.17	1	3	3	3		0				0				0			2.28281	5.22	1	1		0			0	4.23	1	1		0			2.08648	5.72	1	1		0			402	44.9811	6.63916
P41123	60S ribosomal protein L13 OS=Rattus norvegicus GN=Rpl13 PE=1 SV=2 - [RL13_RAT]	15.17	1	3	3	13	6.01793	6.16	1	2		0			2.09383	4.74	1	1	6.07939	6.16	1	2	2.29868	6.16	1	1	1.65831	9	2	2	7.40901	6.16	1	3	4.91608	10.9	2	2		0			211	24.2944	11.5464
Q7TP48	Adipocyte plasma membrane-associated protein OS=Rattus norvegicus GN=Apmap PE=2 SV=2 - [APMAP_RAT]	15.16	1	2	2	6	3.11037	7.18	1	1	0	7.18	1	1		0			3.44847	7.18	1	1		0			0	7.98	1	1	2.96394	7.18	1	1	2.62558	7.98	1	1		0			376	42.0355	5.85889
Q5BJT1	Ankyrin repeat domain-containing protein 34A OS=Rattus norvegicus GN=Ankrd34a PE=1 SV=1 - [AN34A_RAT]	15.15	1	4	4	6		0			0	5.25	1	1		0			4.06416	6.46	2	2		0				0			4.00436	6.67	2	2	0	3.23	1	1		0			495	52.4242	9.45166
Q4KM49	Tyrosine--tRNA ligase, cytoplasmic OS=Rattus norvegicus GN=Yars PE=2 SV=3 - [SYYC_RAT]	15.15	1	4	4	7	4.83316	8.33	2	2		0				0				0			3.49116	3.41	1	1		0			2.44361	3.41	1	1	2.37762	7.2	2	2	2.23226	4.55	1	1	528	59.078	7.00537
Q91XU8	Phosphatidate cytidylyltransferase 2 OS=Rattus norvegicus GN=Cds2 PE=1 SV=1 - [CDS2_RAT]	15.12	1	4	4	77	27.9456	12.87	3	8	20.5519	12.87	3	9	33.5852	12.87	3	12	26.2847	8.13	2	7	17.5082	8.13	2	6	23.9782	12.87	3	10	20.7065	15.12	4	7	18.7293	8.13	2	7	25.6739	12.87	3	11	443	51.2888	7.04932
P11661	NADH-ubiquinone oxidoreductase chain 5 OS=Rattus norvegicus GN=Mtnd5 PE=3 SV=3 - [NU5M_RAT]	15.11	1	3	3	9		0			2.3322	4.6	1	1		0			0	5.42	1	5	2.8143	4.6	1	1		0				0			3.65088	5.09	1	1	0	5.09	1	1	609	68.5719	9.26123
Q8VII6	Choline transporter-like protein 1 OS=Rattus norvegicus GN=Slc44a1 PE=1 SV=1 - [CTL1_RAT]	15.09	1	7	7	38	15.0235	8.99	4	5	12.8911	4.42	2	4	10.265	6.55	3	6	12.6283	8.54	4	7	5.06159	4.42	2	3	6.10105	2.29	1	2	13.8518	8.69	4	7	9.07733	4.42	2	3	2.79667	2.13	1	1	656	73.0431	8.68994
P30349	Leukotriene A-4 hydrolase OS=Rattus norvegicus GN=Lta4h PE=2 SV=2 - [LKHA4_RAT]	15.08	1	6	6	7	5.57958	4.59	2	2		0			2.71578	2.62	1	1		0			0	1.64	1	1	2.02585	2.46	1	1	2.25476	2.79	1	1		0			2.58606	3.44	1	1	610	69.1321	6.03662
Q9JMJ4	Pre-mRNA-processing factor 19 OS=Rattus norvegicus GN=Prpf19 PE=1 SV=2 - [PRP19_RAT]	15.08	1	4	4	15		0			2.60461	2.78	1	1	1.96837	5.75	2	2	5.43396	7.34	2	2	4.97972	2.78	1	2	2.16117	2.78	1	1	5.29809	2.78	1	2	4.57421	2.78	1	2	5.30303	7.54	2	3	504	55.2044	6.60986
Q04807	Glycosylation-dependent cell adhesion molecule 1 OS=Rattus norvegicus GN=Glycam1 PE=2 SV=1 - [GLCM1_RAT]	15.07	1	1	1	2		0				0				0				0				0				0				0				0			2.06557	15.07	1	2	146	15.4307	4.76709
Q4KLH9	G-protein coupled receptor 4 OS=Rattus norvegicus GN=Gpr4 PE=2 SV=1 - [GPR4_RAT]	15.07	1	2	2	2		0				0				0				0				0			3.7721	6.58	1	1	2.45328	8.49	1	1		0				0			365	41.2403	8.55811
Q5XI97	Alanyl-tRNA editing protein Aarsd1 OS=Rattus norvegicus GN=Aarsd1 PE=1 SV=1 - [AASD1_RAT]	15.05	1	3	3	3	0	4.85	1	1	1.65111	3.16	1	1		0				0			0	7.04	1	1		0				0				0				0			412	45.0652	6.48096
P0C089	Phosphatidylglycerophosphatase and protein-tyrosine phosphatase 1 OS=Rattus norvegicus GN=Ptpmt1 PE=2 SV=1 - [PTPM1_RAT]	15.03	1	2	2	2		0				0				0			0	6.74	1	1		0				0				0				0			2.5101	8.29	1	1	193	21.8725	9.5835
P62198	26S protease regulatory subunit 8 OS=Rattus norvegicus GN=Psmc5 PE=1 SV=1 - [PRS8_RAT]	15.02	1	4	4	12		0			0	3.2	1	1	0	3.2	1	2		0			0	3.2	1	1	0	3.2	1	2	3.28021	7.88	2	2	2.12346	7.39	2	3	1.8107	2.96	1	1	406	45.5971	7.54736
Q5M875	17-beta-hydroxysteroid dehydrogenase 13 OS=Rattus norvegicus GN=Hsd17b13 PE=1 SV=1 - [DHB13_RAT]	15	1	2	2	2		0				0				0			3.33678	8	1	1		0				0				0			0	7	1	1		0			300	33.4732	9.37842
P12392	Neuronal acetylcholine receptor subunit beta-4 OS=Rattus norvegicus GN=Chrnb4 PE=1 SV=1 - [ACHB4_RAT]	14.95	1	2	2	4		0				0				0			2.84878	8.89	1	3		0				0				0				0			0	6.06	1	1	495	55.825	7.06396
P36374	Prostatic glandular kallikrein-6 OS=Rattus norvegicus GN=Klk6 PE=3 SV=1 - [KLK6_RAT]	14.94	1	1	1	1		0				0				0				0				0				0				0				0			2.40599	14.94	1	1	261	28.9943	5.94775
Q920Q3	Spermatogenesis-associated protein 19, mitochondrial OS=Rattus norvegicus GN=Spata19 PE=1 SV=1 - [SPT19_RAT]	14.94	1	2	2	3		0				0			2.3206	8.44	1	1	0	6.49	1	1		0				0				0			0	8.44	1	1		0			154	18.0299	6.03662
P21451	Endothelin B receptor OS=Rattus norvegicus GN=Ednrb PE=2 SV=2 - [EDNRB_RAT]	14.93	1	2	2	2	2.55762	7.69	1	1		0				0				0				0			2.48555	7.24	1	1		0				0				0			442	49.422	9.36377
Q62785	28 kDa heat- and acid-stable phosphoprotein OS=Rattus norvegicus GN=Pdap1 PE=1 SV=1 - [HAP28_RAT]	14.92	1	2	2	5		0			5.9026	14.92	2	2	2.80781	8.84	1	1		0				0			2.72529	8.84	1	1	2.66335	8.84	1	1		0				0			181	20.5925	7.38623
P62961	Nuclease-sensitive element-binding protein 1 OS=Rattus norvegicus GN=Ybx1 PE=2 SV=3 - [YBOX1_RAT]	14.91	1	2	2	6		0			2.92133	9.01	1	1		0				0			3.66574	5.9	1	1		0				0			2.84084	14.91	2	3	3.71535	5.9	1	1	322	35.7086	9.87646
P18297	Sepiapterin reductase OS=Rattus norvegicus GN=Spr PE=1 SV=1 - [SPRE_RAT]	14.89	1	2	2	5		0				0				0			2.87808	8.02	1	1	2.04877	14.89	2	2	2.26903	8.02	1	1		0			2.89249	8.02	1	1		0			262	28.1105	5.70654
P18445	60S ribosomal protein L27a OS=Rattus norvegicus GN=Rpl27a PE=1 SV=3 - [RL27A_RAT]	14.86	1	2	2	21	3.0028	8.11	1	1	8.09259	14.86	2	4	5.89388	8.11	1	2	2.3821	8.11	1	1	7.22166	14.86	2	3	4.59442	14.86	2	3	5.16238	8.11	1	2	8.15925	8.11	1	3	4.65873	8.11	1	2	148	16.608	11.1216
Q06332	Lymphotoxin-alpha OS=Rattus norvegicus GN=Lta PE=3 SV=1 - [TNFB_RAT]	14.85	1	1	1	1		0				0				0			0	14.85	1	1		0				0				0				0				0			202	22.0977	10.1401
Q62625	Microtubule-associated proteins 1A/1B light chain 3B OS=Rattus norvegicus GN=Map1lc3b PE=1 SV=3 - [MLP3B_RAT]	14.79	2	2	2	13		0			0	9.86	1	1	0	4.93	1	2		0			0	14.79	2	4		0				0			2.04124	14.79	2	3	2.22542	14.79	2	3	142	16.3835	8.66064
Q5PPM8	Type 1 phosphatidylinositol 4,5-bisphosphate 4-phosphatase OS=Rattus norvegicus GN=Tmem55b PE=1 SV=1 - [TM55B_RAT]	14.79	1	1	1	1		0				0				0				0				0				0				0			0	14.79	1	1		0			284	29.973	8.82178
P16257	Translocator protein OS=Rattus norvegicus GN=Tspo PE=1 SV=1 - [TSPO_RAT]	14.79	1	1	1	1	2.25911	14.79	1	1		0				0				0				0				0				0				0				0			169	18.9276	9.70068
Q9ESQ9	Pro-FMRFamide-related neuropeptide VF OS=Rattus norvegicus GN=Npvf PE=1 SV=1 - [NPVF_RAT]	14.78	1	1	1	2		0				0				0				0				0				0				0				0			3.32542	14.78	1	2	203	22.965	10.1548
Q9JI12	Vesicular glutamate transporter 2 OS=Rattus norvegicus GN=Slc17a6 PE=1 SV=1 - [VGLU2_RAT]	14.78	1	1	5	46	38.6305	8.08	3	11	9.01847	5.15	2	4	8.18155	6.53	2	3	12.5585	4.64	2	4	6.12352	3.44	1	4	8.169	3.44	1	3	15.8893	8.08	3	6	7.68532	7.04	2	4	10.2708	8.76	3	7	582	64.5336	6.82959
Q52KK3	Solute carrier family 25 member 51 OS=Rattus norvegicus GN=Slc25a51 PE=2 SV=1 - [S2551_RAT]	14.77	1	3	3	6	2.58441	6.38	1	1	0	6.38	1	1		0				0				0			0	6.38	1	1	0	2.01	1	1	4.44232	12.75	2	2		0			298	33.7528	9.71533
P13668	Stathmin OS=Rattus norvegicus GN=Stmn1 PE=1 SV=2 - [STMN1_RAT]	14.77	2	2	2	33	2.37404	8.72	1	1	8.24353	14.77	2	4	8.32474	8.72	1	4		0			10.1703	14.77	2	5	11.455	14.77	2	5	5.24527	8.72	1	3	9.7435	8.72	1	5	13.7075	14.77	2	6	149	17.2779	5.97314
P27653	C-1-tetrahydrofolate synthase, cytoplasmic OS=Rattus norvegicus GN=Mthfd1 PE=1 SV=3 - [C1TC_RAT]	14.76	1	8	8	9	4.30477	3.42	2	2	2.23222	1.71	1	1	2.49549	1.71	1	1	4.46981	3.85	2	2	2.04569	1.28	1	1		0				0			2.04402	1.28	1	1	0	2.78	1	1	935	100.932	7.41553
P62752	60S ribosomal protein L23a OS=Rattus norvegicus GN=Rpl23a PE=2 SV=1 - [RL23A_RAT]	14.74	1	3	3	11		0				0			2.58896	8.33	1	2		0			0	8.33	1	1	0	14.74	2	3	2.65656	8.33	1	1	2.15519	13.46	2	2	1.87955	8.33	1	2	156	17.6841	10.4478
P11960	2-oxoisovalerate dehydrogenase subunit alpha, mitochondrial (Fragment) OS=Rattus norvegicus GN=Bckdha PE=1 SV=1 - [ODBA_RAT]	14.74	1	3	3	5	2.41573	4.76	1	1		0				0			2.70654	4.76	1	1	0	5.44	1	1	0	4.54	1	1	2.80324	4.54	1	1		0				0			441	50.1329	7.82568
P59622	Src-like-adapter OS=Rattus norvegicus GN=Sla PE=1 SV=1 - [SLAP1_RAT]	14.74	1	2	2	2		0				0				0			2.06198	6.09	1	1	2.62428	8.65	1	1		0				0				0				0			312	34.7227	8.76318
Q5FVH4	AKT-interacting protein OS=Rattus norvegicus GN=Aktip PE=1 SV=1 - [AKTIP_RAT]	14.73	1	1	1	1	0	14.73	1	1		0				0				0				0				0				0				0				0			292	32.9711	9.30518
P24587	A-kinase anchor protein 5 OS=Rattus norvegicus GN=Akap5 PE=1 SV=2 - [AKAP5_RAT]	14.71	1	7	7	32	12.0813	8.26	4	4	8.25602	4.62	2	3	2.89659	5.32	2	2	11.1545	7.84	3	4	11.0703	9.8	4	5	4.81698	4.62	2	2	16.612	7.42	3	5	8.48578	9.94	4	4	9.67849	7.42	3	3	714	75.9161	4.70361
B5DFN3	Ubiquinol-cytochrome-c reductase complex assembly factor 2 OS=Rattus norvegicus GN=Uqcc2 PE=2 SV=1 - [UQCC2_RAT]	14.71	1	1	1	1		0				0				0				0			0	14.71	1	1		0				0				0				0			136	16.3203	9.23193
P14882	Propionyl-CoA carboxylase alpha chain, mitochondrial OS=Rattus norvegicus GN=Pcca PE=1 SV=3 - [PCCA_RAT]	14.65	1	6	6	14	6.55491	5.7	2	2	0	2.31	1	1	0	1.49	1	1	2.7696	5.43	2	3	4.42892	4.34	2	2		0			8.77592	4.34	2	3	0	2.31	1	2		0			737	81.5711	7.69385
Q9Z0V5	Peroxiredoxin-4 OS=Rattus norvegicus GN=Prdx4 PE=2 SV=1 - [PRDX4_RAT]	14.65	1	2	4	82	22.3682	6.96	2	9	17.9797	6.96	2	9	14.3715	11.36	3	8	23.359	6.96	2	9	19.8449	6.96	2	10	17.3037	6.96	2	9	26.3097	6.96	2	10	18.4954	6.96	2	9	20.2291	10.26	3	9	273	30.9881	6.65381
Q9JJZ1	Solute carrier family 2, facilitated glucose transporter member 8 OS=Rattus norvegicus GN=Slc2a8 PE=1 SV=1 - [GTR8_RAT]	14.64	1	2	3	3	2.93251	6.49	1	1	2.65568	6.28	1	1		0				0				0				0				0			0	1.88	1	1		0			478	51.4251	8.23584
Q63270	Cytoplasmic aconitate hydratase OS=Rattus norvegicus GN=Aco1 PE=1 SV=1 - [ACOC_RAT]	14.62	1	9	9	31	11.3316	4.95	3	5	8.9548	8.89	6	6	1.62839	0.9	1	1	6.64351	4.27	2	2		0			0	1.12	1	1	13.4409	11.7	7	8	7.09545	6.07	4	4	7.10559	5.74	4	4	889	98.0653	7.15186
Q6UPE1	Electron transfer flavoprotein-ubiquinone oxidoreductase, mitochondrial OS=Rattus norvegicus GN=Etfdh PE=1 SV=1 - [ETFD_RAT]	14.61	1	5	5	11	1.9903	5.84	2	2		0			2.06562	3.57	1	1	9.27981	8.77	3	3	1.98391	3.25	1	1		0			4.39354	7.79	3	3	2.23272	3.25	1	1		0			616	68.1547	7.56201
Q32Q05	Ubiquitin thioesterase OTU1 OS=Rattus norvegicus GN=Yod1 PE=2 SV=1 - [OTU1_RAT]	14.58	1	2	2	2		0				0			0	5.25	1	1		0				0			0	9.33	1	1		0				0				0			343	37.3788	5.92236
Q5I0K7	UDP-N-acetylglucosamine transferase subunit ALG13 homolog OS=Rattus norvegicus GN=Alg13 PE=1 SV=1 - [ALG13_RAT]	14.55	1	1	1	1		0				0				0			2.77085	14.55	1	1		0				0				0				0				0			165	18.3175	7.00537
O35795	Ectonucleoside triphosphate diphosphohydrolase 2 OS=Rattus norvegicus GN=Entpd2 PE=1 SV=1 - [ENTP2_RAT]	14.55	1	4	4	9	11.2956	9.09	2	4	2.25771	3.43	1	1		0			2.88659	8.89	3	3		0			0	3.43	1	1		0				0				0			495	54.3549	8.48486
P42667	Signal peptidase complex catalytic subunit SEC11A OS=Rattus norvegicus GN=Sec11a PE=2 SV=1 - [SC11A_RAT]	14.53	1	1	1	1		0				0				0				0			0	14.53	1	1		0				0				0				0			179	20.586	9.17334
Q66HH2	Epithelial membrane protein 2 OS=Rattus norvegicus GN=Emp2 PE=2 SV=1 - [EMP2_RAT]	14.53	1	1	1	1						0				0								0				0				0			0	14.53	1	1		0			172	19.636	6.7417
Q64294	Podoplanin OS=Rattus norvegicus GN=Pdpn PE=1 SV=1 - [PDPN_RAT]	14.46	1	1	1	3		0				0				0				0				0				0			0	14.46	1	2		0			0	14.46	1	1	166	17.568	4.94482
Q5M9G3	Caprin-1 OS=Rattus norvegicus GN=Caprin1 PE=1 SV=2 - [CAPR1_RAT]	14.43	1	5	5	7	5.42042	7.21	2	2		0			2.75922	2.83	1	1	2.24834	3.11	1	1		0				0			2.61979	1.27	1	1	2.42604	2.83	1	1	1.89577	1.27	1	1	707	78.0729	5.24951
P18298	S-adenosylmethionine synthase isoform type-2 OS=Rattus norvegicus GN=Mat2a PE=1 SV=1 - [METK2_RAT]	14.43	1	4	4	15	5.49101	6.84	2	3		0			3.92285	9.62	2	3	4.96487	6.84	2	2		0			2.08825	9.62	2	2	4.09336	6.84	2	3	0	5.57	2	2		0			395	43.6883	6.3667
P34900	Syndecan-2 OS=Rattus norvegicus GN=Sdc2 PE=2 SV=2 - [SDC2_RAT]	14.43	1	1	1	1	3.67972	14.43	1	1		0				0				0				0				0				0				0				0			201	22.135	4.62744
Q6QIX3	Zinc transporter 3 OS=Rattus norvegicus GN=Slc30a3 PE=1 SV=1 - [ZNT3_RAT]	14.43	1	3	3	25	9.01336	8.51	2	3	7.96423	3.87	1	3	8.87236	8.51	2	4	7.62511	3.87	1	2	6.15891	3.87	1	2	5.35326	3.87	1	2	3.83165	3.87	1	1	7.869	3.87	1	3	8.9364	14.43	3	5	388	41.8714	7.29834
Q6AYF7	Microfibril-associated glycoprotein 3 OS=Rattus norvegicus GN=Mfap3 PE=2 SV=1 - [MFAP3_RAT]	14.41	1	2	2	2		0				0				0			0	8.65	1	1		0				0				0			1.85062	5.76	1	1		0			347	38.3723	5.33838
Q07647	Solute carrier family 2, facilitated glucose transporter member 3 OS=Rattus norvegicus GN=Slc2a3 PE=1 SV=1 - [GTR3_RAT]	14.4	2	5	6	82	18.1367	7.1	4	13	6.45489	3.65	2	6	5.3385	7.71	3	7	16.0694	11.97	5	11	8.13087	7.1	3	10	6.24125	5.48	3	6	13.3873	7.1	4	11	6.77545	7.1	3	9	7.8792	9.53	4	9	493	53.5459	4.98291
Q63750	39S ribosomal protein L23, mitochondrial OS=Rattus norvegicus GN=Mrpl23 PE=2 SV=1 - [RM23_RAT]	14.38	1	1	1	1		0				0				0				0				0				0				0			2.24042	14.38	1	1		0			146	17.0398	9.5835
Q66H38	Protein FAM71B OS=Rattus norvegicus GN=Fam71b PE=1 SV=1 - [FA71B_RAT]	14.37	1	5	5	7	0	2.63	1	1	0	2.94	1	2	2.79735	5.56	1	1		0			0	7.42	2	2		0				0				0			2.28563	6.96	1	1	647	68.0296	9.65674
P12336	Solute carrier family 2, facilitated glucose transporter member 2 OS=Rattus norvegicus GN=Slc2a2 PE=2 SV=1 - [GTR2_RAT]	14.37	1	3	3	4	3.56985	7.47	1	1		0				0				0			0	4.21	1	1		0				0			0	2.68	1	2		0			522	57.0487	6.53662
P47973	Tristetraprolin OS=Rattus norvegicus GN=Zfp36 PE=2 SV=1 - [TTP_RAT]	14.37	1	1	1	1		0				0				0			0	14.37	1	1		0				0				0								0			320	33.6323	8.42627
P01883	Ig delta chain C region (Fragment) OS=Rattus norvegicus PE=2 SV=1 - [IGHD_RAT]	14.36	1	1	1	1		0				0				0				0								0			2.40297	14.36	1	1		0				0			202	22.4084	8.66064
O35828	Coronin-7 OS=Rattus norvegicus GN=Coro7 PE=1 SV=2 - [CORO7_RAT]	14.32	1	7	7	14	5.62651	4.77	2	2	0	1.3	1	1	0	3.15	2	2	2.323	1.84	1	1	2.23589	3.15	2	2	0	1.08	1	1	2.44798	2.93	1	1	2.11308	3.36	2	2	2.13866	4.56	2	2	922	100.719	5.89697
Q5XII0	Mammalian ependymin-related protein 1 OS=Rattus norvegicus GN=Epdr1 PE=2 SV=1 - [EPDR1_RAT]	14.29	1	3	3	9		0			4.92055	9.38	2	2	1.8529	4.91	1	1		0			3.7987	8.93	2	2		0			1.85867	4.91	1	1	2.12018	5.36	1	1	3.80917	8.93	2	2	224	25.6229	7.57666
P68101	Eukaryotic translation initiation factor 2 subunit 1 OS=Rattus norvegicus GN=Eif2s1 PE=1 SV=2 - [IF2A_RAT]	14.29	1	2	2	2		0				0				0				0			1.71797	5.4	1	1		0				0			0	8.89	1	1		0			315	36.0854	5.08447
P63074	Eukaryotic translation initiation factor 4E OS=Rattus norvegicus GN=Eif4e PE=1 SV=1 - [IF4E_RAT]	14.29	1	2	3	10		0			1.81198	5.07	1	2	2.32744	5.07	1	1		0				0			0	11.52	2	2		0			1.70292	5.07	1	1	2.46654	14.29	2	4	217	25.0375	6.15088
P23749	Mas-related G-protein coupled receptor member F OS=Rattus norvegicus GN=Mrgprf PE=2 SV=1 - [MRGRF_RAT]	14.29	1	2	2	5		0				0				0				0			2.23306	6.12	1	2		0			1.84194	14.29	2	2		0			2.74886	6.12	1	1	343	38.3388	8.42627
Q5XIF3	NADH dehydrogenase [ubiquinone] iron-sulfur protein 4, mitochondrial OS=Rattus norvegicus GN=Ndufs4 PE=1 SV=1 - [NDUS4_RAT]	14.29	1	2	2	17	11.0505	8.57	1	5	4.00374	14.29	2	2	2.50866	8.57	1	2	10.6776	8.57	1	4		0			0	8.57	1	2	4.86202	8.57	1	2		0				0			175	19.7282	10.1401
Q5M7T2	SPRY domain-containing protein 7 OS=Rattus norvegicus GN=Spryd7 PE=2 SV=1 - [SPRY7_RAT]	14.29	1	2	2	2		0				0				0				0				0				0			1.82745	4.08	1	1	0	10.2	1	1		0			196	21.6666	6.69775
Q62889	Neuroligin-3 OS=Rattus norvegicus GN=Nlgn3 PE=1 SV=1 - [NLGN3_RAT]	14.27	1	5	6	31	8.36998	4.6	3	4	11.4604	8.84	3	4	7.05986	2.95	2	4	5.64239	4.13	1	2	5.14325	2.95	2	3	11.581	8.49	4	6	8.87937	1.53	1	3	5.07499	1.53	1	2	7.32477	2.95	2	3	848	93.8291	6.23975
Q6AYK9	Chromodomain Y-like protein OS=Rattus norvegicus GN=Cdyl PE=1 SV=1 - [CDYL_RAT]	14.26	1	4	4	4	2.09004	2.55	1	1	0	4.24	1	1		0				0				0				0				0				0			2.08232	7.47	2	2	589	64.9901	8.74854
Q62878	3 beta-hydroxysteroid dehydrogenase/Delta 5-->4-isomerase type 4 OS=Rattus norvegicus GN=Hsd3b6 PE=2 SV=4 - [3BHS4_RAT]	14.21	1	2	2	2		0				0				0			0	7.77	1	1	2.91212	6.43	1	1		0				0				0				0			373	41.9307	8.36768
P07171	Calbindin OS=Rattus norvegicus GN=Calb1 PE=1 SV=2 - [CALB1_RAT]	14.18	1	2	2	10	9.25302	14.18	2	3	2.90437	8.05	1	1	2.1534	8.05	1	1	2.39637	8.05	1	1		0				0				0			5.40708	8.05	1	2	2.88874	8.05	1	2	261	29.9751	4.83057
Q5U2N3	Membrane-associated phosphatidylinositol transfer protein 1 OS=Rattus norvegicus GN=Pitpnm1 PE=1 SV=1 - [PITM1_RAT]	14.17	1	7	7	22	10.2443	7.25	3	3	6.22425	2.01	1	2	11.6119	5.39	3	4		0			5.72882	2.01	1	2	4.79351	2.01	1	2	8.98308	4.75	3	3	9.31878	3.62	2	3	4.91999	3.78	2	3	1242	134.899	5.96045
P51907	Excitatory amino acid transporter 3 OS=Rattus norvegicus GN=Slc1a1 PE=1 SV=1 - [EAA3_RAT]	14.15	1	4	4	5	5.42486	5.74	2	2		0			2.05565	4.78	1	1	2.48306	4.78	1	1		0				0				0				0			0	3.63	1	1	523	56.7352	6.29053
O08697	ADP-ribosylation factor-like protein 2 OS=Rattus norvegicus GN=Arl2 PE=1 SV=1 - [ARL2_RAT]	14.13	1	1	1	1		0				0				0				0				0			2.02278	14.13	1	1		0				0				0			184	20.8228	5.96045
Q6AY12	NADH-cytochrome b5 reductase 2 OS=Rattus norvegicus GN=Cyb5r2 PE=2 SV=1 - [NB5R2_RAT]	14.13	1	1	1	1	0	14.13	1	1		0				0				0				0				0				0				0				0			276	31.2192	6.37939
Q6AY34	Protein odd-skipped-related 2 OS=Rattus norvegicus GN=Osr2 PE=2 SV=1 - [OSR2_RAT]	14.13	1	2	2	3	0	5.8	1	2	3.29102	8.33	1	1		0				0				0				0				0				0				0			276	30.4935	9.40771
Q5FWT5	Glutamyl-tRNA(Gln) amidotransferase subunit A, mitochondrial OS=Rattus norvegicus GN=Qrsl1 PE=2 SV=1 - [GATA_RAT]	14.1	1	3	3	3		0				0				0			2.37074	3.24	1	1		0				0			2.69412	10.86	2	2		0				0			525	56.8018	5.90967
P10037	Pituitary-specific positive transcription factor 1 OS=Rattus norvegicus GN=Pou1f1 PE=1 SV=3 - [PIT1_RAT]	14.09	1	2	2	4	2.19386	9.28	1	3		0			0	4.81	1	1		0				0				0				0				0				0			291	32.8826	8.17725
P25093	Fumarylacetoacetase OS=Rattus norvegicus GN=Fah PE=1 SV=1 - [FAAA_RAT]	14.08	1	4	4	15	8.59099	7.4	2	3		0			0	2.86	1	1	13.4424	11.22	3	5	4.20166	6.68	2	2	1.89694	3.82	1	1	10.0074	7.4	2	3		0				0			419	45.946	7.1665
Q7TP47	Heterogeneous nuclear ribonucleoprotein Q OS=Rattus norvegicus GN=Syncrip PE=2 SV=1 - [HNRPQ_RAT]	14.07	1	5	5	31	6.53545	5.63	2	3	11.2724	3.94	2	5	3.76217	3.94	2	2	10.162	10.32	3	4	8.07552	3.94	2	3	3.11541	3.94	2	2	6.37607	4.69	2	3	14.4566	7.13	3	6	4.984	7.13	3	3	533	59.6735	8.79248
Q4G061	Eukaryotic translation initiation factor 3 subunit B OS=Rattus norvegicus GN=Eif3b PE=1 SV=1 - [EIF3B_RAT]	14.05	1	6	6	18	4.37848	4.02	1	1	2.91529	5.9	3	3	3.3178	2.13	1	1		0			4.07275	3.64	2	3	0	4.89	3	3	9.09552	9.16	3	3	2.11089	2.13	1	1	9.29335	7.65	3	3	797	90.854	5.08447
Q9QXU2	Surfeit locus protein 1 OS=Rattus norvegicus GN=Surf1 PE=2 SV=1 - [SURF1_RAT]	14.05	1	3	3	3		0				0			0	7.52	1	1		0				0				0				0			0	6.54	2	2		0			306	34.6608	9.56885
P04762	Catalase OS=Rattus norvegicus GN=Cat PE=1 SV=3 - [CATA_RAT]	14.04	1	4	4	7	3.01439	3.04	1	1	0	7.02	2	2		0			3.374	3.61	1	1	0	3.98	1	1	0	3.42	1	1	3.28468	3.61	1	1		0				0			527	59.7195	7.50342
P13383	Nucleolin OS=Rattus norvegicus GN=Ncl PE=1 SV=3 - [NUCL_RAT]	14.03	1	6	6	34	13.9967	6.03	2	4	11.3935	12.34	5	6	8.81489	6.31	3	3	2.10373	4.63	2	2	9.33619	7.29	3	5	10.2196	6.31	3	5	1.8096	2.95	1	1	8.2121	9.26	4	4	9.57579	4.91	2	4	713	77.101	4.7417
P05503	Cytochrome c oxidase subunit 1 OS=Rattus norvegicus GN=Mtco1 PE=2 SV=3 - [COX1_RAT]	14.01	1	2	2	16	5.54675	6.23	1	2	2.43739	6.23	1	2	6.69347	6.23	1	2		0			5.57302	6.23	1	3	2.44696	6.23	1	2	0	7.78	1	1	3.24028	6.23	1	1	6.15913	6.23	1	3	514	56.807	6.80029
Q5FVH8	Regulator of G-protein signaling 7-binding protein OS=Rattus norvegicus GN=Rgs7bp PE=2 SV=1 - [R7BP_RAT]	14.01	1	2	2	2		0			2.64852	7.39	1	1		0				0				0				0			0	6.61	1	1		0				0			257	28.9475	8.51416
Q63692	Hsp90 co-chaperone Cdc37 OS=Rattus norvegicus GN=Cdc37 PE=1 SV=2 - [CDC37_RAT]	13.98	1	3	3	72	19.663	10.03	2	6	25.2075	13.98	3	8	32.6865	13.98	3	11	12.3587	5.54	1	4	29.4293	13.98	3	9	33.1603	13.98	3	10	20.1954	13.98	3	6	30.4966	10.03	2	9	23.0978	13.98	3	9	379	44.4819	5.33838
B2RZC9	Keratinocyte-associated protein 2 OS=Rattus norvegicus GN=Krtcap2 PE=2 SV=2 - [KTAP2_RAT]	13.97	1	1	1	1		0			2.18556	13.97	1	1		0				0				0				0				0				0				0			136	14.6529	9.61279
Q4G072	Lysophosphatidic acid receptor 6 OS=Rattus norvegicus GN=Lpar6 PE=2 SV=1 - [LPAR6_RAT]	13.95	1	2	2	2		0			0	6.98	1	1		0				0				0				0				0			0	6.98	1	1		0			344	39.304	8.98291
P47863	Aquaporin-4 OS=Rattus norvegicus GN=Aqp4 PE=1 SV=1 - [AQP4_RAT]	13.93	1	4	4	30	22.8604	8.05	1	7	3.20319	11.15	2	3	4.93786	3.1	1	3	0	10.84	2	2	3.90551	3.1	1	2	3.12179	3.1	1	2	11.248	8.05	2	3	7.31686	11.15	2	4	8.23671	9.91	2	4	323	34.4577	7.10791
Q9JJP9	Ubiquilin-1 OS=Rattus norvegicus GN=Ubqln1 PE=1 SV=1 - [UBQL1_RAT]	13.92	1	5	5	52	15.4421	5.67	2	4	16.005	5.67	2	5	7.01461	5.67	2	5	37.0946	11.34	4	10	17.6505	5.67	2	7	9.19002	5.67	2	6	22.3263	8.25	3	7	16.4435	5.67	2	5	8.9574	5.67	2	3	582	62.0323	4.94482
Q4QR76	Actin-like protein 7B OS=Rattus norvegicus GN=Actl7b PE=1 SV=1 - [ACL7B_RAT]	13.91	1	2	2	3		0				0				0			0	6.95	1	2	2.53622	6.95	1	1		0				0				0				0			417	45.4626	5.57959
Q9JJ46	3-beta-hydroxysteroid-Delta(8),Delta(7)-isomerase OS=Rattus norvegicus GN=Ebp PE=2 SV=3 - [EBP_RAT]	13.91	1	1	1	1	3.52335	13.91	1	1		0				0				0				0				0				0				0				0			230	26.72	7.59131
Q68FR5	Transmembrane protein 209 OS=Rattus norvegicus GN=Tmem209 PE=2 SV=1 - [TM209_RAT]	13.9	1	4	4	9		0			0	4.1	1	1		0			0	2.67	1	1	0	2.14	1	3		0				0			0	2.14	1	3	0	4.99	1	1	561	62.8736	8.73389
Q62888	Neuroligin-2 OS=Rattus norvegicus GN=Nlgn2 PE=1 SV=1 - [NLGN2_RAT]	13.88	1	4	5	24	8.94238	4.55	2	3	9.0446	4.55	2	3	7.05986	4.67	2	4	2.54061	3.35	1	1	5.14325	4.55	2	3	5.60028	1.56	1	2	8.87937	1.56	1	3	8.02311	4.43	2	3	5.61571	1.56	1	2	836	90.9039	6.17627
Q80ZA5	Sodium-driven chloride bicarbonate exchanger OS=Rattus norvegicus GN=Slc4a10 PE=1 SV=1 - [S4A10_RAT]	13.88	1	7	9	24	4.54856	8.33	5	5		0			2.75109	1.79	1	1	16.3417	5.91	4	8		0			2.605	1.88	1	1	16.2353	7.7	5	8	0	1.61	1	1		0			1117	125.558	6.50732
P62193	26S protease regulatory subunit 4 OS=Rattus norvegicus GN=Psmc1 PE=2 SV=1 - [PRS4_RAT]	13.86	1	3	3	9	4.89855	4.55	1	1		0			2.32611	4.55	1	1	4.35085	4.55	1	1	3.59858	4.55	1	1		0			11.5462	13.86	3	3	2.60122	4.77	1	1	3.14413	4.55	1	1	440	49.1537	6.21436
Q9Z1T4	Connector enhancer of kinase suppressor of ras 2 OS=Rattus norvegicus GN=Cnksr2 PE=1 SV=1 - [CNKR2_RAT]	13.86	2	12	12	73	35.1329	6.69	4	11	19.1386	5.52	4	9	11.1004	5.81	4	6	36.2087	10.08	6	13	7.73452	4.94	4	5	7.17235	5.81	4	6	25.8413	6.69	5	9	12.1313	4.26	3	7	11.9577	4.55	3	7	1032	117.317	6.78564
Q63190	Emerin OS=Rattus norvegicus GN=Emd PE=1 SV=1 - [EMD_RAT]	13.85	1	2	2	8	0	6.92	1	2	0	6.92	1	1		0			0	6.92	1	1	0	6.92	1	2		0			2.96439	6.92	1	2		0				0			260	29.6574	5.19873
Q641Y0	Dolichyl-diphosphooligosaccharide--protein glycosyltransferase 48 kDa subunit OS=Rattus norvegicus GN=Ddost PE=2 SV=1 - [OST48_RAT]	13.83	1	4	4	9	2.61897	9.07	2	2		0			0	4.76	2	2		0			2.50193	3.17	1	2		0			3.17542	6.58	1	1		0			4.3173	4.76	2	2	441	48.865	5.97314
Q5XIU9	Membrane-associated progesterone receptor component 2 OS=Rattus norvegicus GN=Pgrmc2 PE=1 SV=1 - [PGRC2_RAT]	13.82	1	2	2	7	3.58276	10.14	1	2		0				0				0				0				0			2.98203	10.14	1	3	1.72309	3.69	1	1	1.83685	3.69	1	1	217	23.3887	5.26221
P02651	Apolipoprotein A-IV OS=Rattus norvegicus GN=Apoa4 PE=1 SV=2 - [APOA4_RAT]	13.81	1	2	2	2		0				0				0				0				0			0	3.84	1	1		0				0			0	9.97	1	1	391	44.4287	5.22412
Q62923	Prepronociceptin OS=Rattus norvegicus GN=Pnoc PE=1 SV=1 - [PNOC_RAT]	13.81	1	1	1	1		0				0				0				0			2.42291	13.81	1	1		0				0				0				0			181	20.4653	8.17725
P39951	Cyclin-dependent kinase 1 OS=Rattus norvegicus GN=Cdk1 PE=1 SV=1 - [CDK1_RAT]	13.8	2	1	3	6	1.9096	5.72	1	1		0				0				0			0	2.69	1	1		0			2.46136	5.39	1	1	1.96577	5.39	1	2	2.15082	5.39	1	1	297	34.113	8.41162
P21533	60S ribosomal protein L6 OS=Rattus norvegicus GN=Rpl6 PE=1 SV=5 - [RL6_RAT]	13.76	1	3	3	89	35.085	10.74	2	10	33.4523	10.74	2	11	22.4475	10.74	2	8	35.5729	10.74	2	10	27.0487	13.76	3	11	24.0669	10.74	2	9	39.5949	10.74	2	11	28.0246	10.74	2	9	31.6038	5.03	1	10	298	33.5409	10.7407
Q9JKB0	Potassium/sodium hyperpolarization-activated cyclic nucleotide-gated channel 1 OS=Rattus norvegicus GN=Hcn1 PE=2 SV=1 - [HCN1_RAT]	13.74	4	5	7	31	7.08172	5.6	3	3	1.72152	2.86	2	2	14.8586	9.78	5	7	6.00384	4.62	2	2	5.3838	4.62	2	3	2.26326	2.42	1	1	9.4101	6.81	4	6	6.17574	5.27	3	4	3.43818	5.27	3	3	910	102.356	8.44092
Q9WVE9	Intersectin-1 OS=Rattus norvegicus GN=Itsn1 PE=1 SV=1 - [ITSN1_RAT]	13.72	1	8	8	27	6.0129	4.27	2	2	5.44056	6.33	4	4	9.03078	4.44	3	5		0			6.42786	6.82	4	5	2.02312	2.63	2	2	2.97396	1.31	1	1	15.267	9.37	6	6	5.51706	2.71	2	2	1217	137.071	7.69385
Q68FX1	Mannose-6-phosphate isomerase OS=Rattus norvegicus GN=Mpi PE=2 SV=1 - [MPI_RAT]	13.71	1	4	4	13	11.7582	13.71	4	4	2.20468	3.55	1	1	2.728	3.55	1	1	6.06225	8.75	2	2	4.01812	4.49	1	1		0			8.32452	5.91	2	3	3.86737	4.49	1	1		0			423	46.3939	6.02393
Q63400	Claudin-3 OS=Rattus norvegicus GN=Cldn3 PE=1 SV=2 - [CLD3_RAT]	13.7	1	1	1	1		0				0			0	13.7	1	1		0				0				0				0				0							219	23.299	7.76709
F1M386	Rap guanine nucleotide exchange factor 2 OS=Rattus norvegicus GN=Rapgef2 PE=1 SV=2 - [RPGF2_RAT]	13.7	1	12	12	48	32.8343	8.42	7	13	7.26026	2.47	2	3	4.71076	2.07	2	2	27.8574	5.01	4	9	10.7216	5.21	4	4	0	1.34	1	1	16.7877	6.95	6	6	12.2167	6.02	5	6	4.63006	4.61	4	4	1496	166.284	6.60986
Q499N5	Acyl-CoA synthetase family member 2, mitochondrial OS=Rattus norvegicus GN=Acsf2 PE=2 SV=1 - [ACSF2_RAT]	13.66	1	5	5	15	8.18669	7.15	2	2		0			0	2.28	1	1	16.6607	9.76	3	6	1.78279	2.28	1	1		0			12.8075	5.37	2	4	2.26857	1.63	1	1		0			615	67.8429	8.11865
Q9JJ50	Hepatocyte growth factor-regulated tyrosine kinase substrate OS=Rattus norvegicus GN=Hgs PE=1 SV=1 - [HGS_RAT]	13.66	1	5	5	24	20.3121	10.44	4	6	3.24708	6.96	2	2	5.41762	6.96	2	2	7.67851	3.61	1	2	5.71471	6.96	2	2	8.39414	6.96	2	3	10.1109	8.25	3	4	7.04832	3.61	1	2	3.48019	3.61	1	1	776	86.1916	6.25244
Q921A3	Ubiquitin D OS=Rattus norvegicus GN=Ubd PE=1 SV=1 - [UBD_RAT]	13.66	1	1	1	4		0				0			2.41164	13.66	1	1		0				0				0			3.46071	13.66	1	1	3.03334	13.66	1	2		0			161	17.9714	8.68994
Q9JLB5	Neuronal acetylcholine receptor subunit alpha-10 OS=Rattus norvegicus GN=Chrna10 PE=1 SV=1 - [ACH10_RAT]	13.65	1	2	2	3		0				0			0	5.37	1	1		0			2.98261	8.28	1	1		0				0				0			0	8.28	1	1	447	49.7877	7.92822
D3ZAF6	ATP synthase subunit f, mitochondrial OS=Rattus norvegicus GN=Atp5j2 PE=1 SV=1 - [ATPK_RAT]	13.64	1	1	1	15		0			4.69575	13.64	1	2	4.06694	13.64	1	2	4.3784	13.64	1	2	2.61841	13.64	1	1	5.5108	13.64	1	3	4.34932	13.64	1	2	1.93964	13.64	1	1	3.85537	13.64	1	2	88	10.4456	10.0376
P63324	40S ribosomal protein S12 OS=Rattus norvegicus GN=Rps12 PE=1 SV=2 - [RS12_RAT]	13.64	1	2	2	13		0			0	13.64	2	3	0	13.64	2	2		0			0	13.64	2	2	0	13.64	2	2		0			0	7.58	1	2	4.43048	13.64	2	2	132	14.5156	7.23975
Q6AYC2	Immunity-related GTPase family M protein OS=Rattus norvegicus GN=Irgm PE=2 SV=1 - [IRGM_RAT]	13.63	1	2	2	2		0			3.57984	7.54	1	1		0				0				0			2.52761	6.08	1	1		0				0				0			411	46.308	8.11865
Q62826	Heterogeneous nuclear ribonucleoprotein M OS=Rattus norvegicus GN=Hnrnpm PE=1 SV=4 - [HNRPM_RAT]	13.62	1	6	6	18	5.57654	8.84	3	3	2.58484	1.88	1	1	4.49283	4.78	3	3	9.16419	3.33	1	3		0			1.70441	5.22	2	3	7.08086	6.81	3	3	2.1611	5.22	2	2		0			690	73.7335	8.74854
Q7TN44	Mas-related G-protein coupled receptor member B5 OS=Rattus norvegicus GN=Mrgprb5 PE=2 SV=1 - [MRGB5_RAT]	13.6	1	2	2	2		0				0				0				0			0	6.8	1	1		0				0			0	6.8	1	1		0			353	40.0988	8.54346
P13437	3-ketoacyl-CoA thiolase, mitochondrial OS=Rattus norvegicus GN=Acaa2 PE=2 SV=1 - [THIM_RAT]	13.6	1	3	3	7	1.86168	3.53	1	1		0			0	3.53	1	1	2.34904	3.53	1	1		0			0	3.53	1	1	8.67976	13.6	3	3		0				0			397	41.8445	7.94287
Q9Z2G8	Nucleosome assembly protein 1-like 1 OS=Rattus norvegicus GN=Nap1l1 PE=1 SV=1 - [NP1L1_RAT]	13.59	1	3	4	17	10.909	13.59	3	4	0	2.56	1	3	0	2.56	1	1	2.73471	10.26	2	2	0	2.56	1	1	0	2.56	1	2	5.23085	2.56	1	3		0			0	2.56	1	1	390	45.2849	4.50049
P41244	Von Ebner gland protein 2 OS=Rattus norvegicus GN=Vegp2 PE=1 SV=1 - [VEGP2_RAT]	13.56	1	1	1	1		0				0				0				0				0				0				0				0			0	13.56	1	1	177	19.687	6.53662
Q8VI82	Fibroblast growth factor 23 OS=Rattus norvegicus GN=Fgf23 PE=2 SV=1 - [FGF23_RAT]	13.55	1	1	1	1	0	13.55	1	1		0				0				0				0				0				0				0				0			251	27.8942	9.74463
P0C546	Mitochondrial coenzyme A transporter SLC25A42 OS=Rattus norvegicus GN=Slc25a42 PE=2 SV=1 - [S2542_RAT]	13.52	1	2	2	3	3.22399	7.86	1	1	3.08549	7.86	1	1		0				0				0			0	5.66	1	1		0				0				0			318	35.0775	9.86182
Q67ET0	Taste receptor type 2 member 4 OS=Rattus norvegicus GN=Tas2r4 PE=2 SV=1 - [TA2R4_RAT]	13.49	1	2	2	2		0				0				0			0	4.93	1	1		0				0				0			2.58972	8.55	1	1		0			304	34.7878	9.86182
P01230	Lutropin subunit beta OS=Rattus norvegicus GN=Lhb PE=2 SV=1 - [LSHB_RAT]	13.48	1	1	1	1		0			0	13.48	1	1		0				0				0				0				0				0				0			141	15.1667	8.104
O35430	Amyloid beta A4 precursor protein-binding family A member 1 OS=Rattus norvegicus GN=Apba1 PE=1 SV=1 - [APBA1_RAT]	13.47	2	4	5	5	2.44617	2.74	1	1		0				0			0	3.93	1	1		0				0			2.35467	2.38	1	1	0	3.69	1	1	0	0.72	1	1	839	92.5963	4.88135
P31720	Complement C1q subcomponent subunit A OS=Rattus norvegicus GN=C1qa PE=1 SV=2 - [C1QA_RAT]	13.47	1	1	1	1		0				0				0				0				0			3.03455	13.47	1	1		0				0				0			245	25.9012	8.96826
P28492	Glutaminase liver isoform, mitochondrial OS=Rattus norvegicus GN=Gls2 PE=2 SV=3 - [GLSL_RAT]	13.46	1	3	4	32	14.1904	2.66	1	5	0	3.82	2	2	3.44294	7.97	2	5	18.2743	2.66	1	5	2.1222	6.98	2	2	5.61957	2.66	1	3	14.6601	2.66	1	4	4.95376	3.82	2	2	2.69785	3.82	2	4	602	66.205	7.41553
Q3KR73	KAT8 regulatory NSL complex subunit 3 OS=Rattus norvegicus GN=Kansl3 PE=2 SV=1 - [KANL3_RAT]	13.45	1	4	5	9		0			0	2.62	1	2	0	5.93	2	2	0	1.48	1	1		0			4.88826	1.25	1	2	2.4163	4.79	1	1	2.29218	1.25	1	1		0			877	92.9776	9.33447
Q5QD24	Trace amine-associated receptor 3 OS=Rattus norvegicus GN=Taar3 PE=3 SV=1 - [TAAR3_RAT]	13.45	1	2	2	2		0				0				0				0				0			0	9.06	1	1	0	4.39	1	1		0				0			342	38.6316	8.68994
P29457	Serpin H1 OS=Rattus norvegicus GN=Serpinh1 PE=1 SV=1 - [SERPH_RAT]	13.43	1	3	3	4	2.78069	4.08	1	1		0			2.02198	6.24	1	1		0				0				0			2.58245	4.08	1	1		0			0	3.12	1	1	417	46.4882	8.82178
P28818	Ras-specific guanine nucleotide-releasing factor 1 OS=Rattus norvegicus GN=Rasgrf1 PE=1 SV=1 - [RGRF1_RAT]	13.42	1	8	9	25	0	3.22	2	5	3.76659	1.85	1	2		0			0	3.86	3	4		0			2.32844	3.94	2	3	6.16133	3.94	3	4	4.79121	6.43	4	4	3.05476	3.54	2	3	1244	142.577	7.02002
P81377	cAMP-dependent protein kinase type I-beta regulatory subunit OS=Rattus norvegicus GN=Prkar1b PE=2 SV=2 - [KAP1_RAT]	13.39	1	2	3	10	3.46507	5.77	1	1	2.48687	8.92	2	2		0			4.07148	5.77	1	1	4.44906	4.46	1	1	5.13764	10.24	2	2	3.94287	5.77	1	1	6.82841	10.24	2	2		0			381	43.2551	5.8208
P29315	Ribonuclease inhibitor OS=Rattus norvegicus GN=Rnh1 PE=1 SV=2 - [RINI_RAT]	13.38	1	3	3	8		0			2.12156	4.61	1	1	6.91343	5.48	1	2	2.37524	3.29	1	1		0			4.03981	10.09	2	2	2.43595	3.29	1	1		0			2.84397	5.48	1	1	456	49.9422	4.79248
Q3SWU3	Heterogeneous nuclear ribonucleoprotein D-like OS=Rattus norvegicus GN=Hnrnpdl PE=1 SV=1 - [HNRDL_RAT]	13.35	1	3	4	77	19.0583	13.35	4	10	14.4316	7.45	2	8	14.285	7.45	2	8	27.3662	13.35	3	12	14.6485	7.45	2	8	10.7311	2.48	1	6	28.5104	13.35	3	11	13.268	7.45	2	7	13.7287	7.45	2	7	322	35.2723	9.0708
P16884	Neurofilament heavy polypeptide OS=Rattus norvegicus GN=Nefh PE=1 SV=4 - [NFH_RAT]	13.34	1	7	9	331	136.889	12.03	8	38	95.5513	12.22	8	34	94.3742	10.91	7	36	160.761	10.54	7	44	118.418	10.91	7	45	76.7469	10.91	7	36	118.842	10.54	7	34	108.24	10.91	7	36	86.2187	10.91	7	28	1072	115.308	5.84619
P80385	5'-AMP-activated protein kinase subunit gamma-1 OS=Rattus norvegicus GN=Prkag1 PE=1 SV=3 - [AAKG1_RAT]	13.33	1	2	2	2		0				0				0				0				0				0				0			0	3.33	1	1	0	10	1	1	330	37.3627	6.96143
Q63159	Ubiquinone biosynthesis O-methyltransferase, mitochondrial OS=Rattus norvegicus GN=Coq3 PE=2 SV=2 - [COQ3_RAT]	13.33	1	1	2	2		0				0			0	4.06	1	1		0				0				0				0			3.19582	9.28	1	1		0			345	38.6836	7.97217
Q7TMB7	Phospholipid phosphatase-related protein type 4 OS=Rattus norvegicus GN=Plppr4 PE=1 SV=1 - [PLPR4_RAT]	13.32	1	6	6	30	9.13961	8.09	3	3	9.9335	7.18	3	4	9.53382	2.61	1	2	14.054	11.88	5	6	3.95716	4.05	2	2	8.0201	2.61	1	2	9.12486	3.79	2	3	10.9243	6.4	3	4	12.2865	7.18	3	4	766	83.3091	8.83643
P19377	T-cell surface glycoprotein CD3 delta chain OS=Rattus norvegicus GN=Cd3d PE=2 SV=1 - [CD3D_RAT]	13.29	1	1	1	1		0				0				0				0				0				0			2.74046	13.29	1	1		0				0			173	19.3439	6.31592
Q810D1	Calcineurin B homologous protein 2 OS=Rattus norvegicus GN=Chp2 PE=1 SV=1 - [CHP2_RAT]	13.27	1	1	1	1		0				0				0				0				0				0				0				0			0	13.27	1	1	196	22.4716	5.51611
P56745	Claudin-1 OS=Rattus norvegicus GN=Cldn1 PE=1 SV=2 - [CLD1_RAT]	13.27	1	1	1	1		0				0				0				0				0			2.9587	13.27	1	1		0				0				0			211	22.8276	7.91357
P70587	Leucine-rich repeat-containing protein 7 OS=Rattus norvegicus GN=Lrrc7 PE=1 SV=2 - [LRRC7_RAT]	13.22	1	10	10	27	5.66391	3.76	2	2	11.324	2.68	2	4	11.0002	2.62	2	3	5.53572	2.35	2	3		0			6.08964	1.48	1	2	17.4861	7.25	6	7	7.44156	2.42	2	3	2.84408	4.77	3	3	1490	166.774	6.60986
P58405	Striatin-3 OS=Rattus norvegicus GN=Strn3 PE=1 SV=2 - [STRN3_RAT]	13.22	1	5	6	16	3.29393	7.68	4	4	4.51144	1.64	1	2	5.6601	5.04	2	2	2.8449	2.14	1	2	1.75153	1.64	1	1		0			0	2.64	1	1	3.1795	1.64	1	1	5.01296	3.78	2	3	794	87.0573	5.32568
P00714	Alpha-lactalbumin OS=Rattus norvegicus GN=Lalba PE=1 SV=1 - [LALBA_RAT]	13.21	1	1	1	2		0				0			0	13.21	1	1		0							0	13.21	1	1		0				0				0			159	17.8386	4.85596
P05371	Clusterin OS=Rattus norvegicus GN=Clu PE=1 SV=2 - [CLUS_RAT]	13.2	1	4	4	7	8.84956	6.49	2	3		0				0			7.57205	7.16	2	3		0				0				0			2.46861	3.36	1	1		0			447	51.3423	5.70654
P61374	Insulin gene enhancer protein ISL-1 OS=Rattus norvegicus GN=Isl1 PE=2 SV=1 - [ISL1_RAT]	13.18	1	2	2	2		0			2.03544	8.02	1	1	1.90013	5.16	1	1		0				0				0				0				0				0			349	39.0103	8.27979
Q3MKQ1	Protein BEX2 OS=Rattus norvegicus GN=Bex2 PE=1 SV=1 - [BEX2_RAT]	13.18	1	1	1	1		0				0				0								0				0			0	13.18	1	1		0				0			129	15.5316	6.96143
O08565	C-X-C chemokine receptor type 4 OS=Rattus norvegicus GN=Cxcr4 PE=2 SV=1 - [CXCR4_RAT]	13.18	1	2	2	2		0			2.70098	6.3	1	1		0				0				0				0				0			3.00368	6.88	1	1		0			349	39.3084	8.04541
P00773	Chymotrypsin-like elastase family member 1 OS=Rattus norvegicus GN=Cela1 PE=1 SV=1 - [CELA1_RAT]	13.16	1	1	1	1		0			2.73167	13.16	1	1		0				0				0				0								0				0			266	28.9571	8.47021
Q9JKL9	Prolactin-2B1 OS=Rattus norvegicus GN=Prl2b1 PE=2 SV=2 - [PR2B1_RAT]	13.16	1	1	1	1		0				0				0				0				0			0	13.16	1	1		0				0				0			228	26.0432	7.38623
Q4FZU6	Annexin A8 OS=Rattus norvegicus GN=Anxa8 PE=1 SV=1 - [ANXA8_RAT]	13.15	1	2	2	4	0	10.4	1	2		0				0			1.69152	2.75	1	1		0				0			2.05793	2.75	1	1		0				0			327	36.6826	5.77002
Q7TS56	Carbonyl reductase family member 4 OS=Rattus norvegicus GN=Cbr4 PE=2 SV=1 - [CBR4_RAT]	13.14	1	1	1	11	6.74578	13.14	1	2		0			2.36906	13.14	1	1		0			4.80897	13.14	1	3	5.51098	13.14	1	2		0			5.46284	13.14	1	2	2.22195	13.14	1	1	236	25.2705	9.5835
Q5EB96	Septin-1 OS=Rattus norvegicus GN=Sept1 PE=1 SV=1 - [SEPT1_RAT]	13.11	1	2	3	3		0			1.71348	4.37	1	1	0	4.64	1	1	0	4.1	1	1		0				0				0				0				0			366	42.0314	5.8208
Q99MH3	Hepcidin OS=Rattus norvegicus GN=Hamp PE=3 SV=1 - [HEPC_RAT]	13.1	1	1	1	1		0				0				0				0				0			2.09584	13.1	1	1		0				0				0			84	9.27967	8.76318
Q71TY3	40S ribosomal protein S27 OS=Rattus norvegicus GN=Rps27 PE=1 SV=3 - [RS27_RAT]	13.1	1	1	1	3		0			0	13.1	1	1		0				0				0				0			0	13.1	1	1	0	13.1	1	1		0			84	9.45484	9.45166
O55232	Orexin OS=Rattus norvegicus GN=Hcrt PE=1 SV=1 - [OREX_RAT]	13.08	1	1	1	1		0				0				0				0				0			0	13.08	1	1		0				0				0			130	13.6363	10.1694
Q923Y0	Trace amine-associated receptor 8c OS=Rattus norvegicus GN=Taar8c PE=3 SV=1 - [TAA8C_RAT]	13.08	2	1	2	2	2.49186	4.07	1	1		0				0			0	9.01	1	1		0				0				0				0				0			344	37.9904	8.11865
Q99068	Alpha-2-macroglobulin receptor-associated protein OS=Rattus norvegicus GN=Lrpap1 PE=1 SV=2 - [AMRP_RAT]	13.06	1	3	3	5	0	3.06	1	1		0			2.10001	3.61	1	1		0				0			0	3.61	1	1	3.53129	6.39	1	1		0			2.03658	3.06	1	1	360	42.0061	7.37158
Q5FVQ4	Malectin OS=Rattus norvegicus GN=Mlec PE=2 SV=1 - [MLEC_RAT]	13.06	1	3	3	6		0				0				0				0			2.06224	4.47	1	1	1.86444	4.47	1	1	2.35378	4.47	1	1	2.62786	5.5	1	1	1.68876	13.06	2	2	291	32.3978	5.5542
Q5M827	Pirin OS=Rattus norvegicus GN=Pir PE=1 SV=1 - [PIR_RAT]	13.06	1	3	3	8	3.58001	4.12	1	1		0				0			13.4202	10.31	2	4		0				0			6.65446	10.31	2	2		0			0	2.75	1	1	291	32.1583	6.69775
Q5QE80	Aldehyde oxidase 3 OS=Rattus norvegicus GN=Aox3 PE=1 SV=1 - [AOXC_RAT]	13.04	1	7	7	8		0			0	2.92	2	2	2.105	2.25	1	1		0				0				0			2.15789	1.87	1	1	0	0.82	1	1	0	5.17	2	3	1334	146.657	6.82959
Q5QJV7	Steroid hormone receptor ERR1 OS=Rattus norvegicus GN=Esrra PE=1 SV=2 - [ERR1_RAT]	13.03	2	3	3	16	1.64127	2.13	1	1	1.80504	2.13	1	1	1.7213	9.72	2	3		0			3.75338	2.13	1	2	0	5.45	2	3		0			5.71449	2.13	1	3	5.38724	2.13	1	3	422	45.4356	6.37939
Q62824	Exocyst complex component 4 OS=Rattus norvegicus GN=Exoc4 PE=1 SV=1 - [EXOC4_RAT]	13.03	1	7	7	14	3.08477	2.46	2	2	2.72136	1.95	1	1		0			7.33286	7.69	5	5	0	1.95	1	1		0			0	1.13	1	1	2.83363	5.03	2	2	5.48346	4.21	2	2	975	110.483	6.49365
P23978	Sodium- and chloride-dependent GABA transporter 1 OS=Rattus norvegicus GN=Slc6a1 PE=1 SV=1 - [SC6A1_RAT]	13.02	1	4	4	44	31.8806	8.18	3	9	14.4432	8.35	2	4	10.4386	3.51	1	4	31.0368	6.18	2	8	3.90285	3.51	1	1	6.57286	3.51	1	2	28.7972	11.02	3	8	14.0317	10.35	3	6	2.64105	3.51	1	2	599	66.9571	7.95752
P97849	Long-chain fatty acid transport protein 1 OS=Rattus norvegicus GN=Slc27a1 PE=2 SV=1 - [S27A1_RAT]	13	1	6	6	17	4.03284	4.33	3	4	3.42055	4.18	2	2	0	1.08	1	1	5.22114	4.8	3	4	3.52669	3.1	1	1		0			9.42955	6.35	2	3	0	1.39	1	1	3.58304	3.1	1	1	646	71.2377	8.45557
Q99372	Elastin OS=Rattus norvegicus GN=Eln PE=1 SV=2 - [ELN_RAT]	12.99	1	2	2	3		0				0				0			0	6.78	1	1		0				0			0	6.78	1	1	0	6.21	1	1		0			870	73.2853	10.3452
Q5M853	KxDL motif-containing protein 1 OS=Rattus norvegicus GN=Kxd1 PE=1 SV=1 - [KXDL1_RAT]	12.99	1	1	1	1		0				0				0				0				0				0				0			0	12.99	1	1		0			177	19.9006	4.93213
Q06175	Proheparin-binding EGF-like growth factor OS=Rattus norvegicus GN=Hbegf PE=2 SV=1 - [HBEGF_RAT]	12.98	1	1	1	1		0				0				0				0				0				0				0			0	12.98	1	1		0			208	22.8281	9.24658
O35180	Endophilin-A3 OS=Rattus norvegicus GN=Sh3gl3 PE=1 SV=2 - [SH3G3_RAT]	12.97	1	3	3	6		0			3.71324	7.2	2	2	3.39202	5.76	1	1		0				0			2.22319	4.61	1	1	0	5.76	1	1		0			3.97114	5.76	1	1	347	39.1419	5.08447
Q5U211	Sorting nexin-3 OS=Rattus norvegicus GN=Snx3 PE=1 SV=1 - [SNX3_RAT]	12.96	1	2	2	10	3.13598	8.64	1	1		0			2.29649	8.64	1	1	8.49158	8.64	1	3	4.66398	12.96	2	2		0			5.87556	8.64	1	2	2.59621	8.64	1	1		0			162	18.7508	8.66064
P52504	NADH dehydrogenase [ubiquinone] iron-sulfur protein 6, mitochondrial OS=Rattus norvegicus GN=Ndufs6 PE=3 SV=1 - [NDUS6_RAT]	12.93	1	1	1	2		0				0			2.31761	12.93	1	1		0			2.19221	12.93	1	1		0				0				0				0			116	12.7746	9.24658
P62914	60S ribosomal protein L11 OS=Rattus norvegicus GN=Rpl11 PE=1 SV=2 - [RL11_RAT]	12.92	1	2	2	26	6.40738	7.87	1	2	5.45532	7.87	1	2	9.5729	12.92	2	5	2.81521	7.87	1	1	4.28029	12.92	2	3	4.88929	7.87	1	2	5.97641	7.87	1	2	10.8621	12.92	2	4	7.06183	12.92	2	5	178	20.2396	9.59814
Q8R4Z1	Serpin A12 OS=Rattus norvegicus GN=Serpina12 PE=2 SV=1 - [SPA12_RAT]	12.9	1	2	2	2	2.97052	7.54	1	1		0				0				0				0				0			3.54515	5.35	1	1		0				0			411	47.4964	9.39307
Q5M819	Phosphoserine phosphatase OS=Rattus norvegicus GN=Psph PE=2 SV=1 - [SERB_RAT]	12.89	1	1	1	1		0				0				0				0				0			2.04963	12.89	1	1		0				0				0			225	24.9518	5.66846
Q4V8C5	ADP-ribosylation factor-like protein 2-binding protein OS=Rattus norvegicus GN=Arl2bp PE=1 SV=2 - [AR2BP_RAT]	12.88	1	1	1	1		0								0				0				0			0	12.88	1	1		0				0				0			163	18.6709	4.34814
O70444	Serine/threonine-protein kinase pim-3 OS=Rattus norvegicus GN=Pim3 PE=1 SV=3 - [PIM3_RAT]	12.88	1	2	2	2		0				0				0			3.33767	9.51	1	1	0	3.37	1	1		0				0				0				0			326	35.9794	5.8335
Q5I0L7	Protein KTI12 homolog OS=Rattus norvegicus GN=Kti12 PE=1 SV=1 - [KTI12_RAT]	12.86	1	2	2	2		0				0				0			0	6	1	1		0				0			2.32089	6.86	1	1		0				0			350	38.3338	7.37158
Q66HC4	Pyridoxal phosphate phosphatase PHOSPHO2 OS=Rattus norvegicus GN=Phospho2 PE=2 SV=1 - [PHOP2_RAT]	12.86	1	1	1	1		0			2.9475	12.86	1	1		0				0				0				0				0				0				0			241	27.6088	5.88428
Q66HE2	Monocarboxylate transporter 13 OS=Rattus norvegicus GN=Slc16a13 PE=2 SV=1 - [MOT13_RAT]	12.85	1	2	2	3		0				0				0			0	6.31	1	2		0				0				0				0			2.00409	6.54	1	1	428	44.9639	6.85889
Q66HG9	Mitochondrial antiviral-signaling protein OS=Rattus norvegicus GN=Mavs PE=1 SV=1 - [MAVS_RAT]	12.82	1	3	3	4	2.43602	5.33	1	1		0				0			2.84156	3.35	1	2		0				0				0			3.01896	4.14	1	1		0			507	53.7712	6.45557
Q6P788	Cyclic AMP-dependent transcription factor ATF-5 OS=Rattus norvegicus GN=Atf5 PE=1 SV=1 - [ATF5_RAT]	12.81	1	1	1	1		0				0			2.68976	12.81	1	1		0				0				0				0				0				0			281	30.1858	4.95752
Q923Y3	Trace amine-associated receptor 8b OS=Rattus norvegicus GN=Taar8b PE=3 SV=1 - [TAA8B_RAT]	12.79	2	1	2	2	1.60502	3.78	1	1		0				0			0	9.01	1	1		0				0				0				0				0			344	38.0185	8.1626
Q63639	Retinal dehydrogenase 2 OS=Rattus norvegicus GN=Aldh1a2 PE=1 SV=2 - [AL1A2_RAT]	12.74	1	2	2	2	2.54181	6.76	1	1		0				0				0				0				0			0	5.98	1	1		0				0			518	56.6038	5.74463
O09028	Gamma-aminobutyric acid receptor subunit pi OS=Rattus norvegicus GN=Gabrp PE=2 SV=1 - [GBRP_RAT]	12.73	1	2	3	3		0			0	1.82	1	1		0				0			0	4.32	1	1		0				0				0			0	6.59	1	1	440	50.4487	7.88428
P19468	Glutamate--cysteine ligase catalytic subunit OS=Rattus norvegicus GN=Gclc PE=1 SV=2 - [GSH1_RAT]	12.72	1	5	5	10	9.29253	8.16	3	3		0				0			3.29346	2.83	1	1	0	2.83	1	1	2.56031	4.55	2	2	4.89899	2.83	1	2	2.0564	2.83	1	1		0			637	72.573	5.63037
Q66H23	Mitoferrin-1 OS=Rattus norvegicus GN=Slc25a37 PE=2 SV=1 - [MFRN1_RAT]	12.72	1	2	2	2		0			0	8.88	1	1	0	3.85	1	1		0				0				0				0				0				0			338	37.4724	9.1001
P36970	Phospholipid hydroperoxide glutathione peroxidase, mitochondrial OS=Rattus norvegicus GN=Gpx4 PE=1 SV=3 - [GPX41_RAT]	12.69	2	2	2	3		0			1.63564	5.58	1	1		0				0				0				0				0				0			2.25866	12.69	2	2	197	22.2108	8.39697
Q4FZT2	Protein phosphatase methylesterase 1 OS=Rattus norvegicus GN=Ppme1 PE=1 SV=2 - [PPME1_RAT]	12.69	1	4	4	11		0			2.5532	2.85	1	1	2.85433	2.85	1	1		0			0	2.33	1	1	1.7626	2.85	1	1	0	7.51	2	2	4.75772	6.99	3	3	3.81099	5.18	2	2	386	42.2892	5.97314
Q62784	Type I inositol 3,4-bisphosphate 4-phosphatase OS=Rattus norvegicus GN=Inpp4a PE=1 SV=1 - [INP4A_RAT]	12.67	1	6	6	10	2.90523	2.56	1	2	2.14893	4.26	2	2	0	2.56	1	1	5.70278	4.37	2	2	0	2.13	1	1		0			5.01624	4.79	2	2		0				0			939	105.522	7.04932
P47987	Plasmolipin OS=Rattus norvegicus GN=Pllp PE=1 SV=2 - [PLLP_RAT]	12.64	1	1	1	2						0				0			0	12.64	1	1		0			0	12.64	1	1						0				0			182	19.8204	9.40771
P61959	Small ubiquitin-related modifier 2 OS=Rattus norvegicus GN=Sumo2 PE=1 SV=1 - [SUMO2_RAT]	12.63	2	1	1	4		0				0			1.80118	12.63	1	1		0			1.77171	12.63	1	1	2.39454	12.63	1	1		0				0			2.0681	12.63	1	1	95	10.8644	5.50342
Q9WTV5	26S proteasome non-ATPase regulatory subunit 9 OS=Rattus norvegicus GN=Psmd9 PE=1 SV=1 - [PSMD9_RAT]	12.61	1	2	2	6		0			3.33892	12.61	2	2	0	5.41	1	1		0			1.61924	5.41	1	1	0	5.41	1	1		0			2.19897	7.21	1	1		0			222	24.8136	6.88818
P51796	H(+)/Cl(-) exchange transporter 5 OS=Rattus norvegicus GN=Clcn5 PE=2 SV=1 - [CLCN5_RAT]	12.6	1	4	4	14	0	0.94	1	2		0			2.79772	4.83	2	2	2.71971	4.69	2	3	0	4.69	2	2	0	4.96	2	2	0	0.94	1	1	0	0.94	1	1	0	0.94	1	1	746	83.0138	6.88818
P70483	Striatin OS=Rattus norvegicus GN=Strn PE=1 SV=1 - [STRN_RAT]	12.56	1	6	6	9	2.75725	6.28	3	3	3.42969	2.56	1	1		0			0	2.69	1	1		0				0			6.98616	5.51	3	3	2.90129	2.56	1	1		0			780	86.1728	5.24951
P56405	Aquaporin-8 OS=Rattus norvegicus GN=Aqp8 PE=2 SV=1 - [AQP8_RAT]	12.55	1	1	1	1		0				0				0				0				0				0			2.30949	12.55	1	1		0				0			263	28.0365	5.2749
Q6GV27	Transmembrane protein 225 OS=Rattus norvegicus GN=Tmem225 PE=2 SV=1 - [TM225_RAT]	12.55	1	1	1	1		0				0			3.21941	12.55	1	1		0				0				0				0				0				0			231	26.5797	9.29053
Q99MI7	NEDD8-activating enzyme E1 catalytic subunit OS=Rattus norvegicus GN=Uba3 PE=1 SV=1 - [UBA3_RAT]	12.55	1	2	2	5	6.30202	5.19	1	2	3.89684	5.19	1	1	3.08444	5.19	1	1	2.58526	7.36	1	1		0				0				0				0				0			462	51.6903	5.45264
P12928	Pyruvate kinase PKLR OS=Rattus norvegicus GN=Pklr PE=1 SV=2 - [KPYR_RAT]	12.54	1	3	4	41	18.611	4.7	2	7	9.28325	1.92	1	6	1.38107	5.75	2	3	16.7539	5.92	2	8	1.44095	1.92	1	3	6.60207	1.92	1	3	7.56709	1.92	1	3	9.20443	1.92	1	4	8.72151	1.92	1	4	574	62.1615	6.91748
Q63357	Unconventional myosin-Id OS=Rattus norvegicus GN=Myo1d PE=1 SV=3 - [MYO1D_RAT]	12.52	1	8	8	52	32.1757	7.26	5	10	14.1394	6.86	4	8	0	2.49	2	2	25.0057	8.45	6	9	14.1984	8.85	5	7		0			36.9728	9.44	6	13	4.92466	4.08	2	2	0	1.59	1	1	1006	116.021	9.40771
Q6AY52	Uncharacterized protein C7orf61 homolog OS=Rattus norvegicus PE=1 SV=1 - [CG061_RAT]	12.5	1	1	1	1		0				0				0				0				0				0				0				0			0	12.5	1	1	200	23.4714	11.312
Q5XI51	Kinesin-like protein KIF2B OS=Rattus norvegicus GN=Kif2b PE=2 SV=2 - [KIF2B_RAT]	12.5	1	4	5	5	2.38316	2.86	1	1	2.1537	2.26	1	1	0	2.26	1	1		0			2.92752	2.41	1	1		0				0			0	2.71	1	1		0			664	74.9568	8.63135
Q561R9	Beta-lactamase-like protein 2 OS=Rattus norvegicus GN=Lactb2 PE=2 SV=1 - [LACB2_RAT]	12.5	1	2	2	2		0			2.04587	6.25	1	1		0			0	6.25	1	1		0				0				0				0				0			288	32.4637	6.32861
Q642G4	Peroxisomal membrane protein PEX14 OS=Rattus norvegicus GN=Pex14 PE=1 SV=1 - [PEX14_RAT]	12.5	1	2	2	2		0			1.62197	3.99	1	1		0				0				0				0			0	8.51	1	1		0				0			376	40.9116	5.0083
P43253	Prostacyclin receptor OS=Rattus norvegicus GN=Ptgir PE=1 SV=1 - [PI2R_RAT]	12.5	1	2	2	4		0				0				0				0				0				0				0				0			0	12.5	2	4	416	44.6325	8.17725
Q3MIF4	Xylulose kinase OS=Rattus norvegicus GN=Xylb PE=2 SV=1 - [XYLB_RAT]	12.5	1	3	3	4	0	4.1	1	2	0	5.6	1	1		0				0				0				0				0				0			0	2.8	1	1	536	57.9328	6.40479
Q9Z2Q1	Protein transport protein Sec31A OS=Rattus norvegicus GN=Sec31a PE=1 SV=2 - [SC31A_RAT]	12.49	1	10	10	36	21.2858	5.2	4	6	15.3674	7.21	5	6	5.07257	2.8	2	2	25.8686	5.6	5	7	2.0755	1.92	2	2	0	1.28	1	1	10.8553	3.84	3	4	7.85333	1.68	1	3	10.1228	5.04	4	5	1249	135.187	7.09326
Q63616	Vacuolar protein sorting-associated protein 33B OS=Rattus norvegicus GN=Vps33b PE=2 SV=1 - [VP33B_RAT]	12.48	1	4	4	4		0				0			0	0.97	1	1	2.54857	4.05	1	1		0			2.2762	3.08	1	1		0				0			0	4.38	1	1	617	70.6485	6.85889
P63142	Potassium voltage-gated channel subfamily A member 2 OS=Rattus norvegicus GN=Kcna2 PE=1 SV=1 - [KCNA2_RAT]	12.42	2	3	4	22	2.4779	3.21	1	1	8.50102	6.41	2	3	9.88844	9.62	3	4	6.79766	5.81	2	2	2.89839	6.41	2	2	2.3262	6.41	2	2	5.79704	6.21	2	2	8.93635	6.41	2	3	8.44126	6.61	2	3	499	56.6645	4.85596
Q8K1M7	BMP/retinoic acid-inducible neural-specific protein 3 OS=Rattus norvegicus GN=Brinp3 PE=2 SV=1 - [BRNP3_RAT]	12.4	1	3	4	5		0			2.20178	3	1	1		0			2.19823	4.31	1	1		0				0				0				0			4.5211	5.09	2	3	766	88.4404	7.89893
P50116	Protein S100-A9 OS=Rattus norvegicus GN=S100a9 PE=1 SV=3 - [S10A9_RAT]	12.39	1	1	1	1		0				0				0			0	12.39	1	1		0								0				0				0			113	13.1364	7.53271
Q53B90	Ras-related protein Rab-43 OS=Rattus norvegicus GN=Rab43 PE=2 SV=1 - [RAB43_RAT]	12.38	1	1	2	62	19.2625	5.24	1	8	14.983	5.24	1	6	19.8168	12.38	2	9	17.2773	5.24	1	6	19.2533	5.24	1	8	9.95904	5.24	1	5	20.3129	5.24	1	7	16.955	5.24	1	6	18.8029	5.24	1	7	210	23.2146	5.85889
Q9JIR4	Regulating synaptic membrane exocytosis protein 1 OS=Rattus norvegicus GN=Rims1 PE=1 SV=1 - [RIMS1_RAT]	12.38	1	11	11	23	15.7259	5.33	5	9	7.82037	3.34	2	3	2.58926	2.97	2	2	2.52848	1.49	1	1	4.49689	3.16	2	2		0			4.02784	2.79	2	4		0			4.62234	2.17	2	2	1615	179.544	9.5835
P24155	Thimet oligopeptidase OS=Rattus norvegicus GN=Thop1 PE=1 SV=4 - [THOP1_RAT]	12.37	1	6	6	37	5.31327	3.64	2	2	9.31761	8.01	4	4	4.62484	4.08	2	3		0			8.69377	8.01	4	4	2.99874	5.68	3	3	13.0042	8.01	4	6	16.711	8.01	4	7	15.1563	8.01	4	8	687	78.3354	5.93506
P50569	Steroidogenic factor 1 OS=Rattus norvegicus GN=Nr5a1 PE=3 SV=1 - [STF1_RAT]	12.34	1	2	2	2	2.70365	6.71	1	1		0				0			2.28187	5.63	1	1		0				0				0				0				0			462	52.0533	7.53271
Q8K3T4	Free fatty acid receptor 1 OS=Rattus norvegicus GN=Ffar1 PE=2 SV=1 - [FFAR1_RAT]	12.33	1	1	1	1		0				0				0			2.49809	12.33	1	1		0				0				0				0				0			300	31.8151	9.01221
P09217	Protein kinase C zeta type OS=Rattus norvegicus GN=Prkcz PE=1 SV=2 - [KPCZ_RAT]	12.33	1	3	3	3	2.65642	10.14	2	2		0				0				0				0				0			0	2.2	1	1		0				0			592	67.6898	5.75732
Q5RKI8	ATP-binding cassette sub-family B member 8, mitochondrial OS=Rattus norvegicus GN=Abcb8 PE=2 SV=1 - [ABCB8_RAT]	12.32	1	5	5	7		0			0	3.36	1	1		0				0				0			0	2.52	1	1	4.53647	5.74	2	2	0	1.96	1	1	0	4.62	2	2	714	77.7211	9.5249
O55148	Growth arrest-specific protein 7 OS=Rattus norvegicus GN=Gas7 PE=2 SV=2 - [GAS7_RAT]	12.32	1	3	3	6		0			1.75817	5.21	1	1	0	2.61	1	1		0				0				0			3.001	7.11	2	2	2.87952	7.82	2	2		0			422	48.2442	7.59131
Q9R0I8	Phosphatidylinositol 5-phosphate 4-kinase type-2 alpha OS=Rattus norvegicus GN=Pip4k2a PE=1 SV=1 - [PI42A_RAT]	12.32	1	2	4	42	8.44147	9.85	3	3	8.91752	12.32	4	5	16.7702	9.85	3	7	4.79543	2.22	1	2	14.6253	12.32	4	7	5.32493	7.64	2	3	12.7048	9.85	3	4	12.875	9.85	3	5	15.8627	9.85	3	6	406	46.1805	6.99072
Q5XI60	Receptor expression-enhancing protein 6 OS=Rattus norvegicus GN=Reep6 PE=2 SV=1 - [REEP6_RAT]	12.32	2	2	2	6		0			0	3.79	1	1	0	3.79	1	2		0			0	3.79	1	1		0				0				0			2.1363	12.32	2	2	211	23.2983	8.25049
O08662	Phosphatidylinositol 4-kinase alpha OS=Rattus norvegicus GN=Pi4ka PE=1 SV=2 - [PI4KA_RAT]	12.31	1	16	16	29	15.5665	4.01	5	8	4.28918	1.91	2	2	0	0.95	1	1	13.0319	5.53	7	9	1.98724	0.67	1	1	4.16906	1.53	2	2	2.80921	2.58	3	3	2.47479	1.29	2	2	2.98518	1.48	1	1	2096	236.767	7.1958
D3ZLZ7	Inosine-5'-monophosphate dehydrogenase 1 OS=Rattus norvegicus GN=Impdh1 PE=3 SV=1 - [IMDH1_RAT]	12.26	1	3	3	3		0				0				0				0				0			0	8.56	2	2		0			0	3.7	1	1		0			514	55.2574	6.80029
Q4KLH4	Paraspeckle component 1 OS=Rattus norvegicus GN=Pspc1 PE=1 SV=1 - [PSPC1_RAT]	12.26	1	4	4	11	5.07683	7.47	2	2		0				0			9.05798	7.47	2	3	4.15381	6.51	2	2	2.94883	4.41	1	1	2.18906	2.68	1	1	1.73657	5.17	2	2		0			522	58.7222	6.66846
P70500	CDP-diacylglycerol--inositol 3-phosphatidyltransferase OS=Rattus norvegicus GN=Cdipt PE=1 SV=1 - [CDIPT_RAT]	12.21	1	1	1	5	6.0556	12.21	1	2		0				0				0			2.92843	12.21	1	1		0				0			3.04104	12.21	1	1	3.58715	12.21	1	1	213	23.5972	8.26514
O55145	Fractalkine OS=Rattus norvegicus GN=Cx3cl1 PE=2 SV=3 - [X3CL1_RAT]	12.21	1	2	3	3		0				0				0				0			0	5.6	1	1		0			0	1.53	1	1		0			0	5.09	1	1	393	41.9502	7.26904
P10688	1-phosphatidylinositol 4,5-bisphosphate phosphodiesterase delta-1 OS=Rattus norvegicus GN=Plcd1 PE=1 SV=1 - [PLCD1_RAT]	12.17	1	4	4	6	3.1275	3.44	1	1	2.29029	2.51	1	1		0				0			2.32214	3.57	1	1		0			3.14479	6.08	2	2	3.47233	3.44	1	1		0			756	85.908	6.34131
Q8K3P6	Calcium-binding mitochondrial carrier protein SCaMC-2 OS=Rattus norvegicus GN=Slc25a25 PE=1 SV=1 - [SCMC2_RAT]	12.15	1	3	3	6	0	2.35	1	1		0				0			3.62713	2.35	1	2		0				0			0	2.35	1	1		0			2.20265	9.81	2	2	469	52.6612	8.41162
Q812D1	PC4 and SFRS1-interacting protein OS=Rattus norvegicus GN=Psip1 PE=1 SV=1 - [PSIP1_RAT]	12.12	1	5	5	19	7.8713	6.82	2	2	3.54849	6.44	2	3	2.34075	3.98	2	2	12.3597	6.82	2	3	4.66609	6.44	2	2		0			2.64183	4.55	2	3	6.89144	6.44	2	3	0	2.84	1	1	528	59.6025	9.12939
Q3SWT5	Solute carrier family 41 member 3 OS=Rattus norvegicus GN=Slc41a3 PE=2 SV=1 - [S41A3_RAT]	12.12	1	2	2	3		0				0				0			0	7.79	1	1		0				0				0				0			0	4.33	1	2	462	50.493	8.39697
Q499N6	UBX domain-containing protein 1 OS=Rattus norvegicus GN=Ubxn1 PE=3 SV=2 - [UBXN1_RAT]	12.12	1	2	2	7		0			0	9.76	1	1		0				0			1.95074	2.36	1	2	0	2.36	1	1		0			3.83988	2.36	1	2	1.75148	2.36	1	1	297	33.5611	5.26221
Q4FZT9	26S proteasome non-ATPase regulatory subunit 2 OS=Rattus norvegicus GN=Psmd2 PE=1 SV=1 - [PSMD2_RAT]	12.11	1	7	7	35	2.76777	3.08	2	3	6.30943	10.68	6	6	4.4365	6.39	4	4	0	1.43	1	2	4.62453	5.18	3	3	4.50688	4.74	3	3	8.99315	6.5	4	7	5.50726	5.4	3	3	4.75589	6.17	4	4	908	100.124	5.19873
O08700	Vacuolar protein sorting-associated protein 45 OS=Rattus norvegicus GN=Vps45 PE=1 SV=1 - [VPS45_RAT]	12.11	1	4	4	6		0				0				0			2.11	2.11	1	1	0	2.46	1	1		0			4.65049	10	3	3		0			3.02493	2.98	1	1	570	64.8528	8.25049
Q6P719	Membrane magnesium transporter 2 OS=Rattus norvegicus GN=Mmgt2 PE=2 SV=1 - [MMGT2_RAT]	12.1	1	1	1	1	2.06666	12.1	1	1		0				0				0				0				0				0				0				0			124	13.7871	8.22119
Q6P6S5	Tail-anchored protein insertion receptor WRB OS=Rattus norvegicus GN=Wrb PE=2 SV=1 - [WRB_RAT]	12.07	1	1	1	1		0				0				0			0	12.07	1	1		0				0				0				0				0			174	19.8857	9.68604
Q63881	Potassium voltage-gated channel subfamily D member 2 OS=Rattus norvegicus GN=Kcnd2 PE=1 SV=1 - [KCND2_RAT]	12.06	1	3	3	4	0	3.33	1	1		0				0			0	3.33	1	1	0	5.4	1	1		0				0			0	3.33	1	1		0			630	70.5034	8.07471
Q63604	BDNF/NT-3 growth factors receptor OS=Rattus norvegicus GN=Ntrk2 PE=1 SV=1 - [NTRK2_RAT]	12.06	1	6	6	37	12.0492	4.02	2	4	4.23329	3.78	2	2	7.83802	6.7	3	4	18.932	6.94	3	6	14.0134	8.89	4	5	1.91637	1.95	1	1	8.71566	5.48	3	3	10.9032	10.23	5	5	16.3984	10.72	5	7	821	92.1271	6.55127
Q4VSI4	Ubiquitin carboxyl-terminal hydrolase 7 OS=Rattus norvegicus GN=Usp7 PE=1 SV=1 - [UBP7_RAT]	12.06	1	9	9	13	6.67876	5.35	3	5	4.98354	2.45	3	3		0				0			2.6886	1.72	1	1		0			4.69818	4.26	3	3	3.26458	1.72	1	1		0			1103	128.349	5.52881
Q62656	Receptor-type tyrosine-protein phosphatase zeta OS=Rattus norvegicus GN=Ptprz1 PE=1 SV=1 - [PTPRZ_RAT]	12.05	1	14	15	161	63.2303	8.68	10	19	53.9682	5.83	7	18	56.8836	6.22	8	19	64.9183	5.92	8	19	60.5203	5.27	7	19	36.5824	4.92	7	13	68.6368	5.44	7	20	54.365	6.09	9	18	51.9805	5.27	8	16	2316	255.183	4.88135
Q587K4	Leucine-rich repeat-containing protein 73 OS=Rattus norvegicus GN=Lrrc73 PE=2 SV=1 - [LRC73_RAT]	12.03	1	1	2	3		0				0				0			2.5101	7.91	1	2		0				0				0			0	4.11	1	1		0			316	33.356	4.95752
Q9WVB1	Ras-related protein Rab-6A OS=Rattus norvegicus GN=Rab6a PE=1 SV=2 - [RAB6A_RAT]	12.02	1	1	2	62	19.2625	5.29	1	8	14.983	5.29	1	6	19.8168	5.29	1	8	17.2773	5.29	1	6	19.2533	5.29	1	8	9.95904	5.29	1	5	20.3129	5.29	1	7	16.955	12.02	2	7	18.8029	5.29	1	7	208	23.5749	5.5415
P07308	Acyl-CoA desaturase 1 OS=Rattus norvegicus GN=Scd1 PE=1 SV=2 - [ACOD1_RAT]	12.01	2	2	2	2		0				0				0				0				0			0	5.59	1	1		0				0			0	6.42	1	1	358	41.4403	9.26123
P0C5J3	B9 domain-containing protein 2 OS=Rattus norvegicus GN=B9d2 PE=2 SV=1 - [B9D2_RAT]	12	1	1	1	1		0				0				0			2.17318	12	1	1		0				0				0				0				0			175	19.1955	7.57666
Q5PQT7	Pleckstrin homology-like domain family A member 3 OS=Rattus norvegicus GN=Phlda3 PE=2 SV=1 - [PHLA3_RAT]	12	1	1	1	1	2.46239	12	1	1		0				0				0				0				0				0				0				0			125	13.7263	9.67139
Q9JLZ9	Ventral anterior homeobox 2 OS=Rattus norvegicus GN=Vax2 PE=2 SV=1 - [VAX2_RAT]	11.99	1	1	1	1	2.16433	11.99	1	1		0				0				0				0				0				0				0				0			292	31.6872	9.64209
P40329	Arginine--tRNA ligase, cytoplasmic OS=Rattus norvegicus GN=Rars PE=1 SV=2 - [SYRC_RAT]	11.97	1	4	4	6		0				0				0				0			2.46545	3.03	1	1		0			5.43739	2.42	1	2	0	2.12	1	1	2.04625	6.82	2	2	660	75.762	7.04932
Q5XIA4	CCR4-NOT transcription complex subunit 10 OS=Rattus norvegicus GN=Cnot10 PE=2 SV=1 - [CNO10_RAT]	11.96	1	4	4	7		0				0				0			8.63955	9.81	3	4		0			0	2.15	1	1	2.04086	6.72	2	2		0				0			744	81.7673	7.69385
Q8K3V5	Fibronectin type III domain-containing protein 5 OS=Rattus norvegicus GN=Fndc5 PE=2 SV=2 - [FNDC5_RAT]	11.96	1	1	1	1		0				0			0	11.96	1	1		0				0				0				0				0				0			209	23.306	6.771
Q6P7S1	Acid ceramidase OS=Rattus norvegicus GN=Asah1 PE=2 SV=1 - [ASAH1_RAT]	11.93	1	3	3	15	13.6774	11.93	3	5	2.11829	3.05	1	1	2.47372	3.05	1	2	5.72688	4.31	1	2	2.43068	3.05	1	1		0			6.78591	4.31	1	2	2.14682	3.05	1	1	1.78634	3.05	1	1	394	44.4148	8.30908
Q66H74	Golgi phosphoprotein 3-like OS=Rattus norvegicus GN=Golph3l PE=2 SV=1 - [GLP3L_RAT]	11.93	1	2	2	2		0			0	3.16	1	1		0				0				0			0	8.77	1	1		0				0				0			285	32.901	5.98584
P30969	Gonadotropin-releasing hormone receptor OS=Rattus norvegicus GN=Gnrhr PE=2 SV=2 - [GNRHR_RAT]	11.93	1	2	2	2		0				0				0			2.12134	6.42	1	1		0				0			0	5.5	1	1		0				0			327	37.7228	9.62744
Q6TEK3	Vitamin K epoxide reductase complex subunit 1-like protein 1 OS=Rattus norvegicus GN=Vkorc1l1 PE=1 SV=1 - [VKORL_RAT]	11.93	1	2	2	3		0			1.7711	6.25	1	1						0			2.00737	11.93	2	2		0				0				0				0			176	19.7656	8.95361
Q4L0E8	Regulator of G-protein signaling 18 OS=Rattus norvegicus GN=Rgs18 PE=1 SV=1 - [RGS18_RAT]	11.91	1	2	2	2		0				0				0			2.5328	8.94	1	1		0				0				0				0			0	2.98	1	1	235	27.6271	8.39697
Q62747	Synaptotagmin-7 OS=Rattus norvegicus GN=Syt7 PE=1 SV=1 - [SYT7_RAT]	11.91	1	3	3	25	23.6582	11.91	3	6	5.82002	9.18	2	2	10.63	7.2	2	3	11.53	11.91	3	3	7.56515	4.47	1	2	3.37422	4.47	1	1	7.41235	4.47	1	2	18.3257	11.91	3	5	3.66482	4.47	1	1	403	45.4537	9.27588
P0C7N2	Glutamate-rich protein 4 OS=Rattus norvegicus GN=Erich4 PE=4 SV=1 - [ERIC4_RAT]	11.89	1	1	1	3	0	11.89	1	1		0				0			2.04544	11.89	1	1		0				0			2.40237	11.89	1	1		0				0			143	15.8296	4.13232
Q6TA48	Mucosal pentraxin OS=Rattus norvegicus GN=Mptx1 PE=2 SV=1 - [MPTX_RAT]	11.87	1	1	1	2	3.49183	11.87	1	1	3.26087	11.87	1	1		0				0				0				0				0				0				0			219	24.3163	5.38916
P04218	OX-2 membrane glycoprotein OS=Rattus norvegicus GN=Cd200 PE=2 SV=1 - [OX2G_RAT]	11.87	1	3	3	5	2.25663	5.76	1	1		0				0			4.78279	11.87	2	2		0				0			4.6414	4.32	1	2		0				0			278	31.068	8.79248
Q6IG12	Keratin, type II cytoskeletal 7 OS=Rattus norvegicus GN=Krt7 PE=3 SV=1 - [K2C7_RAT]	11.82	1	2	4	9		0			2.1663	2.41	1	1	1.92606	2.41	1	1	4.19168	7.66	2	2	0	3.94	2	2		0			1.68194	2.63	1	1	2.63742	2.41	1	2		0			457	50.678	5.87158
Q04827	G1/S-specific cyclin-D2 OS=Rattus norvegicus GN=Ccnd2 PE=1 SV=1 - [CCND2_RAT]	11.81	1	2	2	3		0			0	5.56	1	1		0				0				0				0				0			2.20323	6.25	1	1	0	6.25	1	1	288	32.8047	5.16064
Q6J1I7	RING finger protein 166 OS=Rattus norvegicus GN=Rnf166 PE=2 SV=1 - [RN166_RAT]	11.81	1	1	1	1		0				0				0			2.56822	11.81	1	1		0				0				0				0				0			237	26.0467	8.06006
P41350	Caveolin-1 OS=Rattus norvegicus GN=Cav1 PE=1 SV=3 - [CAV1_RAT]	11.8	1	1	1	2		0			3.62656	11.8	1	1		0				0			2.58198	11.8	1	1		0				0				0				0			178	20.5394	5.52881
P20760	Ig gamma-2A chain C region OS=Rattus norvegicus GN=Igg-2a PE=1 SV=1 - [IGG2A_RAT]	11.8	2	2	2	7	3.95778	6.21	1	1		0				0			2.5427	6.21	1	2		0				0			5.05618	6.21	1	3		0			2.16453	5.59	1	1	322	35.1634	7.6792
O70593	Small glutamine-rich tetratricopeptide repeat-containing protein alpha OS=Rattus norvegicus GN=Sgta PE=1 SV=1 - [SGTA_RAT]	11.78	1	3	3	26	15.8725	8.6	2	7	2.71939	11.78	3	3	5.15171	4.46	1	2	2.60831	4.46	1	1	4.73893	8.6	2	3	2.02876	4.46	1	3	2.73019	8.6	2	2	6.65205	8.6	2	3	2.65341	8.6	2	2	314	34.1359	5.12256
Q91VC0	dCTP pyrophosphatase 1 OS=Rattus norvegicus GN=Dctpp1 PE=2 SV=1 - [DCTP1_RAT]	11.76	1	1	1	11	2.58106	11.76	1	1		0				0			2.10527	11.76	1	4	0	11.76	1	2	0	11.76	1	1	0	11.76	1	2	2.33034	11.76	1	1		0			170	18.4621	4.89404
Q91ZY1	Histamine H4 receptor OS=Rattus norvegicus GN=Hrh4 PE=2 SV=1 - [HRH4_RAT]	11.76	1	2	2	2		0				0			0	11.76	2	2		0				0				0				0				0				0			391	43.995	9.56885
Q63635	Syntaxin-6 OS=Rattus norvegicus GN=Stx6 PE=1 SV=1 - [STX6_RAT]	11.76	1	2	2	2		0			0	4.31	1	1		0				0				0				0				0				0			2.70241	7.45	1	1	255	29.0388	4.88135
Q91V33	KH domain-containing, RNA-binding, signal transduction-associated protein 1 OS=Rattus norvegicus GN=Khdrbs1 PE=1 SV=1 - [KHDR1_RAT]	11.74	1	4	4	16	8.21952	7.67	2	3	0	7.22	2	3	0	7.22	2	2	2.56606	4.51	1	1	0	2.71	1	1	0	2.71	1	1	5.68073	4.51	1	2		0			2.08065	8.58	3	3	443	48.2853	8.71924
Q9ESM2	Hyaluronan and proteoglycan link protein 2 OS=Rattus norvegicus GN=Hapln2 PE=2 SV=1 - [HPLN2_RAT]	11.73	1	3	3	5	0	2.93	1	1		0				0			9.49023	8.8	2	3		0				0			2.72796	5.28	1	1		0				0			341	38.0224	9.08545
Q7TSF2	Vesicular glutamate transporter 3 OS=Rattus norvegicus GN=Slc17a8 PE=1 SV=2 - [VGLU3_RAT]	11.73	1	3	3	5	0	4.08	1	2		0				0				0			2.77695	4.59	1	1		0				0			0	3.06	1	2		0			588	64.7124	6.11279
P56536	Kinesin heavy chain isoform 5C (Fragment) OS=Rattus norvegicus GN=Kif5c PE=1 SV=2 - [KIF5C_RAT]	11.72	1	2	2	4	3.29064	4.6	1	1		0				0			3.32807	4.6	1	1		0				0			3.31506	4.6	1	1		0			0	7.11	1	1	239	27.1478	6.29053
Q3ZB98	Breast carcinoma-amplified sequence 1 homolog (Fragment) OS=Rattus norvegicus GN=Bcas1 PE=1 SV=2 - [BCAS1_RAT]	11.71	1	3	3	32	8.26184	3.78	1	2	18.6223	7.03	2	5	13.7932	7.03	2	4	6.95561	3.78	1	2	18.7614	7.03	2	6	10.1402	7.03	2	3		0			21.3461	11.71	3	6	14.1663	7.03	2	4	555	58.5884	5.73193
Q9JKE7	Taste receptor type 2 member 41 OS=Rattus norvegicus GN=Tas2r41 PE=1 SV=1 - [T2R41_RAT]	11.69	1	2	2	2		0				0				0			2.03573	4.22	1	1	2.34059	7.47	1	1		0				0				0				0			308	35.9861	10.0083
G3V7P1	Syntaxin-12 OS=Rattus norvegicus GN=Stx12 PE=1 SV=1 - [STX12_RAT]	11.68	1	2	2	4	2.46454	6.2	1	1		0			3.87366	5.47	1	1		0				0				0				0			4.2797	5.47	1	1	3.10618	5.47	1	1	274	31.1679	5.32568
Q7TP98	Interleukin enhancer-binding factor 2 OS=Rattus norvegicus GN=Ilf2 PE=2 SV=1 - [ILF2_RAT]	11.66	1	3	3	8	0	3.46	1	1	2.87614	6.05	1	1	5.66749	6.05	1	2	2.15837	3.46	1	1	3.3793	8.21	2	2		0			4.68663	6.05	1	1		0				0			463	51.3485	5.60498
Q6W5G4	Phospholipid phosphatase-related protein type 2 OS=Rattus norvegicus GN=Plppr2 PE=1 SV=1 - [PLPR2_RAT]	11.66	1	2	2	19	13.5477	11.66	2	3	8.50271	5.54	1	2	12.7771	5.54	1	3		0			8.60219	5.54	1	2	9.40571	5.54	1	2	8.00134	5.54	1	2	8.41853	5.54	1	2	14.161	5.54	1	3	343	36.9121	9.49561
Q641Z8	Peflin OS=Rattus norvegicus GN=Pef1 PE=2 SV=1 - [PEF1_RAT]	11.66	1	1	1	1		0			2.15332	11.66	1	1		0				0				0				0				0				0				0			283	29.9932	6.07471
P49684	Urotensin-2 receptor OS=Rattus norvegicus GN=Uts2r PE=1 SV=2 - [UR2R_RAT]	11.66	1	2	2	4		0				0			0	3.37	1	1		0				0			0	3.37	1	1	0	8.29	1	1	0	3.37	1	1		0			386	42.6795	9.64209
P07687	Epoxide hydrolase 1 OS=Rattus norvegicus GN=Ephx1 PE=1 SV=1 - [HYEP_RAT]	11.65	1	3	3	3		0				0			0	2.64	1	1		0				0				0			2.37511	9.01	2	2		0				0			455	52.5478	8.51416
Q5HZY2	GTP-binding protein SAR1b OS=Rattus norvegicus GN=Sar1b PE=2 SV=1 - [SAR1B_RAT]	11.62	1	1	1	1		0				0				0				0				0				0				0				0			2.17178	11.62	1	1	198	22.3955	6.11279
Q9JLU4	SH3 and multiple ankyrin repeat domains protein 3 OS=Rattus norvegicus GN=Shank3 PE=1 SV=3 - [SHAN3_RAT]	11.61	1	10	10	28	2.91075	1.9	2	3	4.72829	2.47	2	2	4.81652	3.51	3	3	16.1267	5.06	5	7	3.88177	3.51	3	3	2.856	1.38	1	1	12.4995	4.48	4	6	1.74158	1.21	1	1	2.46423	2.47	2	2	1740	186.262	8.83643
O88766	Neutrophil collagenase OS=Rattus norvegicus GN=Mmp8 PE=2 SV=1 - [MMP8_RAT]	11.59	1	2	2	3	2.92536	5.79	1	2		0			0	5.79	1	1		0				0				0				0				0				0			466	53.2433	6.75635
O70461	Monocarboxylate transporter 3 OS=Rattus norvegicus GN=Slc16a8 PE=2 SV=1 - [MOT3_RAT]	11.59	1	2	2	2	2.17992	5.69	1	1		0				0				0				0			0	5.89	1	1		0				0				0			492	51.5567	6.17627
Q62688	Inactive phospholipase C-like protein 1 OS=Rattus norvegicus GN=Plcl1 PE=1 SV=1 - [PLCL1_RAT]	11.59	1	6	6	12	2.19198	3.01	2	2	5.97398	5.75	3	3		0				0			4.07597	3.83	2	2		0			0	1.28	1	2	2.08714	3.19	2	2	2.41978	2.19	1	1	1096	122.694	5.65576
P70615	Lamin-B1 OS=Rattus norvegicus GN=Lmnb1 PE=1 SV=3 - [LMNB1_RAT]	11.58	1	5	5	8	4.28713	4.09	1	1		0			0	1.7	1	1		0			1.66981	4.6	2	2		0			7.71013	4.09	1	2	0	1.19	1	1	6.14594	4.09	1	1	587	66.5656	5.22412
Q5XHZ9	Pachytene checkpoint protein 2 homolog OS=Rattus norvegicus GN=Trip13 PE=2 SV=1 - [PCH2_RAT]	11.57	1	2	3	3		0			0	3.24	1	1	2.64358	5.09	1	1		0				0				0			1.92107	3.24	1	1		0				0			432	48.4035	6.0874
Q5U2U2	Crk-like protein OS=Rattus norvegicus GN=Crkl PE=1 SV=1 - [CRKL_RAT]	11.55	1	2	2	16	6.04573	11.55	2	2	1.90218	5.94	1	1	1.8376	11.55	2	2	7.29496	5.61	1	2	4.0236	11.55	2	2		0			7.92584	11.55	2	3	6.97764	11.55	2	3	2.63171	5.61	1	1	303	33.844	6.7417
Q62844	Tyrosine-protein kinase Fyn OS=Rattus norvegicus GN=Fyn PE=1 SV=1 - [FYN_RAT]	11.55	3	2	4	14	4.0474	4.47	2	2	0	4.47	2	2	2.17971	1.49	1	1	5.25277	1.49	1	3	0	1.49	1	1		0			5.63314	1.49	1	4		0			2.63445	5.59	1	1	537	60.6633	6.66846
P62024	Phosphatase and actin regulator 1 OS=Rattus norvegicus GN=Phactr1 PE=1 SV=1 - [PHAR1_RAT]	11.55	1	4	4	17	2.21937	2.41	1	1	0	3.45	1	1	0	5.86	2	2	0	2.41	1	1	2.54389	3.45	1	3	5.07598	5.69	2	2	0	5.86	2	3	0	5.86	2	2	5.95644	3.45	1	2	580	66.1747	7.09326
P20766	Ig lambda-1 chain C region OS=Rattus norvegicus PE=4 SV=1 - [LAC1_RAT]	11.54	1	1	1	1		0				0				0			0	11.54	1	1		0				0				0				0				0			104	11.5576	5.84619
P56718	Orexin receptor type 1 OS=Rattus norvegicus GN=Hcrtr1 PE=2 SV=1 - [OX1R_RAT]	11.54	1	2	2	2		0				0				0				0			2.05772	3.61	1	1		0			0	7.93	1	1		0				0			416	46.7693	8.95361
D4A9R4	Proline-rich transmembrane protein 4 OS=Rattus norvegicus GN=Prrt4 PE=3 SV=1 - [PRRT4_RAT]	11.53	1	4	4	5	0	3.66	1	1		0				0			2.6112	3.66	1	1		0				0				0			0	4.21	2	3		0			902	93.7712	6.23975
Q5XIK2	Thioredoxin-related transmembrane protein 2 OS=Rattus norvegicus GN=Tmx2 PE=2 SV=1 - [TMX2_RAT]	11.53	1	2	2	2		0				0				0				0				0				0				0			0	8.14	1	1	1.84041	3.39	1	1	295	33.8436	8.86572
Q6AY20	Cation-dependent mannose-6-phosphate receptor OS=Rattus norvegicus GN=M6pr PE=1 SV=1 - [MPRD_RAT]	11.51	1	2	2	4	2.52873	5.04	1	1		0			2.04863	6.47	1	1	2.35246	5.04	1	1		0				0			2.54377	5.04	1	1		0				0			278	31.0754	5.38916
Q62666	Vesicular acetylcholine transporter OS=Rattus norvegicus GN=Slc18a3 PE=2 SV=2 - [VACHT_RAT]	11.51	1	2	2	2		0				0				0			0	6.23	1	1		0				0				0			0	5.28	1	1		0			530	56.5007	6.01123
B0BNN3	Carbonic anhydrase 1 OS=Rattus norvegicus GN=Ca1 PE=1 SV=1 - [CAH1_RAT]	11.49	1	2	2	16	12.2136	11.49	2	4	0	4.6	1	1		0			7.97616	6.9	1	2	3.88285	4.6	1	2		0			18.2825	11.49	2	6	2.0695	4.6	1	1		0			261	28.2822	7.41553
P15693	Intestinal-type alkaline phosphatase 1 OS=Rattus norvegicus GN=Alpi PE=1 SV=1 - [PPBI1_RAT]	11.48	1	3	3	3		0			0	4.63	1	1		0				0				0			0	3.89	1	1		0			0	2.96	1	1		0			540	58.3653	5.99854
Q9JKU6	Spermatid perinuclear RNA-binding protein OS=Rattus norvegicus GN=Strbp PE=1 SV=1 - [STRBP_RAT]	11.48	1	4	5	7	0	1.34	1	1	0	1.49	1	1		0			0	1.34	1	2	2.91656	5.07	1	1		0			0	1.34	1	1	0	2.24	1	1		0			671	73.9569	8.646
O88267	Acyl-coenzyme A thioesterase 1 OS=Rattus norvegicus GN=Acot1 PE=1 SV=1 - [ACOT1_RAT]	11.46	1	1	2	2		0				0			4.61992	11.46	2	2		0				0				0				0				0				0			419	45.9839	6.80029
Q9WTR7	Signal peptidase complex catalytic subunit SEC11C OS=Rattus norvegicus GN=Sec11c PE=2 SV=3 - [SC11C_RAT]	11.46	1	2	2	2	0	11.46	1	1		0			2.93641	10.94	1	1		0				0				0				0				0				0			192	21.6325	9.23193
Q5I0K5	Mycophenolic acid acyl-glucuronide esterase, mitochondrial OS=Rattus norvegicus GN=Abhd10 PE=1 SV=2 - [ABHDA_RAT]	11.45	1	2	2	2		0				0				0				0				0			0	3.37	1	1		0				0			2.89601	8.08	1	1	297	33.1313	8.89502
Q4V8F7	Coiled-coil domain-containing protein 63 OS=Rattus norvegicus GN=Ccdc63 PE=2 SV=1 - [CCD63_RAT]	11.45	1	4	4	7	1.75902	1.61	1	1	2.49979	7.33	2	3		0			1.78443	1.61	1	1		0			0	1.61	1	1	2.28375	2.5	1	1		0				0			559	66.0665	9.40771
Q568Y2	Diphthamide biosynthesis protein 2 OS=Rattus norvegicus GN=Dph2 PE=2 SV=1 - [DPH2_RAT]	11.45	1	2	2	2		0				0				0			2.46433	6.34	1	1		0				0				0				0			2.4669	5.11	1	1	489	52.2919	5.35107
Q9Z2X5	Homer protein homolog 3 OS=Rattus norvegicus GN=Homer3 PE=1 SV=2 - [HOME3_RAT]	11.45	1	4	4	12	2.6704	3.91	1	1		0				0			2.02237	2.23	1	1	0	1.68	1	1		0			7.27488	6.15	2	3	0	5.31	2	3	0	1.68	1	3	358	39.8672	5.36377
Q6I7R3	Isochorismatase domain-containing protein 1 OS=Rattus norvegicus GN=Isoc1 PE=1 SV=1 - [ISOC1_RAT]	11.45	1	2	2	4	5.14464	11.45	2	2		0				0			2.66421	6.4	1	1		0				0			3.74971	5.05	1	1		0				0			297	31.982	7.38623
P20069	Mitochondrial-processing peptidase subunit alpha OS=Rattus norvegicus GN=Pmpca PE=1 SV=1 - [MPPA_RAT]	11.45	1	3	3	11	7.05177	3.24	1	3	0	3.24	1	1	0	3.24	1	1		0			4.06412	8.21	2	2	2.48944	3.24	1	1	0	5.15	1	1	0	3.24	1	1	0	3.24	1	1	524	58.5698	8.08936
Q6MG14	Nurim OS=Rattus norvegicus GN=Nrm PE=3 SV=1 - [NRM_RAT]	11.45	1	2	2	2		0			2.41722	7.63	1	1		0				0				0				0				0				0			0	11.45	1	1	262	29.3629	8.20654
P04916	Retinol-binding protein 4 OS=Rattus norvegicus GN=Rbp4 PE=1 SV=1 - [RET4_RAT]	11.44	1	1	1	1		0			3.31843	11.44	1	1		0				0				0				0				0				0							201	23.2053	5.98584
P34978	Thromboxane A2 receptor OS=Rattus norvegicus GN=Tbxa2r PE=2 SV=1 - [TA2R_RAT]	11.44	1	2	2	3		0			0	4.99	1	1		0				0				0				0				0				0			2.51983	6.45	1	2	341	36.9036	9.89111
O54697	N-acetylated-alpha-linked acidic dipeptidase-like protein OS=Rattus norvegicus GN=Naaladl1 PE=1 SV=1 - [NALDL_RAT]	11.41	1	4	4	5	2.70142	2.95	1	1		0				0			1.7926	2.15	1	1		0				0			2.18065	5.64	2	2	0	3.62	1	1		0			745	80.5911	5.45264
P62282	40S ribosomal protein S11 OS=Rattus norvegicus GN=Rps11 PE=1 SV=3 - [RS11_RAT]	11.39	1	2	2	7		0				0			0	4.43	1	1	0	6.96	1	1		0			0	4.43	1	1	2.17425	6.96	1	2	0	4.43	1	1	0	4.43	1	1	158	18.419	10.3013
P56261	CCAAT/enhancer-binding protein epsilon OS=Rattus norvegicus GN=Cebpe PE=1 SV=2 - [CEBPE_RAT]	11.39	1	1	1	2		0				0				0			0	11.39	1	2		0				0				0				0				0			281	30.5705	8.98291
Q63707	Dihydroorotate dehydrogenase (quinone), mitochondrial OS=Rattus norvegicus GN=Dhodh PE=1 SV=1 - [PYRD_RAT]	11.39	1	1	2	4	2.83957	9.62	1	1		0				0				0			0	1.77	1	1	0	1.77	1	1		0				0			0	1.77	1	1	395	42.6369	9.45166
Q5VJ70	Immunoglobulin superfamily member 5 OS=Rattus norvegicus GN=Igsf5 PE=1 SV=1 - [IGSF5_RAT]	11.38	1	2	2	3		0				0			2.03573	5.96	1	1		0			0	5.42	1	1		0				0				0			0	5.96	1	1	369	40.2557	5.68115
Q5M889	Apolipoprotein F OS=Rattus norvegicus GN=Apof PE=2 SV=1 - [APOF_RAT]	11.36	1	1	1	1		0			2.44739	11.36	1	1		0				0				0				0				0				0				0			308	33.8202	7.88428
Q7TSX9	Zygote arrest protein 1 OS=Rattus norvegicus GN=Zar1 PE=2 SV=1 - [ZAR1_RAT]	11.36	1	3	3	3		0			2.91474	6.37	1	1	0	7.76	1	1		0				0				0				0				0			1.73145	3.6	1	1	361	40.3316	8.70459
Q5BJP2	Spliceosome-associated protein CWC15 homolog OS=Rattus norvegicus GN=Cwc15 PE=1 SV=1 - [CWC15_RAT]	11.35	1	1	1	1		0				0				0				0				0				0				0				0			2.24488	11.35	1	1	229	26.6223	5.70654
Q6AYK6	Calcyclin-binding protein OS=Rattus norvegicus GN=Cacybp PE=1 SV=1 - [CYBP_RAT]	11.35	1	3	3	5		0				0			1.71085	3.06	1	1	0	3.06	1	1		0				0			0	3.93	1	1		0			0	7.42	2	2	229	26.5247	7.86963
P57769	Sorting nexin-16 OS=Rattus norvegicus GN=Snx16 PE=1 SV=2 - [SNX16_RAT]	11.34	1	3	3	6	2.04523	2.91	1	1		0				0				0				0			0	4.36	1	4		0			0	4.07	1	1		0			344	38.8243	5.2749
P70668	Guanylate cyclase activator 2B OS=Rattus norvegicus GN=Guca2b PE=1 SV=1 - [GUC2B_RAT]	11.32	1	1	1	1		0				0				0			2.55815	11.32	1	1		0				0				0				0				0			106	11.5658	4.83057
P36511	UDP-glucuronosyltransferase 2B15 OS=Rattus norvegicus GN=Ugt2b15 PE=1 SV=1 - [UDB15_RAT]	11.32	1	2	2	2		0				0				0			2.49167	5.85	1	1		0			2.06535	5.47	1	1		0				0				0			530	61.0201	7.72314
Q9QXQ7	Protein Wnt-5a OS=Rattus norvegicus GN=Wnt5a PE=2 SV=2 - [WNT5A_RAT]	11.32	1	2	2	2	0	5	1	1		0				0				0				0				0				0			0	6.32	1	1		0			380	42.2554	8.45557
Q5M828	Androgen-dependent TFPI-regulating protein OS=Rattus norvegicus GN=Adtrp PE=2 SV=1 - [ADTRP_RAT]	11.3	1	1	1	1		0				0				0				0			0	11.3	1	1		0				0				0				0			230	26.8862	9.51025
Q01812	Glutamate receptor ionotropic, kainate 4 OS=Rattus norvegicus GN=Grik4 PE=2 SV=1 - [GRIK4_RAT]	11.3	1	3	4	4		0				0			2.23413	2.41	1	1	0	3.24	1	1	3.16351	5.65	2	2		0				0				0				0			956	107.154	6.69775
Q5FVI3	Leucine-rich repeat-containing protein 57 OS=Rattus norvegicus GN=Lrrc57 PE=2 SV=1 - [LRC57_RAT]	11.3	1	1	1	1		0				0			2.92886	11.3	1	1		0				0				0				0				0				0			239	26.7073	8.44092
P19112	Fructose-1,6-bisphosphatase 1 OS=Rattus norvegicus GN=Fbp1 PE=1 SV=2 - [F16P1_RAT]	11.29	1	1	1	1		0				0				0			2.96976	11.29	1	1		0				0				0				0				0			363	39.5841	5.77002
P06300	Proenkephalin-B OS=Rattus norvegicus GN=Pdyn PE=1 SV=2 - [PDYN_RAT]	11.29	1	1	1	1		0				0				0				0				0			2.602	11.29	1	1		0				0				0			248	28.061	5.43994
Q157S1	CREB-regulated transcription coactivator 1 OS=Rattus norvegicus GN=Crtc1 PE=1 SV=1 - [CRTC1_RAT]	11.27	1	3	3	3		0			2.11014	4.13	1	1		0			0	2.38	1	1		0				0				0				0			2.7711	4.76	1	1	630	66.8831	6.07471
P47868	Secretogranin-3 OS=Rattus norvegicus GN=Scg3 PE=1 SV=1 - [SCG3_RAT]	11.25	1	2	2	3		0			2.83682	5.31	1	1		0			2.62056	5.94	1	1		0				0				0			3.42641	5.31	1	1		0			471	53.1508	5.03369
A1L1K7	Long-chain-fatty-acid--CoA ligase ACSBG2 OS=Rattus norvegicus GN=Acsbg2 PE=2 SV=1 - [ACBG2_RAT]	11.24	1	2	2	2	2.4784	6.75	1	1	2.56196	4.5	1	1		0				0				0				0				0				0				0			667	74.2183	7.89893
O54715	V-type proton ATPase subunit S1 OS=Rattus norvegicus GN=Atp6ap1 PE=2 SV=1 - [VAS1_RAT]	11.23	1	3	3	19	3.8404	11.23	3	3	1.68119	3.67	2	3	1.92162	2.16	1	1	8.39447	2.16	1	4	4.22914	2.16	1	2	1.62986	2.16	1	1	7.55844	2.16	1	3	1.94809	2.16	1	1	2.19868	2.16	1	1	463	51.0902	5.51611
Q5RJT0	Ashwin OS=Rattus norvegicus PE=1 SV=1 - [ASHWN_RAT]	11.21	1	2	2	2		0				0				0				0				0				0				0			2.38262	8.19	1	1	0	3.02	1	1	232	25.7715	9.65674
P24008	3-oxo-5-alpha-steroid 4-dehydrogenase 1 OS=Rattus norvegicus GN=Srd5a1 PE=1 SV=2 - [S5A1_RAT]	11.2	1	1	1	1	2.03642	11.2	1	1		0				0				0				0				0				0				0				0			259	29.7606	8.85107
Q5I0C3	Methylcrotonoyl-CoA carboxylase subunit alpha, mitochondrial OS=Rattus norvegicus GN=Mccc1 PE=1 SV=1 - [MCCA_RAT]	11.19	1	3	4	5		0			0	2.1	1	1	0	4.9	2	2		0				0			0	2.1	1	1	2.83037	4.2	1	1		0				0			715	79.2794	7.13721
Q99JE4	Ras-specific guanine nucleotide-releasing factor 2 OS=Rattus norvegicus GN=Rasgrf2 PE=1 SV=1 - [RGRF2_RAT]	11.18	1	7	8	24	6.80779	5.97	4	8	2.23189	3.36	2	2	2.1408	2.02	2	2	0	3.19	2	3		0			2.75595	1.76	1	1	0	1.6	1	2	3.00499	4.79	3	4	2.82197	3.03	2	2	1190	135.741	7.85498
Q67EQ1	C-type lectin domain family 4 member E OS=Rattus norvegicus GN=Clec4e PE=2 SV=1 - [CLC4E_RAT]	11.16	1	1	1	1		0				0				0			2.62888	11.16	1	1		0				0				0				0				0			215	24.8948	6.50732
P19360	Achaete-scute homolog 2 OS=Rattus norvegicus GN=Ascl2 PE=2 SV=1 - [ASCL2_RAT]	11.15	1	1	1	1		0				0				0				0			2.30382	11.15	1	1		0				0				0				0			260	27.6777	9.0415
Q5PQL7	Integral membrane protein 2C OS=Rattus norvegicus GN=Itm2c PE=1 SV=1 - [ITM2C_RAT]	11.15	1	1	1	2		0			0	11.15	1	2		0				0				0				0				0				0				0			269	30.4607	8.5874
Q5XFW2	Probable tRNA pseudouridine synthase 2 OS=Rattus norvegicus GN=Trub2 PE=2 SV=1 - [TRUB2_RAT]	11.15	1	2	2	3		0				0				0				0				0			0	4.64	1	2		0			0	6.5	1	1		0			323	36.086	9.33447
P49134	Integrin beta-1 OS=Rattus norvegicus GN=Itgb1 PE=2 SV=1 - [ITB1_RAT]	11.14	1	4	4	5	5.88005	6.38	2	2		0				0			0	2.38	1	1		0				0			2.70037	2.38	1	1	2.89251	2.38	1	1		0			799	88.4364	6.07471
P23711	Heme oxygenase 2 OS=Rattus norvegicus GN=Hmox2 PE=1 SV=1 - [HMOX2_RAT]	11.11	1	2	2	8		0				0			5.75636	7.3	1	2		0				0			3.07677	7.3	1	1	7.71907	11.11	2	3		0			6.01093	7.3	1	2	315	35.7397	5.49072
P11762	Galectin-1 OS=Rattus norvegicus GN=Lgals1 PE=1 SV=2 - [LEG1_RAT]	11.11	1	1	1	3		0				0			0	11.11	1	1		0			2.22402	11.11	1	1		0				0			2.04856	11.11	1	1		0			135	14.8472	5.26221
Q5FVG6	Proline-rich protein 5 OS=Rattus norvegicus GN=Prr5 PE=2 SV=1 - [PRR5_RAT]	11.11	1	2	2	2		0				0				0				0				0				0				0				0			0	11.11	2	2	387	42.5136	7.04932
P22057	Prostaglandin-H2 D-isomerase OS=Rattus norvegicus GN=Ptgds PE=1 SV=2 - [PTGDS_RAT]	11.11	1	2	2	10	12.5474	8.99	1	3		0			0	11.11	1	1	11.8887	8.99	1	3		0				0			11.6869	8.99	1	3		0				0			189	21.2876	5.89697
Q6P726	Transmembrane protein 19 OS=Rattus norvegicus GN=Tmem19 PE=2 SV=2 - [TMM19_RAT]	11.11	1	1	1	1		0				0				0			0	11.11	1	1		0				0				0				0				0			351	37.7256	7.26904
Q2EJA0	Transcriptional coactivator YAP1 OS=Rattus norvegicus GN=Yap1 PE=1 SV=1 - [YAP1_RAT]	11.09	1	2	2	2		0			0	7.25	1	1		0			2.07974	3.84	1	1		0				0				0				0				0			469	50.4698	4.99561
Q5U2R0	Methionine adenosyltransferase 2 subunit beta OS=Rattus norvegicus GN=Mat2b PE=2 SV=1 - [MAT2B_RAT]	11.08	1	2	2	17	3.11284	3.59	1	1	7.53978	11.08	2	3	7.51406	11.08	2	3	2.85839	3.59	1	1	5.50354	11.08	2	3	2.26958	11.08	2	2	2.92369	3.59	1	1	5.07077	7.49	1	2	3.03419	7.49	1	1	334	37.351	6.94678
Q04462	Valine--tRNA ligase OS=Rattus norvegicus GN=Vars PE=2 SV=2 - [SYVC_RAT]	11.08	1	6	6	8		0			2.05113	2.45	1	1	0	1.82	1	1	4.941	4.35	2	2	2.01279	1.19	1	1	2.58218	1.27	1	1		0			2.62569	2.45	1	2		0			1264	140.28	7.60596
P19328	Alpha-2B adrenergic receptor OS=Rattus norvegicus GN=Adra2b PE=2 SV=2 - [ADA2B_RAT]	11.04	1	2	2	3		0				0				0			0	11.04	2	2		0				0			2.60667	2.65	1	1		0				0			453	50.3371	8.44092
Q64232	Very-long-chain enoyl-CoA reductase OS=Rattus norvegicus GN=Tecr PE=1 SV=1 - [TECR_RAT]	11.04	1	3	3	14	4.00755	2.6	1	3	0	2.6	1	2		0			2.03028	2.6	1	1	0	2.92	1	1		0			5.71332	5.52	2	3	0	5.52	1	1	2.25414	5.52	2	3	308	36.0988	9.5542
P61972	Nuclear transport factor 2 OS=Rattus norvegicus GN=Nutf2 PE=1 SV=1 - [NTF2_RAT]	11.02	1	1	1	1		0				0				0				0								0				0				0			2.35823	11.02	1	1	127	14.469	5.37646
P07725	T-cell surface glycoprotein CD8 alpha chain OS=Rattus norvegicus GN=Cd8a PE=1 SV=1 - [CD8A_RAT]	11.02	1	1	1	2		0				0				0				0				0				0				0			2.36922	11.02	1	2		0			236	26.1789	9.43701
P70645	Bleomycin hydrolase OS=Rattus norvegicus GN=Blmh PE=1 SV=1 - [BLMH_RAT]	11.01	1	3	3	9	2.88282	5.51	1	1	5.56993	5.51	2	3		0			4.0218	5.51	1	1	0	8.37	2	2		0			2.74832	5.51	1	1	0	2.64	1	1		0			454	52.2888	6.48096
Q5XIT9	Methylcrotonoyl-CoA carboxylase beta chain, mitochondrial OS=Rattus norvegicus GN=Mccc2 PE=2 SV=1 - [MCCB_RAT]	11.01	1	3	3	7	0	3.37	1	1	2.83192	4.09	1	1		0			5.79395	6.93	2	2		0				0			3.38746	4.09	1	1	3.35021	4.09	1	1	2.79749	4.09	1	1	563	61.4784	8.30908
Q5U2Q7	Eukaryotic peptide chain release factor subunit 1 OS=Rattus norvegicus GN=Etf1 PE=2 SV=3 - [ERF1_RAT]	10.98	1	3	3	15	2.8146	6.18	1	1	0	2.29	1	1	1.72331	2.29	1	1	4.12853	4.81	2	3	0	2.29	1	1	0	2.29	1	1	5.54169	2.29	1	4	1.83448	2.29	1	1	3.24126	2.29	1	2	437	49.0002	5.70654
P48679	Prelamin-A/C OS=Rattus norvegicus GN=Lmna PE=1 SV=1 - [LMNA_RAT]	10.98	1	4	4	16	15.1722	4.36	2	5		0				0			14.7303	4.36	2	5	0	2.41	1	1		0			4.23736	4.36	2	2	6.01909	9.02	3	3		0			665	74.2788	6.97607
P97680	Ras and Rab interactor 1 OS=Rattus norvegicus GN=Rin1 PE=2 SV=2 - [RIN1_RAT]	10.98	1	4	4	6	4.62879	2.07	1	1		0				0			4.62211	7.36	2	2		0				0			3.32821	3.49	2	2		0			0	2.2	1	1	774	84.6741	8.36768
Q6AY71	Protein C8orf37 homolog OS=Rattus norvegicus PE=2 SV=1 - [CH037_RAT]	10.95	1	1	1	1		0				0			0	10.95	1	1		0				0				0				0				0				0			210	23.7556	6.87354
Q4V7F2	Cysteine-rich with EGF-like domain protein 1 OS=Rattus norvegicus GN=Creld1 PE=2 SV=1 - [CREL1_RAT]	10.95	1	2	2	2					1.70326	4.05	1	1		0				0			2.31325	6.9	1	1		0				0				0				0			420	45.666	5.0083
P70564	Serpin B5 OS=Rattus norvegicus GN=Serpinb5 PE=2 SV=1 - [SPB5_RAT]	10.93	1	2	2	2		0			0	5.87	1	1		0				0				0				0			0	5.07	1	1		0				0			375	42.0367	6.1001
Q5PQL3	Signal peptide peptidase-like 2B OS=Rattus norvegicus GN=Sppl2b PE=2 SV=1 - [SPP2B_RAT]	10.92	1	2	2	3		0				0			3.49391	4.68	1	1	3.01327	6.24	1	2		0				0				0				0				0			577	63.6948	7.18115
Q27W01	RNA-binding protein 8A OS=Rattus norvegicus GN=Rbm8a PE=1 SV=1 - [RBM8A_RAT]	10.92	1	1	1	4					0	10.92	1	1	0	10.92	1	1					2.58557	10.92	1	1		0								0			2.87578	10.92	1	1	174	19.8767	5.71924
P20607	Interleukin-6 OS=Rattus norvegicus GN=Il6 PE=2 SV=1 - [IL6_RAT]	10.9	1	1	1	1		0				0			2.44617	10.9	1	1		0				0				0				0				0				0			211	24.3415	8.04541
Q5U1X0	Transcription initiation factor TFIID subunit 11 OS=Rattus norvegicus GN=Taf11 PE=1 SV=1 - [TAF11_RAT]	10.9	1	1	1	1		0				0				0				0				0				0				0			2.37052	10.9	1	1		0			211	23.2918	5.14795
P48032	Metalloproteinase inhibitor 3 OS=Rattus norvegicus GN=Timp3 PE=2 SV=1 - [TIMP3_RAT]	10.9	1	1	1	1		0				0			2.13523	10.9	1	1		0				0				0				0				0				0			211	24.2098	8.83643
D3ZDK7	Glycerol-3-phosphate phosphatase OS=Rattus norvegicus GN=Pgp PE=1 SV=1 - [PGP_RAT]	10.9	1	2	2	5		0				0			3.74139	4.98	1	1	2.63064	5.92	1	2		0			0	4.98	1	1		0				0			2.90705	4.98	1	1	321	34.5787	5.35107
Q4FZY0	EF-hand domain-containing protein D2 OS=Rattus norvegicus GN=Efhd2 PE=1 SV=1 - [EFHD2_RAT]	10.88	1	3	3	11		0			2.17546	6.69	1	1	5.60478	6.69	2	2		0			4.74455	6.69	2	2	0	6.69	1	1	2.39909	4.18	1	1	6.28277	6.69	2	2	5.60554	6.69	2	2	239	26.7425	5.07178
P23457	3-alpha-hydroxysteroid dehydrogenase OS=Rattus norvegicus GN=Akr1c9 PE=1 SV=1 - [DIDH_RAT]	10.87	1	2	2	3		0				0				0			0	2.17	1	1		0				0				0				0			0	8.7	1	2	322	37.0039	7.09326
Q63108	Carboxylesterase 1E OS=Rattus norvegicus GN=Ces1e PE=2 SV=1 - [EST1E_RAT]	10.87	1	2	2	2	3.51775	5.7	1	1		0				0				0				0				0			2.56619	5.17	1	1		0				0			561	61.6755	5.98584
P49186	Mitogen-activated protein kinase 9 OS=Rattus norvegicus GN=Mapk9 PE=1 SV=1 - [MK09_RAT]	10.87	4	2	4	40		0			14.0852	4.96	2	7	17.0383	8.98	3	7	1.95296	1.89	1	1	11.1755	4.96	2	6	11.9844	6.86	3	7	2.1849	1.89	1	1	9.55694	4.96	2	5	12.8932	6.86	3	6	423	47.9861	5.84619
Q7TMD5	Zinc finger CCCH domain-containing protein 14 OS=Rattus norvegicus GN=Zc3h14 PE=1 SV=1 - [ZC3HE_RAT]	10.87	1	4	4	4	0	3.13	1	1	0	1.22	1	1		0				0				0				0			0	3.26	1	1	0	3.26	1	1		0			736	82.5801	7.02002
Q63486	Ras-related GTP-binding protein A OS=Rattus norvegicus GN=Rraga PE=1 SV=1 - [RRAGA_RAT]	10.86	2	2	2	3		0				0				0			3.20159	6.71	1	2		0				0				0			0	4.15	1	1		0			313	36.5426	7.72314
P43884	Perilipin-1 OS=Rattus norvegicus GN=Plin1 PE=1 SV=1 - [PLIN1_RAT]	10.83	1	3	3	3		0				0			2.58277	4.06	1	1	2.42829	3.48	1	1		0				0			1.66917	3.29	1	1		0				0			517	55.5795	6.80029
Q5U2W6	Prostate tumor-overexpressed gene 1 protein homolog OS=Rattus norvegicus GN=Ptov1 PE=2 SV=1 - [PTVO1_RAT]	10.82	1	3	3	3		0				0			2.07366	4.33	1	1	0	1.68	1	1		0				0			2.1125	4.81	1	1		0				0			416	46.8186	10.7847
Q9R064	Golgi reassembly-stacking protein 2 OS=Rattus norvegicus GN=Gorasp2 PE=1 SV=3 - [GORS2_RAT]	10.79	1	3	3	14	9.56407	8.15	2	3	4.4399	2.64	1	2	7.82265	7.27	2	3	5.26792	8.15	2	2		0			3.09778	4.63	1	1	2.58872	4.63	1	1	2.48586	2.64	1	1	2.2792	2.64	1	1	454	47.1909	4.95752
Q6AYG3	Protein prune homolog OS=Rattus norvegicus GN=Prune PE=1 SV=1 - [PRUNE_RAT]	10.79	1	3	3	3		0				0				0				0			1.83409	3.52	1	1		0				0			2.9632	4.85	1	1	0	2.42	1	1	454	49.9665	5.07178
Q63244	Forkhead box protein Q1 OS=Rattus norvegicus GN=Foxq1 PE=1 SV=3 - [FOXQ1_RAT]	10.78	1	2	2	2		0				0			0	5.76	1	1		0			2.01726	5.01	1	1		0				0				0				0			399	41.0535	8.82178
Q8K4V4	Sorting nexin-27 OS=Rattus norvegicus GN=Snx27 PE=1 SV=2 - [SNX27_RAT]	10.76	1	3	4	8	0	1.3	1	2		0				0			7.43497	9.46	3	3		0				0			6.36488	7.05	2	2		0			2.49555	2.6	1	1	539	60.9763	6.354
O88350	Putative hydrolase RBBP9 OS=Rattus norvegicus GN=Rbbp9 PE=1 SV=2 - [RBBP9_RAT]	10.75	1	1	1	1		0				0				0				0				0				0				0				0			0	10.75	1	1	186	20.9814	6.20166
Q6IMA3	Ras-like protein family member 11A OS=Rattus norvegicus GN=Rasl11a PE=2 SV=2 - [RSLBA_RAT]	10.74	1	1	1	1		0				0			2.42561	10.74	1	1		0				0				0				0				0				0			242	26.958	8.63135
P12939	Cytochrome P450 2D10 OS=Rattus norvegicus GN=Cyp2d10 PE=1 SV=1 - [CP2DA_RAT]	10.71	2	2	2	2	3.47941	6.55	1	1		0				0				0				0				0				0				0			2.46876	4.17	1	1	504	57.0393	6.80029
P35400	Metabotropic glutamate receptor 7 OS=Rattus norvegicus GN=Grm7 PE=1 SV=1 - [GRM7_RAT]	10.71	1	3	4	12	3.96456	7.76	3	3		0				0			13.0159	1.97	1	4		0			3.0492	2.95	1	2	8.74107	1.97	1	3		0				0			915	102.166	7.88428
Q5FVH0	Complement C1q tumor necrosis factor-related protein 5 OS=Rattus norvegicus GN=C1qtnf5 PE=2 SV=1 - [C1QT5_RAT]	10.7	1	1	1	1		0				0				0				0			0	10.7	1	1		0				0				0				0			243	25.3187	6.68311
Q62655	Transcription factor 4 OS=Rattus norvegicus GN=Tcf4 PE=1 SV=2 - [ITF2_RAT]	10.7	1	2	2	2	0	6.45	1	1		0			0	4.24	1	1		0				0				0				0				0				0			589	63.0144	7.44482
Q8R415	Prokineticin receptor 2 OS=Rattus norvegicus GN=Prokr2 PE=2 SV=2 - [PKR2_RAT]	10.7	2	2	2	2		0				0				0			0	2.35	1	1		0				0			2.50512	8.36	1	1		0				0			383	43.5747	8.33838
Q63060	Glycerol kinase OS=Rattus norvegicus GN=Gk PE=2 SV=1 - [GLPK_RAT]	10.69	1	4	4	5		0			0	3.44	1	1		0				0			2.23312	2.48	1	1		0			2.10167	2.48	1	1	0	2.29	1	1	0	2.48	1	1	524	57.4401	5.65576
O35767	Homeobox protein Nkx-2.5 OS=Rattus norvegicus GN=Nkx2-5 PE=2 SV=1 - [NKX25_RAT]	10.69	1	1	1	1	0	10.69	1	1		0				0				0				0				0				0				0				0			318	34.3145	9.37842
Q9WTQ7	Growth arrest and DNA damage-inducible protein GADD45 gamma OS=Rattus norvegicus GN=Gadd45g PE=2 SV=1 - [GA45G_RAT]	10.69	1	2	2	3						0			0	3.77	1	1		0			0	6.92	1	2		0				0											159	17.2764	4.29736
Q9JLZ1	Glutaredoxin-3 OS=Rattus norvegicus GN=Glrx3 PE=1 SV=2 - [GLRX3_RAT]	10.68	1	2	2	5		0				0			1.92504	4.15	1	1		0			5.19025	10.68	2	2		0			0	6.53	1	1		0			2.08856	4.15	1	1	337	37.8254	5.71924
P24800	Prolactin-6A1 OS=Rattus norvegicus GN=Prl6a1 PE=2 SV=1 - [PR6A1_RAT]	10.68	1	1	1	1	2.17935	10.68	1	1		0				0				0				0				0				0				0				0			234	27.1299	7.53271
Q3KRD5	Mitochondrial import receptor subunit TOM34 OS=Rattus norvegicus GN=Tomm34 PE=1 SV=1 - [TOM34_RAT]	10.68	1	2	2	4		0				0				0			2.84796	4.85	1	1	5.81413	10.68	2	3		0				0				0				0			309	34.4399	9.12939
Q9JHY1	Junctional adhesion molecule A OS=Rattus norvegicus GN=F11r PE=1 SV=1 - [JAM1_RAT]	10.67	1	2	2	2	0	5	1	1		0				0				0			0	5.67	1	1		0				0				0				0			300	32.3492	6.56592
B0LT89	Serine/threonine-protein kinase 24 OS=Rattus norvegicus GN=Stk24 PE=2 SV=1 - [STK24_RAT]	10.67	1	3	3	8	9.06449	6.96	2	3	3.23013	3.71	1	1		0			2.58687	3.48	1	1		0				0			7.12046	7.19	2	2		0			2.08178	3.71	1	1	431	47.9596	5.42725
O08560	Diacylglycerol kinase zeta OS=Rattus norvegicus GN=Dgkz PE=1 SV=1 - [DGKZ_RAT]	10.66	1	6	6	15	7.1089	4.31	3	4	0	2.37	1	1		0			7.72668	3.88	2	3	1.79546	1.61	1	1		0			2.1601	1.83	1	1	5.55211	3.98	2	2	0	3.98	2	3	929	103.943	8.04541
P29826	Rano class II histocompatibility antigen, B-1 beta chain OS=Rattus norvegicus GN=RT1-Bb PE=2 SV=1 - [HB2B_RAT]	10.65	1	1	1	2		0			2.00859	10.65	1	2		0				0				0				0				0				0				0			263	29.9162	7.45947
P04466	Myosin regulatory light chain 2, skeletal muscle isoform OS=Rattus norvegicus GN=Mylpf PE=1 SV=2 - [MLRS_RAT]	10.65	1	1	1	1		0				0				0				0			0	10.65	1	1		0				0				0				0			169	18.9574	4.91943
Q5J3M9	Vomeronasal type-1 receptor 97 OS=Rattus norvegicus GN=Vom1r97 PE=2 SV=1 - [V1R97_RAT]	10.65	1	1	1	1		0				0				0				0			0	10.65	1	1		0				0				0				0			310	35.2622	9.46631
Q6MG22	Diffuse panbronchiolitis critical region protein 1 homolog OS=Rattus norvegicus GN=Dpcr1 PE=3 SV=1 - [DPCR1_RAT]	10.64	1	2	2	2		0			2.13466	4.04	1	1		0				0				0				0			0	6.6	1	1		0				0			470	51.3619	9.11475
P61480	Ribosome biogenesis protein WDR12 OS=Rattus norvegicus GN=Wdr12 PE=2 SV=1 - [WDR12_RAT]	10.64	1	2	2	3		0				0			0	5.91	1	1		0			0	4.73	1	2		0				0				0				0			423	47.5328	5.89697
Q63342	Dimethylglycine dehydrogenase, mitochondrial OS=Rattus norvegicus GN=Dmgdh PE=1 SV=1 - [M2GD_RAT]	10.62	1	4	4	7		0			2.69506	3.15	1	1	0	1.52	1	1		0			0	3.03	1	1	2.48089	4.43	2	3	2.0756	1.52	1	1		0				0			857	95.9875	7.37158
Q63042	FAD-linked sulfhydryl oxidase ALR OS=Rattus norvegicus GN=Gfer PE=1 SV=2 - [ALR_RAT]	10.61	1	1	1	1	3.19129	10.61	1	1						0				0				0				0				0				0				0			198	22.8219	7.91357
Q63089	Solute carrier family 22 member 1 OS=Rattus norvegicus GN=Slc22a1 PE=1 SV=1 - [S22A1_RAT]	10.61	1	3	3	20	7.8353	2.88	1	3	2.92082	2.88	1	1	2.95108	2.88	1	1	10.8015	2.88	1	4	10.0802	10.61	3	4	2.25312	2.88	1	1	8.49226	2.88	1	3	4.69716	2.88	1	2	2.83791	2.88	1	1	556	61.5006	6.11279
Q66HC3	Protein C9orf72 homolog OS=Rattus norvegicus PE=2 SV=1 - [CI072_RAT]	10.6	1	3	3	4		0				0			0	2.7	1	2		0				0				0			4.72873	7.9	2	2		0				0			481	54.2709	6.0874
Q64119	Myosin light polypeptide 6 OS=Rattus norvegicus GN=Myl6 PE=1 SV=3 - [MYL6_RAT]	10.6	1	1	1	8		0			5.3991	10.6	1	2		0				0			2.77385	10.6	1	1		0							8.1033	10.6	1	3	4.97361	10.6	1	2	151	16.9641	4.55127
Q04753	Methylosome subunit pICln OS=Rattus norvegicus GN=Clns1a PE=1 SV=1 - [ICLN_RAT]	10.59	1	1	1	1	2.51154	10.59	1	1		0				0				0				0				0				0				0				0			236	26.0758	4.11963
Q5XHX8	Testicular haploid expressed gene protein OS=Rattus norvegicus GN=Theg PE=1 SV=2 - [THEG_RAT]	10.58	1	2	2	2	2.58662	8.47	1	1		0				0				0				0			0	2.12	1	1		0				0				0			378	43.4214	8.90967
P09759	Ephrin type-B receptor 1 OS=Rattus norvegicus GN=Ephb1 PE=1 SV=2 - [EPHB1_RAT]	10.57	1	3	5	8	2.88823	3.46	2	2	2.38328	2.74	2	2	2.22405	2.74	1	1	2.57421	1.12	1	1		0				0			3.01605	1.12	1	1	2.22983	2.74	1	1		0			984	109.812	6.40479
O88618	Formimidoyltransferase-cyclodeaminase OS=Rattus norvegicus GN=Ftcd PE=1 SV=4 - [FTCD_RAT]	10.54	1	2	2	2	2.99516	4.81	1	1		0				0				0				0				0				0				0			2.66405	5.73	1	1	541	58.8765	6.0874
O08629	Transcription intermediary factor 1-beta OS=Rattus norvegicus GN=Trim28 PE=1 SV=2 - [TIF1B_RAT]	10.54	1	5	5	33	10.8153	9.22	4	4	11.9171	6.47	3	4	7.5957	4.07	2	3	9.30463	4.07	2	3	9.86381	6.47	3	3	1.80202	2.04	1	1	15.1546	7.78	4	5	12.9353	4.07	2	5	14.0071	6.47	3	5	835	88.8995	5.77002
Q6IUR5	Neudesin OS=Rattus norvegicus GN=Nenf PE=2 SV=1 - [NENF_RAT]	10.53	1	1	1	2		0				0				0			0	10.53	1	2		0				0				0				0				0			171	18.9798	5.43994
Q9ES54	Nuclear protein localization protein 4 homolog OS=Rattus norvegicus GN=Nploc4 PE=1 SV=3 - [NPL4_RAT]	10.53	1	3	3	3	2.57946	2.96	1	1		0				0				0			2.09435	2.3	1	1		0			0	5.26	1	1		0				0			608	68.013	6.49365
O35049	Sphingomyelin phosphodiesterase 3 OS=Rattus norvegicus GN=Smpd3 PE=1 SV=2 - [NSMA2_RAT]	10.53	1	4	4	7	2.26241	4.12	1	1	0	1.98	1	1		0			5.18318	4.27	2	2	0	1.98	1	1		0				0			0	4.12	1	1	0	2.14	1	1	655	71.2271	5.88428
P24090	Alpha-2-HS-glycoprotein OS=Rattus norvegicus GN=Ahsg PE=1 SV=2 - [FETUA_RAT]	10.51	1	2	2	7		0				0			0	4.83	1	1	2.72411	5.68	1	1	2.32648	5.68	1	1		0			3.34846	5.68	1	1	3.32075	5.68	1	1	5.10637	10.51	2	2	352	37.9582	6.50732
D4A693	Antizyme inhibitor 2 OS=Rattus norvegicus GN=Azin2 PE=1 SV=2 - [AZIN2_RAT]	10.5	1	2	2	2	3.08334	6.56	1	1		0				0			2.42266	3.94	1	1		0				0				0				0				0			457	49.3878	6.34131
P08460	Nidogen-1 (Fragment) OS=Rattus norvegicus GN=Nid1 PE=1 SV=2 - [NID1_RAT]	10.49	1	2	2	2		0				0				0				0			0	4.01	1	1		0			2.27356	6.48	1	1		0				0			324	35.639	4.7417
Q6QMY6	Tsukushin OS=Rattus norvegicus GN=Tsku PE=2 SV=1 - [TSK_RAT]	10.48	1	1	1	1		0			2.58432	10.48	1	1		0				0				0				0				0				0				0			353	38.067	6.56592
Q63083	Nucleobindin-1 OS=Rattus norvegicus GN=Nucb1 PE=1 SV=1 - [NUCB1_RAT]	10.46	1	3	3	12	1.90199	2.18	1	2	0	2.83	1	1		0			5.3007	2.18	1	3	0	2.18	1	1		0			1.91671	2.18	1	2	2.34231	8.28	2	2	0	2.18	1	1	459	53.4739	5.12256
Q5YLM1	Sn1-specific diacylglycerol lipase alpha OS=Rattus norvegicus GN=Dagla PE=1 SV=1 - [DGLA_RAT]	10.44	1	6	6	15	15.5458	4.6	2	4	2.47083	1.63	1	1		0			17.8894	6.32	4	6		0				0			6.66969	3.07	2	2	6.30593	2.11	1	2		0			1044	115.228	6.41748
P29994	Inositol 1,4,5-trisphosphate receptor type 1 OS=Rattus norvegicus GN=Itpr1 PE=1 SV=2 - [ITPR1_RAT]	10.44	1	15	17	40	10.5979	2.47	5	6	2.45535	1.53	3	3	2.69319	2.18	3	3	15.1697	4.04	7	7	1.91623	1.16	2	2	1.86311	2.18	4	4	8.99479	3.27	6	6	8.19809	2.51	4	4	8.25402	3.93	5	5	2750	313.065	6.03662
Q5FVI9	Dual specificity protein phosphatase 26 OS=Rattus norvegicus GN=Dusp26 PE=2 SV=1 - [DUS26_RAT]	10.43	1	1	1	1		0				0				0				0			0	10.43	1	1		0				0				0				0			211	23.9313	9.61279
Q5RKJ0	Protein FAM110C OS=Rattus norvegicus GN=Fam110c PE=2 SV=1 - [F110C_RAT]	10.43	1	1	1	1		0				0				0				0				0				0				0			0	10.43	1	1		0			326	35.5563	9.70068
P62997	Transformer-2 protein homolog beta OS=Rattus norvegicus GN=Tra2b PE=1 SV=1 - [TRA2B_RAT]	10.42	1	2	2	13	7.43525	5.56	1	2	8.5274	5.56	1	2	1.95069	5.56	1	1		0			3.2362	5.56	1	1	10.211	5.56	1	3	3.26842	4.86	1	1	5.95622	5.56	1	2	4.1795	5.56	1	1	288	33.6456	11.2534
P20267	POU domain, class 3, transcription factor 1 OS=Rattus norvegicus GN=Pou3f1 PE=2 SV=2 - [PO3F1_RAT]	10.42	1	2	2	2		0			0	2.22	1	1		0				0				0				0				0				0			3.35587	8.2	1	1	451	45.4675	7.73779
P56499	Mitochondrial uncoupling protein 3 OS=Rattus norvegicus GN=Ucp3 PE=2 SV=1 - [UCP3_RAT]	10.39	1	1	1	1		0				0				0				0			0	10.39	1	1		0				0				0				0			308	33.9924	9.56885
Q6P7D5	Mid1-interacting protein 1 OS=Rattus norvegicus GN=Mid1ip1 PE=1 SV=1 - [M1IP1_RAT]	10.38	1	1	1	2		0				0				0				0				0				0			2.63517	10.38	1	1		0			2.59195	10.38	1	1	183	20.401	5.70654
P14942	Glutathione S-transferase alpha-4 OS=Rattus norvegicus GN=Gsta4 PE=1 SV=2 - [GSTA4_RAT]	10.36	1	1	1	2		0			2.6181	10.36	1	1		0				0				0			0	10.36	1	1		0				0				0			222	25.4934	7.32764
Q64725	Tyrosine-protein kinase SYK OS=Rattus norvegicus GN=Syk PE=1 SV=1 - [KSYK_RAT]	10.33	1	4	4	4	2.47406	3.18	1	1		0			0	0.95	1	1		0			0	4.61	1	1		0				0				0			0	1.59	1	1	629	71.483	8.14795
Q5PQV5	Trophoblast glycoprotein OS=Rattus norvegicus GN=Tpbg PE=1 SV=1 - [TPBG_RAT]	10.33	1	2	2	2		0				0				0				0				0				0			0	1.64	1	1	3.28399	8.69	1	1		0			426	46.4788	6.91748
Q4KLH3	Opioid growth factor receptor-like protein 1 OS=Rattus norvegicus GN=Ogfrl1 PE=2 SV=1 - [OGRL1_RAT]	10.32	1	2	2	4		0				0			0	6.02	1	1		0				0			2.3498	4.3	1	1		0			0	6.02	1	1	0	6.02	1	1	465	52.7891	6.25244
Q6AZ28	E3 SUMO-protein ligase PIAS2 OS=Rattus norvegicus GN=Pias2 PE=1 SV=1 - [PIAS2_RAT]	10.31	1	3	3	3		0				0			3.02153	4.2	1	1		0				0				0				0			2.04503	6.12	2	2		0			572	63.3904	8.04541
P18508	Gamma-aminobutyric acid receptor subunit gamma-2 OS=Rattus norvegicus GN=Gabrg2 PE=1 SV=1 - [GBRG2_RAT]	10.3	2	4	4	11	0	1.93	1	2	0	2.58	1	1	3.17309	4.29	1	1	3.97476	4.29	1	1		0			2.71638	4.29	1	1	7.54649	6.22	2	3	0	1.5	1	1	3.09137	4.29	1	1	466	54.0422	8.47021
Q5FVM4	Non-POU domain-containing octamer-binding protein OS=Rattus norvegicus GN=Nono PE=1 SV=3 - [NONO_RAT]	10.29	1	2	2	2	2.21851	3.36	1	1		0				0				0			0	6.93	1	1		0				0				0				0			476	54.8906	8.95361
Q9ESH6	Glutaredoxin-1 OS=Rattus norvegicus GN=Glrx PE=3 SV=3 - [GLRX1_RAT]	10.28	1	1	1	15	8.38235	10.28	1	4		0			3.41599	10.28	1	2	7.63406	10.28	1	3	1.93962	10.28	1	1		0			8.51764	10.28	1	3	3.56342	10.28	1	2		0			107	11.8712	8.6167
Q63507	60S ribosomal protein L14 OS=Rattus norvegicus GN=Rpl14 PE=1 SV=3 - [RL14_RAT]	10.28	1	2	2	10	3.94667	10.28	2	3	1.9212	4.67	1	1		0				0			4.16786	4.67	1	2		0			3.61772	10.28	2	3	1.63677	4.67	1	1		0			214	23.3241	11.1069
Q8VDA6	Arginine vasopressin-induced protein 1 OS=Rattus norvegicus GN=Avpi1 PE=2 SV=1 - [AVPI1_RAT]	10.27	1	1	1	1		0				0				0								0				0				0							0	10.27	1	1	146	16.4024	11.1069
Q99MZ8	LIM and SH3 domain protein 1 OS=Rattus norvegicus GN=Lasp1 PE=1 SV=1 - [LASP1_RAT]	10.27	1	2	2	39	12.7375	10.27	2	4	13.5841	10.27	2	5	9.49898	10.27	2	4	13.2803	10.27	2	4	18.6688	10.27	2	6	2.6126	4.94	1	1	12.8293	10.27	2	4	14.299	10.27	2	5	16.9652	10.27	2	6	263	29.9514	7.04932
D3ZVP7	Zinc finger FYVE domain-containing protein 21 OS=Rattus norvegicus GN=Zfyve21 PE=3 SV=1 - [ZFY21_RAT]	10.26	1	1	1	2	0	10.26	1	2		0								0				0				0								0				0			234	25.9916	8.08936
D3ZE85	DOMON domain-containing protein FRRS1L OS=Rattus norvegicus GN=Frrs1l PE=1 SV=1 - [FRS1L_RAT]	10.24	1	2	2	5	2.3747	5.46	1	1		0			2.23187	4.78	1	1		0				0				0				0			5.03763	10.24	2	3		0			293	32.4358	5.42725
Q5U1Z7	Centromere protein R OS=Rattus norvegicus GN=Itgb3bp PE=1 SV=1 - [CENPR_RAT]	10.23	1	1	1	1		0				0				0				0			2.56854	10.23	1	1		0				0				0				0			176	19.9043	9.80322
Q5RJQ8	Calcium homeostasis modulator protein 2 OS=Rattus norvegicus GN=Calhm2 PE=2 SV=1 - [CAHM2_RAT]	10.22	1	1	1	1		0				0				0				0				0				0				0			3.31612	10.22	1	1		0			323	35.9085	7.6499
Q5FVN1	Starch-binding domain-containing protein 1 OS=Rattus norvegicus GN=Stbd1 PE=1 SV=1 - [STBD1_RAT]	10.21	1	1	1	1		0				0				0				0				0				0				0			3.13378	10.21	1	1		0			333	35.4727	6.11279
P97610	Synaptotagmin-12 OS=Rattus norvegicus GN=Syt12 PE=1 SV=1 - [SYT12_RAT]	10.21	1	2	2	2		0				0				0				0				0				0			2.56161	3.33	1	1		0			2.06253	6.89	1	1	421	46.5789	5.78271
P23785	Granulins OS=Rattus norvegicus GN=Grn PE=1 SV=3 - [GRN_RAT]	10.2	1	4	4	19		0			7.54191	7.65	3	3	14.3958	10.2	4	5		0			6.46447	7.48	3	3	5.24647	7.99	3	3		0			8.26827	7.99	3	3	6.41258	5.27	2	2	588	63.3249	6.46826
Q9QYC5	Prosaposin receptor GPR37L1 OS=Rattus norvegicus GN=Gpr37l1 PE=1 SV=1 - [ETBR2_RAT]	10.19	1	2	2	2		0				0				0				0				0				0				0			5.95445	10.19	2	2		0			481	52.8248	7.18115
P21994	Gap junction beta-2 protein OS=Rattus norvegicus GN=Gjb2 PE=1 SV=1 - [CXB2_RAT]	10.18	1	1	1	3	2.99524	10.18	1	1		0				0				0			2.44912	10.18	1	1		0				0				0			0	10.18	1	1	226	26.4336	8.99756
Q5BK17	Iodotyrosine deiodinase 1 OS=Rattus norvegicus GN=Iyd PE=2 SV=1 - [IYD1_RAT]	10.18	1	2	2	2		0				0				0			1.63217	10.18	2	2		0				0				0				0				0			285	32.8252	6.55127
Q6AXM7	HBS1-like protein OS=Rattus norvegicus GN=Hbs1l PE=1 SV=1 - [HBS1L_RAT]	10.16	1	4	4	4	1.85993	2.21	1	1		0				0				0				0			2.66562	2.36	1	1	3.00414	3.24	1	1		0			2.12832	2.36	1	1	679	74.7271	6.59521
P16443	D site-binding protein OS=Rattus norvegicus GN=Dbp PE=1 SV=2 - [DBP_RAT]	10.15	1	1	1	1		0				0			3.15556	10.15	1	1		0				0				0				0				0				0			325	34.4149	9.42236
O70490	Acyl-coenzyme A synthetase ACSM2, mitochondrial OS=Rattus norvegicus GN=Acsm2 PE=2 SV=2 - [ACSM2_RAT]	10.14	1	4	4	5	1.85353	4.55	2	2		0			0	2.45	1	1	0	3.32	1	1		0				0				0			0	3.15	1	1		0			572	64.104	8.30908
Q5PQJ7	Tubulin-specific chaperone cofactor E-like protein OS=Rattus norvegicus GN=Tbcel PE=1 SV=1 - [TBCEL_RAT]	10.14	1	2	2	2		0				0				0				0			2.57885	5.9	1	1		0			0	4.25	1	1		0				0			424	48.0155	5.52881
Q5BJS7	Copine-9 OS=Rattus norvegicus GN=Cpne9 PE=2 SV=1 - [CPNE9_RAT]	10.13	1	2	3	57	20.2754	1.63	1	8	13.4931	6.15	2	5	12.4606	1.63	1	5	18.9399	5.61	2	9	14.2506	6.15	2	6	15.6007	1.63	1	6	18.8411	1.63	1	7	16.3605	6.15	2	6	11.8977	1.63	1	5	553	61.772	5.40186
O70132	Protein FEV OS=Rattus norvegicus GN=Fev PE=2 SV=2 - [FEV_RAT]	10.13	1	1	1	2		0				0				0				0				0				0			0	10.13	1	2		0				0			237	24.9756	9.23193
P29456	Interleukin-10 OS=Rattus norvegicus GN=Il10 PE=2 SV=1 - [IL10_RAT]	10.11	1	1	1	1		0				0				0				0				0			1.68964	10.11	1	1		0				0				0			178	20.4125	8.51416
P17490	Inhibin alpha chain OS=Rattus norvegicus GN=Inha PE=2 SV=1 - [INHA_RAT]	10.11	1	2	2	2		0				0				0			2.15404	6.01	1	1		0				0				0			0	4.1	1	1		0			366	39.4712	7.84033
Q5FVP2	SOSS complex subunit B2 OS=Rattus norvegicus GN=Nabp1 PE=2 SV=1 - [SOSB2_RAT]	10.1	1	1	1	2		0				0				0				0				0			0	10.1	1	2		0				0				0			198	21.8412	9.39307
Q6Q7Y5	Guanine nucleotide-binding protein subunit alpha-13 OS=Rattus norvegicus GN=Gna13 PE=1 SV=1 - [GNA13_RAT]	10.08	3	2	3	78	34.3783	10.08	3	15	16.9134	10.08	3	9	11.9794	5.57	2	7	22.7129	7.43	2	12	10.315	10.08	3	8	8.09559	2.92	1	5	20.831	2.92	1	8	14.0287	2.92	1	6	13.5714	5.57	2	8	377	43.9838	8.20654
Q62880	Transcription initiation factor TFIID subunit 9B OS=Rattus norvegicus GN=Taf9b PE=2 SV=2 - [TAF9B_RAT]	10.08	1	1	1	1		0				0				0				0				0				0			0	10.08	1	1		0				0			258	28.2025	8.35303
P41138	DNA-binding protein inhibitor ID-3 OS=Rattus norvegicus GN=Id3 PE=1 SV=1 - [ID3_RAT]	10.08	1	1	1	1						0								0				0				0			0	10.08	1	1									119	13.0508	6.29053
Q4KLM5	Activator of basal transcription 1 OS=Rattus norvegicus GN=Abt1 PE=1 SV=1 - [ABT1_RAT]	10.07	1	1	1	2	2.49888	10.07	1	1		0				0				0				0				0				0			2.83343	10.07	1	1		0			268	30.6011	10.0962
Q5I0K3	Citrate lyase subunit beta-like protein, mitochondrial OS=Rattus norvegicus GN=Clybl PE=2 SV=2 - [CLYBL_RAT]	10.06	1	2	2	3		0				0			1.73266	3.85	1	2	0	6.21	1	1		0				0				0				0				0			338	37.2976	7.97217
P15865	Histone H1.4 OS=Rattus norvegicus GN=Hist1h1e PE=1 SV=3 - [H14_RAT]	10.05	2	3	3	59	10.4708	5.48	1	5	7.08813	9.59	2	8	7.36047	10.05	3	6	7.77174	5.48	1	5	15.9488	10.05	3	9	4.88708	10.05	3	6	8.65922	5.48	1	4	10.5682	10.05	3	8	6.50819	10.05	3	8	219	21.974	11.1069
[truncated: 2,710 more rows]

[truncated: 3 more sheets: sorted by t test P, volcano plot, for heat map]
